# Supplementary material for: Systems analysis of multiple regulator perturbations allows discovery of virulence factors in Salmonella
Source: BMC Syst Biol. 2011 Jun 28;5:100. doi: 10.1186/1752-0509-5-100 (PMC3213010; doi:10.1186/1752-0509-5-100)
Supplement: Additional file 1 — Table S1. Proteins quantified by mass spectrometry. [file 1752-0509-5-100-S1.XLSX]

## Sheet: Sheet 1
Row_ID	Dilution_PSLT	Dilution_STM0118	Dilution_STM0982	Dilution_STM1230	Dilution_STM1391	Dilution_STM1444	Dilution_STM1753	Dilution_STM2640	Dilution_STM2826	Dilution_STM2924	Dilution_STM3120	Dilution_STM3501	Dilution_WT1	Dilution_WT2	Log_PSLT	Log_STM0118	Log_STM0982	Log_STM1230	Log_STM1391	Log_STM1444	Log_STM1753	Log_STM2640	Log_STM2688	Log_STM2826	Log_STM2924	Log_STM3120	Log_STM3466	Log_STM3501	Log_STM4361	Log_WT1	Log_WT2	Shock_PSLT	Shock_STM0118	Shock_STM0982	Shock_STM1230	Shock_STM1391	Shock_STM1444	Shock_STM1753	Shock_STM2640	Shock_STM2826	Shock_STM2924	Shock_STM3120	Shock_STM3466	Shock_STM3501	Shock_WT1	Shock_WT2	Stat_PSLT	Stat_STM0118	Stat_STM0982
PSLT011	0.0551	0.0551	0.0551	0.0551	0.0551	0.0551	0.0551	0.0551	0.0551	0.0551	0.0551	0.0551	0.0551	0.0551	1.4893	1.838	1.0855	0.0551	0.0551	0.0551	0.0551	0.0551	0.0551	2.8625	0.0551	0.0551	0.0551	0.0551	0.0551	0.0551	0.0551	0.0551	0.0551	0.0551	1.7237	0.0551	0.0551	0.0551	0.0551	0.0551	0.0551	0.0551	0.0551	0.0551	0.0551	0.0551	0.0551	0.0551	0.0551
PSLT028	0.0551	0.0551	0.0551	0.0551	0.0551	0.0551	0.0551	0.0551	0.0551	0.0551	0.0551	0.0551	0.0551	0.0551	0.0551	0.0551	0.0551	0.0551	0.0551	0.0551	0.0551	0.0551	0.0551	0.0551	0.0551	0.0551	0.0551	0.0551	0.0551	0.0551	0.0551	0.0551	0.0551	0.0551	0.0551	0.0551	0.0551	0.0551	0.0551	0.0551	0.0551	0.0551	2.2342	0.0551	0.0551	0.0551	0.0551	0.0551	0.0551
PSLT031	1.3107	2.59121	2.28999	0.0551	0.0551	0.0551	1.4487	2.58689	2.62246	2.35978	3.7091	0.0551	0.0551	4.34406	4.57525	5.4343	3.8131	4.30127	3.28065	4.265	3.57109	4.30197	5.66715	3.25156	6.13255	6.5402	6.22165	5.3087	2.72368	3.25621	6.64755	5.28773	4.23217	6.37047	2.91335	3.28347	3.3166	2.89799	3.06085	0.0551	0.0551	2.9169	0.0551	2.02902	3.89321	1.4619	4.35178	6.1641	3.90647
PSLT037	0.0551	0.0551	0.0551	0.0551	0.6755	4.5773	2.71906	0.7539	0.0551	2.0025	0.0551	0.0551	1.1341	0.0551	0.0551	0.0551	0.0551	0.0551	0.0551	0.0551	0.0551	0.0551	0.0551	0.0551	0.0551	0.0551	0.0551	0.0551	0.0551	0.0551	0.0551	0.0551	0.0551	0.0551	0.0551	0.0551	0.0551	0.0551	0.0551	0.0551	0.0551	0.0551	0.0551	0.0551	0.0551	0.0551	0.0551	0.0551	0.0551
PSLT038	0.0551	0.5375	0.0551	0.0551	0.0551	4.78094	3.27453	0.0551	0.0551	0.0551	0.0551	0.0551	0.61195	0.3679	0.0551	0.0551	0.0551	0.0551	0.0551	0.0551	0.0551	0.0551	0.0551	0.0551	0.0551	0.0551	0.0551	0.0551	0.0551	0.0551	0.0551	0.0551	0.0551	0.0551	0.0551	0.0551	0.0551	0.0551	0.0551	0.0551	0.0551	0.0551	0.0551	0.0551	0.0551	0.0551	0.0551	0.0551	0.0551
PSLT039	0.0551	0.0551	0.0551	0.0551	0.0551	0.5879	0.959975	0.0551	0.0551	0.0551	0.0551	0.0551	0.0551	0.0551	0.0551	0.0551	0.0551	0.0551	0.0551	0.0551	0.0551	0.4502	0.0551	0.0551	0.0551	1.589	0.0551	0.0551	0.8184	0.0551	0.0551	0.0551	0.0551	0.0551	0.0551	0.0551	0.0551	0.0551	0.0551	0.0551	0.0551	0.0551	0.0551	0.0551	0.0551	0.0551	0.0551	0.0551	0.0551
PSLT046	4.00793	3.26749	0.0551	0.0551	3.1665	7.832	7.45016	0.0551	4.34748	3.75207	2.96705	0.0551	3.28547	4.57859	0.0551	0.0551	0.0551	0.0551	0.0551	0.0551	2.5447	0.0551	1.6013	3.5504	0.0551	0.0551	1.1285	0.0551	3.32203	0.0551	0.0551	3.3813	0.0551	0.0551	0.0551	0.0551	0.0551	3.38232	0.0551	3.09833	3.43952	2.4645	0.0551	0.0551	0.0551	0.0551	0.0551	0.0551	0.0551
PSLT052	0.0551	0.0551	0.0551	0.0551	0.0551	0.0551	0.0551	0.0551	0.0551	0.4742	0.0551	0.0551	0.0551	0.0551	0.5908	0.2722	0.648808	0.0551	0.385582	0.0551	0.4075	0.491383	0.463	0.589967	0.632667	0.3649	0.0551	0.0551	0.2429	0.0551	0.520349	0.0551	0.0551	0.0551	0.0551	0.0551	0.0551	0.0551	0.0551	0.0551	0.0551	0.0551	0.0551	0.0551	0.0551	0.0551	0.0551	0.2192	0.3736
PSLT053	0.0551	0.0551	0.0551	0.0551	0.0551	0.0551	0.0551	0.0551	0.0551	0.0551	0.0551	0.0551	0.0551	0.0551	0.539197	0.393573	1.02814	0.255748	0.635854	0.499827	0.682219	0.743499	0.761533	0.503	0.933655	0.660734	0.758062	0.630445	1.06032	0.3322	0.604385	5.2777	0.0551	0.0551	0.0551	2.561	0.0551	0.0551	0.0551	0.0551	0.4859	0.0551	0.0551	0.0551	0.4014	0.0551	0.0551	0.500222	0.590432
PSLT103	0.799453	1.47442	2.73792	0.5695	1.66271	1.46712	2.60585	0.0551	0.854452	2.26369	1.16704	0.910846	1.12028	1.50523	0.577806	0.440536	0.594808	0.786585	0.629182	0.586316	0.958379	0.641076	0.530446	0.881836	0.62479	0.496724	1.09453	0.583397	1.77865	0.497908	0.576434	0.0551	0.0551	0.0551	0.0551	0.5823	0.0551	0.0551	0.0551	3.1245	3.28875	0.0551	0.0551	0.0551	0.6365	0.7814	0.551967	0.662023	1.7833
STM0002	0.0551	0.0551	0.6329	0.0551	0.0551	0.0551	0.0551	0.0551	0.0551	0.0551	0.0551	0.0551	0.0551	0.0551	0.0551	0.0551	0.0551	0.0551	0.0551	0.0551	0.0551	0.0551	0.0551	1.8364	0.0551	0.0551	0.0551	0.0551	0.0551	0.0551	0.0551	0.0551	0.0551	0.0551	0.0551	0.0551	0.0551	0.0551	0.0551	0.9053	0.0551	0.0551	0.0551	0.0551	0.0551	0.0551	0.0551	0.0551	0.0551
STM0004	2.78169	2.26931	1.32823	0.672685	1.78034	3.03564	3.33877	1.09208	1.32806	2.42267	2.57415	1.63496	3.14078	4.10712	0.0551	0.0551	0.0551	0.0551	0.0551	0.0551	0.0551	0.0551	0.0551	0.620773	0.0551	0.0551	0.921219	0.0551	0.0551	0.0551	0.0551	1.44187	0.78037	1.17005	0.897347	1.51901	1.16967	1.76024	1.15895	2.60373	1.35412	1.10817	1.16348	0.875719	1.1578	0.0551	0.2451	0.732	0.0551
STM0005	0.0551	0.0551	0.0551	0.0551	0.0551	0.0551	0.0551	0.0551	0.0551	0.0551	0.0551	0.0551	0.0551	0.0551	8.17314	0.0551	0.0551	7.2151	0.0551	0.0551	17.1821	0.0551	0.0551	0.0551	2.5512	0.0551	0.0551	0.0551	4.6494	0.0551	0.0551	0.0551	0.0551	0.0551	2.1526	0.0551	0.0551	0.0551	0.0551	0.0551	0.0551	0.0551	0.0551	0.0551	0.0551	0.0551	0.0551	0.0551	0.0551
STM0007	5.65682	4.55281	4.40656	4.41418	7.18724	4.58476	4.40362	5.79249	6.81967	7.57338	6.15488	6.10311	5.73656	6.58861	9.86761	9.37934	6.12509	7.38911	9.29145	7.39509	7.05071	8.43546	7.25759	5.19733	7.93545	8.54467	6.41419	7.54868	7.3394	6.94655	8.40329	6.07344	5.21714	5.75915	3.96714	5.01346	5.45146	4.00689	4.4268	4.03663	5.1393	4.28483	5.25627	4.31387	4.77862	3.92038	4.59348	4.90498	3.47747
STM0008	3.057	0.0551	0.0551	0.0551	2.9201	0.0551	0.0551	1.7902	6.19895	0.0551	0.0551	3.6314	0.0551	2.6627	0.0551	1.8788	1.09086	1.9268	3.6643	0.8673	0.0551	0.0551	2.1986	0.0551	3.5432	3.314	0.0551	2.9643	1.91215	1.885	0.0551	0.0551	0.0551	0.0551	0.0551	0.0551	0.0551	0.0551	0.0551	0.0551	0.0551	0.0551	0.0551	0.0551	0.0551	0.0551	0.9045	0.0551	0.74284
STM0012	11.5985	10.1072	6.60705	5.19763	9.33681	8.88252	10.0142	8.98148	10.2134	13.5981	11.4639	8.24187	10.5935	14.4275	12.2106	13.6622	8.49214	9.98416	11.66	9.15741	11.2405	11.0676	12.9925	10.5302	10.5094	12.0642	7.82091	9.78973	12.2874	9.24872	11.198	7.64929	14.802	9.63162	7.3275	7.33999	6.83144	6.18699	6.56861	6.36103	8.26488	6.00709	6.5375	5.87553	9.29722	8.27311	6.211	14.1374	5.79471
STM0013	0.6033	0.0551	1.8206	0.7673	0.0551	0.0551	1.75852	0.0551	0.0551	0.0551	0.0551	0.0551	1.07355	0.0551	1.05248	1.24696	1.10991	0.900808	1.23916	0.945037	1.55942	1.5652	2.03402	1.09053	1.99697	1.95144	1.93044	1.22923	1.82553	1.15972	1.76834	0.0551	0.60249	0.0551	0.0551	0.0551	0.0551	0.0551	0.0551	0.0551	4.3431	0.0551	0.0551	0.0551	0.6832	0.0551	0.876731	1.1429	0.95673
STM0043	6.32174	9.89873	14.7266	11.5905	12.0728	11.4555	10.2589	7.69617	8.1091	13.3512	12.4276	8.30816	9.73108	10.5259	10.6062	8.8832	8.44299	10.1823	12.111	7.67068	6.64923	16.4459	15.4376	12.6562	17.8556	13.8239	11.6223	13.9727	14.4801	6.59152	20.6652	3.0055	4.26635	3.57936	3.86804	2.80017	3.21056	1.90222	2.18758	1.413	0.0551	2.06324	1.64635	1.91974	4.41352	1.96635	6.35997	5.50294	8.3484
STM0045	0.0551	0.0551	0.0551	0.0551	0.0551	0.0551	0.0551	0.0551	0.0551	0.0551	0.0551	0.0551	0.0551	0.0551	1.11545	0.0551	0.0551	0.9241	1.2766	0.0551	0.0551	0.8093	0.0551	0.9632	0.0551	0.0551	0.8078	1.0197	0.0551	0.0551	0.0551	0.0551	0.0551	0.0551	0.0551	0.0551	0.0551	0.0551	0.0551	0.0551	0.0551	0.0551	0.0551	0.0551	0.0551	0.0551	0.0551	0.54967	0.0551
STM0046	1.41511	1.11773	1.08219	0.0551	1.77003	1.59199	1.0649	1.62732	2.02483	2.96104	1.55125	1.46651	1.13198	2.08358	3.02843	2.42161	1.55171	2.25166	2.37616	1.94948	1.63913	2.38416	2.38228	2.37326	2.46435	2.64911	2.07944	2.75877	2.32086	2.2228	2.5047	1.6002	0.0551	0.754689	0.0551	0.9799	0.0551	0.6574	0.0551	0.0551	0.0551	0.0551	0.5035	0.0551	0.8573	0.0551	1.12805	2.1227	0.831439
STM0051	0.5599	0.4751	0.0551	0.0551	0.0551	0.0551	0.0551	0.0551	0.0551	0.0551	0.0551	0.0551	0.0551	0.0551	0.0551	3.70835	1.473	0.0551	1.8674	0.0551	0.0551	0.0551	1.5985	0.0551	0.0551	0.0551	0.0551	0.0551	0.0551	0.0551	0.0551	0.0551	0.0551	0.0551	0.0551	0.0551	0.4171	0.4775	0.0551	0.0551	0.0551	0.0551	0.0551	0.0551	0.5512	0.0551	0.0551	0.0551	0.0551
STM0061	2.12286	0.0551	2.37629	1.97705	2.51553	3.5378	1.8271	0.0551	0.0551	2.67356	0.0551	2.63023	0.0551	0.0551	3.24461	0.0551	1.5735	2.0042	3.76796	2.4649	2.92291	3.20542	4.20997	4.17915	3.72036	5.08525	7.02703	3.56995	5.4438	1.94734	5.1348	4.0039	3.0447	3.9017	0.0551	2.55585	2.7185	2.48493	1.4738	1.9182	2.0673	2.1448	3.01251	1.8318	1.4795	1.2136	1.84413	1.942	1.41299
STM0064	0.0551	0.0551	10.2841	0.0551	0.0551	0.0551	0.0551	0.0551	0.0551	0.0551	16.3561	0.0551	0.0551	29.0208	0.0551	2.2677	0.0551	0.0551	0.0551	3.3068	10.1113	9.13379	6.4436	0.0551	0.0551	0.0551	0.0551	9.214	0.0551	0.0551	11.5614	102.685	0.0551	0.0551	0.0551	0.0551	44.3833	0.0551	0.0551	0.0551	0.0551	0.0551	77.0481	0.0551	36.0668	0.0551	0.0551	0.0551	0.0551
STM0066	3.54129	3.12236	2.12119	1.23289	3.92064	1.88118	2.89122	2.36128	3.75724	4.84956	3.59444	3.8353	4.30464	4.23938	0.0551	0.0551	1.09907	0.0551	0.0551	0.0551	0.0551	0.0551	0.0551	0.0551	0.0551	0.0551	0.0551	0.0551	0.0551	0.0551	0.0551	0.0551	0.0551	0.0551	0.0551	0.0551	0.0551	0.0551	0.0551	0.0551	1.63992	0.0551	0.0551	0.0551	0.0551	0.0551	0.0551	0.0551	0.2865
STM0067	2.1021	1.86787	0.81403	0.750653	2.28376	1.75474	1.20302	1.7119	2.11451	2.71187	2.63612	2.38215	2.36625	3.01244	0.0551	0.0551	0.884443	0.0551	0.0551	0.0551	0.2528	0.3827	0.0551	0.0551	0.0551	0.3678	0.401836	0.0551	0.0551	0.0551	0.0551	0.0551	0.0551	0.0551	0.0551	0.0551	0.0551	0.0551	0.401	0.3687	0.912682	0.0551	0.0551	0.0551	0.0551	0.0551	0.0551	0.0551	0.0551
STM0080	0.0551	0.0551	0.0551	0.0551	0.0551	0.0551	0.0551	0.0551	0.0551	0.0551	0.0551	0.0551	0.0551	0.0551	0.0551	0.0551	0.0551	0.0551	0.0551	0.0551	0.0551	0.0551	0.0551	0.0551	0.0551	0.0551	0.0551	0.0551	0.0551	0.0551	0.0551	0.0551	0.0551	0.0551	0.0551	0.0551	0.0551	0.0551	0.0551	0.0551	0.0551	0.0551	0.0551	0.0551	0.0551	0.0551	0.2847	0.0551	0.0551
STM0082	4.63589	5.39446	0.0551	0.0551	0.0551	6.30892	5.3116	0.0551	0.0551	0.0551	2.72929	0.0551	4.88429	4.47113	0.0551	0.0551	0.0551	0.0551	0.0551	0.0551	0.0551	0.0551	0.0551	0.0551	0.0551	0.0551	0.0551	0.0551	0.0551	0.0551	0.0551	0.0551	0.0551	0.0551	0.0551	0.0551	0.0551	1.46298	0.0551	0.0551	0.0551	0.0551	0.0551	0.0551	0.0551	0.0551	0.0551	0.0551	0.0551
STM0086	11.9117	29.7321	0.0551	0.0551	13.195	3.2782	8.5334	9.1982	4.2458	8.3499	5.76	6.92615	10.1002	14.6589	10.3229	27.985	0.0551	13.7315	0.0551	13.3847	10.4582	0.0551	0.0551	0.0551	6.3031	7.43009	7.2454	6.6202	3.9382	0.0551	5.8295	0.0551	42.3313	0.0551	8.77755	15.024	11.8244	11.8536	5.0329	0.0551	7.3358	7.4526	12.0631	0.0551	6.067	7.6493	8.1902	21.2909	4.1104
STM0090	5.27128	3.16941	3.85578	2.24655	9.4253	3.0013	2.20834	4.47903	3.61373	10.3424	6.00101	7.88433	3.35133	6.46128	5.19932	5.95223	4.89336	6.22745	6.4482	4.82838	2.91595	4.89544	4.07445	0.0551	5.43007	6.91955	5.42103	6.8746	5.11031	5.49419	6.37669	0.0551	0.0551	0.0551	0.0551	0.0551	1.2658	0.0551	0.0551	0.0551	2.28951	0.0551	0.0551	0.3838	3.3429	0.0551	2.25741	3.27495	2.03459
STM0092	0.0551	1.9113	0.0551	0.9069	0.0551	1.62985	1.43214	0.0551	1.346	0.0551	1.0333	0.0551	0.0551	0.0551	1.09703	1.0107	0.546906	0.9219	1.4477	0.636944	0.9141	0.901996	1.0547	1.4413	2.39598	1.17025	1.12029	1.05706	1.69875	0.0551	1.30816	1.4637	1.4752	0.0551	0.0551	0.0551	0.0551	1.17668	0.0551	0.0551	0.0551	0.0551	1.18909	0.0551	0.0551	0.0551	0.6315	0.0551	0.541871
STM0093	0.0551	0.559	0.0551	0.0551	0.0551	0.0551	0.0551	0.0551	0.0551	0.4519	0.814776	0.0551	0.0551	0.0551	0.884569	0.598779	0.5482	0.865949	0.923955	0.830882	0.780129	0.669123	0.72903	0.60443	0.760796	0.700528	1.42061	0.801867	0.752795	0.471297	0.881948	0.74127	0.855035	0.94126	0.5551	0.879276	0.821857	1.15442	0.0551	0.0551	0.0551	0.698	0.839928	0.6245	0.944677	0.0551	0.633722	0.485957	0.739789
STM0096	0.0551	0.0551	0.0551	0.0551	0.6455	0.0551	0.809329	0.0551	0.0551	0.0551	0.0551	0.0551	0.0551	0.0551	0.3148	0.0551	0.505704	14.3663	0.2673	0.0551	0.833546	0.0551	0.4319	0.5007	0.0551	0.522426	1.08042	0.6257	0.0551	0.2542	0.424394	0.0551	0.0551	0.0551	0.0551	1.0215	0.0551	0.6517	0.5751	0.0551	0.0551	0.0551	0.597116	0.0551	0.0551	0.0551	0.0551	0.0551	0.0551
STM0108	1.80537	1.73794	1.5616	0.0551	1.7065	1.46509	1.633	1.08438	1.72153	1.82974	2.05661	2.56671	1.9571	2.32557	0.0551	0.0551	0.0551	0.0551	0.0551	0.0551	0.0551	0.0551	0.0551	0.0551	0.0551	0.0551	0.0551	0.0551	0.0551	0.0551	0.0551	0.0551	0.0551	0.0551	0.0551	0.0551	0.0551	0.0551	0.0551	0.0551	0.0551	0.0551	0.0551	0.0551	0.0551	0.0551	0.0551	0.0551	0.0551
STM0118	0.0551	0.0551	0.0551	0.0551	0.0551	0.0551	0.0551	0.0551	0.0551	0.0551	0.0551	0.0551	0.0551	0.0551	0.3628	0.0551	0.0551	0.0551	0.45015	0.3763	0.0551	0.4019	0.4648	0.648	0.5304	0.2511	0.0551	0.4109	0.0551	0.0551	0.4518	0.0551	0.0551	0.0551	0.0551	0.0551	0.0551	0.0551	0.0551	0.0551	0.0551	0.0551	0.0551	0.0551	0.0551	0.0551	0.0551	0.0551	0.0551
STM0123	0.893067	0.569957	0.520395	0.5707	1.35763	0.756027	0.893567	0.5098	0.98895	1.31485	0.7931	1.2992	0.554634	0.825	0.579512	0.504085	0.0551	0.0551	0.751033	0.3143	0.43635	0.4282	0.4319	0.0551	0.386662	0.548858	0.4468	0.3026	0.2945	0.3592	0.5905	0.0551	0.0551	0.0551	0.0551	0.0551	0.0551	0.0551	0.0551	0.0551	0.0551	0.0551	0.6163	0.0551	0.0551	0.0551	0.0551	0.0551	0.0551
STM0128	0.0551	0.6669	0.0551	0.0551	0.0551	0.8685	0.0551	0.0551	0.0551	0.0551	0.0551	0.8988	0.0551	0.0551	0.0551	0.3081	0.0551	0.0551	0.44	0.0551	0.0551	0.0551	0.0551	0.0551	0.0551	0.0551	0.7234	0.0551	0.0551	0.0551	0.0551	0.0551	0.0551	0.0551	0.0551	0.0551	0.0551	0.0551	0.0551	0.0551	0.0551	0.0551	0.0551	0.0551	0.0551	0.0551	0.0551	0.0551	0.0551
STM0132	0.4924	0.688633	0.621147	1.11955	1.19507	0.94048	1.19143	0.970277	0.956985	0.725624	1.04587	0.551511	0.0551	0.0551	1.20896	4.18017	3.33033	1.9407	1.64625	3.35115	2.29167	0.562	2.10536	1.66928	2.17504	2.83224	2.22163	0.0551	1.72225	2.23413	3.49275	0.97634	1.5509	0.588976	1.88704	0.927661	0.0551	0.859681	0.730194	1.83481	0.0551	0.735	0.691064	0.0551	0.0551	0.0551	1.00852	3.7052	1.791
STM0133	2.02063	1.47609	2.03908	1.74593	2.46151	1.81719	2.15148	1.95632	1.94596	2.47434	2.02375	2.16291	2.81094	2.63714	2.09999	1.58853	1.50308	1.71135	2.20585	1.5484	2.11163	1.85661	1.84696	1.82427	2.02839	1.9972	2.78676	2.11214	2.11737	1.44296	2.25626	2.11608	1.38775	1.88112	1.46817	1.47803	1.65116	1.48383	1.40092	1.48859	1.44432	1.30788	1.61927	1.13555	1.6236	0.803164	0.915476	0.767876	1.1751
STM0134	2.21154	5.01728	7.66178	5.27418	6.07687	5.01415	5.58798	7.93207	3.49167	9.22827	9.02987	6.38098	3.86561	7.00317	5.17943	5.24896	3.95142	5.78251	6.23195	3.751	5.71994	6.02284	8.60593	8.04258	9.70751	6.80034	5.59902	4.96498	9.47307	5.38753	5.999	1.4985	1.30737	1.00329	1.1225	1.14857	0.9638	0.609	0.0551	0.0551	0.0551	0.0551	0.0551	0.0551	1.25303	0.0551	3.83853	4.15637	3.24411
STM0136	0.0551	0.0551	0.0551	0.0551	0.6428	0.0551	0.720998	0.0551	0.0551	1.079	0.7744	0.0551	0.0551	0.0551	0.637927	0.563884	0.623366	0.468727	0.602691	0.447914	0.651309	0.585838	0.558864	0.1242	0.662492	0.489362	0.8618	0.545303	1.09711	0.493308	0.526446	0.0551	0.0551	0.4693	0.9164	0.0551	0.0551	0.0551	0.0551	0.0551	0.7631	0.0551	0.0551	0.0551	0.0551	0.0551	1.2054	0.0551	0.2268
STM0141	1.79621	1.94756	0.0551	0.0551	1.73243	1.27947	0.0551	1.9885	0.0551	2.51768	1.7435	1.80557	1.0862	0.0551	1.59274	1.71776	1.39426	0.731692	1.06246	1.01192	0.706534	0.856816	1.62848	0.952798	1.19346	1.02665	2.32464	1.8246	1.26923	1.24455	1.32227	0.0551	0.0551	0.0551	0.0551	0.0551	0.0551	0.0551	0.0551	0.0551	0.0551	0.0551	0.0551	0.0551	0.0551	0.0551	0.0551	0.0551	0.0551
STM0145	0.0551	0.0551	0.0551	0.0551	0.0551	0.0551	0.0551	0.0551	0.0551	0.0551	0.0551	0.0551	0.0551	0.0551	0.0551	0.0551	0.0551	0.0551	0.0551	0.0551	0.0551	0.0551	0.0551	0.7666	0.0551	0.0551	0.0551	0.0551	0.0551	0.0551	0.0551	0.0551	0.0551	0.0551	4.95775	0.0551	1.2232	0.0551	0.0551	0.0551	0.0551	0.0551	0.0551	0.0551	0.0551	5.8197	3.4147	0.0551	0.0551
STM0152	7.56068	6.47696	5.57924	4.26714	8.84135	5.37352	5.79059	7.20201	4.45841	7.43311	5.79785	7.44554	6.37195	6.88538	9.32352	9.08842	6.55417	9.44067	9.80312	8.71503	9.30939	9.03254	8.63189	7.56192	8.17348	10.1434	7.42521	8.50783	8.81716	8.36344	8.73273	6.30496	7.07659	5.92548	4.54064	5.41353	5.60522	3.33633	4.94559	2.32957	3.2459	3.87593	5.70706	4.34449	5.89661	4.05428	4.70845	7.24998	3.83156
STM0153	2.69148	4.9721	4.02721	2.89891	4.29169	4.43496	5.8573	2.94022	1.67871	6.35303	3.21121	2.905	3.9202	3.20952	3.66788	3.66944	3.23116	3.65351	4.12054	3.17723	3.08105	4.59215	3.3448	2.5191	4.2513	2.7003	4.17595	3.76818	4.29143	2.70679	3.49219	2.53654	2.71548	2.2431	1.25618	1.84661	2.55396	2.12467	1.96577	1.78054	1.20527	1.51246	2.5334	1.83856	2.29781	1.8565	1.7893	1.8894	2.47013
STM0154	6.22653	7.23386	7.06259	7.04547	8.9599	8.35998	7.90685	8.35902	7.70995	11.1764	6.82872	7.77355	7.14499	6.7375	10.0877	10.1347	8.99563	10.6718	11.2144	9.01603	8.75011	11.0854	8.79504	8.49094	10.995	9.70726	11.2175	9.89095	9.80136	8.47001	9.13013	10.3647	10.0817	10.3759	6.87104	9.29779	9.26846	7.36163	7.77254	8.41511	13.6943	7.23018	10.2667	8.80141	9.25667	7.12249	7.39781	6.44922	8.43824
STM0158	0.0551	1.618	0.0551	2.1433	0.0551	0.0551	0.0551	1.08285	2.28102	1.44	1.36809	2.6543	0.0551	1.66733	4.76025	2.97888	3.26437	4.99554	4.56049	3.87323	2.62533	4.04258	4.61098	4.20972	5.11228	4.76608	3.64071	4.68009	4.73034	3.72256	4.99701	3.08299	0.0551	3.65969	0.815448	2.28341	1.93959	2.01089	1.19995	2.87555	4.26595	1.2202	2.4466	1.30845	3.20931	2.4753	1.49189	1.35858	1.94635
STM0160	0.0551	0.0551	0.0551	0.0551	0.0551	0.0551	0.9622	0.0551	0.0551	0.0551	0.0551	0.0551	0.0551	0.0551	0.0551	0.0551	0.0551	0.0551	0.8891	0.0551	0.0551	0.0551	0.0551	0.0551	0.0551	0.0551	2.3422	2.0789	0.0551	0.0551	0.0551	0.0551	0.0551	0.0551	0.0551	0.0551	0.0551	0.0551	0.0551	0.0551	0.0551	0.0551	0.0551	0.0551	0.0551	0.0551	0.0551	0.0551	0.0551
STM0163	0.0551	0.0551	0.0551	0.0551	0.0551	0.0551	0.0551	0.0551	0.0551	0.0551	0.0551	0.0551	0.0551	0.0551	0.0551	0.0551	0.0551	0.0551	0.0551	1.0851	0.0551	0.0551	1.2559	0.0551	0.678	1.21196	0.0551	0.97025	1.1652	0.0551	1.1808	0.0551	0.0551	0.0551	0.0551	0.0551	0.0551	0.0551	0.0551	0.0551	0.0551	0.0551	0.0551	0.0551	0.0551	0.0551	0.0551	0.0551	0.0551
STM0165	0.0551	0.0551	0.0551	0.0551	0.0551	0.0551	0.0551	0.4196	0.7926	0.3901	0.5342	0.0551	0.5681	0.6599	0.5889	0.4395	0.0551	0.4018	0.518305	0.0551	0.0551	0.382841	0.0551	0.0551	0.412445	0.0551	0.0551	0.2143	0.0551	0.0551	0.4506	0.0551	0.0551	0.0551	0.0551	0.0551	0.0551	0.0551	0.0551	0.0551	1.1331	0.0551	0.0551	0.0551	0.0551	0.0551	0.0551	0.0551	0.0551
STM0166	0.0551	0.0551	0.0551	1.61143	0.0551	0.0551	0.0551	0.0551	0.831177	0.0551	1.00059	0.0551	0.0551	1.3383	0.8591	1.4489	1.3733	0.7207	1.10245	0.709519	0.7528	1.01928	1.10234	1.28903	1.18579	1.04975	0.8221	1.6103	0.801102	0.8887	2.12085	0.0551	0.0551	0.0551	0.0551	0.0551	0.0551	0.0551	0.0551	0.0551	0.0551	0.0551	0.0551	0.0551	0.0551	0.0551	0.0551	0.0551	0.0551
STM0169	0.645253	1.59199	0.6182	0.0551	1.28378	0.0551	1.33379	0.3964	0.586269	0.0551	1.41178	0.8825	1.41168	1.53457	0.0551	0.0551	0.0551	0.0551	0.0551	0.0551	0.977602	3.3262	0.0551	0.548067	3.58997	0.0551	2.61934	0.0551	3.4851	0.0551	0.0551	0.819812	0.0551	0.0551	0.5986	0.978201	0.9828	0.755672	0.0551	0.0551	0.0551	0.0551	1.18485	0.0551	0.831078	0.0551	0.647409	0.0551	0.0551
STM0170	0.0551	0.0551	0.0551	12.7225	0.0551	10.845	0.0551	0.0551	0.0551	0.0551	0.0551	0.0551	0.0551	0.0551	1.60377	1.67177	2.14124	21.2508	0.8752	1.0959	0.89665	1.2719	1.32745	5.7285	1.4552	1.2636	1.38199	0.0551	4.2225	0.0551	2.05947	0.0551	0.0551	0.0551	0.0551	29.955	0.0551	21.1604	0.0551	0.0551	10.8247	8.9704	0.0551	0.0551	0.0551	10.6156	6.1379	15.741	7.6062
STM0171	2.67435	2.30126	1.68157	2.60549	2.15264	2.12867	2.08012	2.48994	2.0242	3.61794	2.61042	3.63939	2.28345	2.24301	2.08496	1.81961	1.14512	1.33211	2.33053	1.44567	1.03243	1.6964	1.41761	1.2949	1.59551	2.01734	2.09152	1.53818	1.35581	0.652943	1.70104	0.0551	0.0551	0.0551	0.0551	0.0551	0.0551	0.8841	0.0551	0.0551	0.0551	0.0551	2.00903	0.0551	0.9134	0.0551	0.4294	0.49092	0.3639
STM0172	0.0551	0.0551	0.0551	0.0551	0.0551	0.0551	0.0551	0.0551	0.0551	0.0551	0.0551	0.0551	0.0551	0.0551	0.2551	0.0551	0.0551	0.0551	0.0551	0.0551	0.551	0.0551	0.0551	0.0551	0.0551	0.0551	0.44945	0.0551	0.0551	0.0551	0.0551	0.0551	0.0551	0.0551	0.0551	0.0551	0.0551	0.0551	0.0551	0.0551	0.0551	0.0551	0.0551	0.0551	0.0551	0.0551	0.0551	0.0551	0.0551
STM0179	0.0551	1.5194	0.0551	0.0551	0.0551	0.0551	0.0551	0.0551	1.5733	0.0551	0.0551	0.0551	0.0551	1.9671	0.0551	0.0551	0.0551	0.0551	0.0551	0.0551	0.0551	0.0551	0.0551	0.0551	0.0551	0.0551	0.0551	0.0551	0.0551	0.0551	1.7007	0.0551	0.0551	0.0551	0.0551	0.0551	0.0551	0.0551	0.0551	0.0551	0.0551	0.0551	0.0551	0.0551	0.0551	0.0551	0.0551	0.0551	0.0551
STM0186	0.0551	0.0551	0.0551	1.11771	0.0551	1.1714	0.0551	1.8965	2.57372	0.0551	0.0551	2.2158	0.0551	2.6946	2.36539	1.13121	0.977912	1.91049	2.69234	1.27977	1.1379	2.77973	2.10968	2.38161	2.84712	2.52953	2.16282	2.61689	2.9144	1.34726	3.03653	1.28631	0.0551	0.0551	0.0551	0.0551	0.0551	0.0551	0.0551	0.974693	0.6487	0.0551	0.0551	0.0551	0.0551	0.8337	0.0551	0.899438	1.03733
STM0190	0.0551	0.6642	0.6405	0.0551	0.6619	0.0551	0.593467	0.0551	0.0551	0.686667	0.6452	0.5497	0.0551	0.65055	0.352715	0.340179	0.0551	0.0551	0.4531	0.0551	0.0551	0.0551	0.0551	0.0551	0.2659	0.0551	0.61424	0.52	0.0551	0.2687	0.0551	0.0551	0.5315	0.0551	0.0551	0.4745	0.0551	0.6489	0.0551	0.0551	0.0551	0.0551	0.6521	0.0551	0.5012	0.0551	0.2741	0.0551	0.0551
STM0191	1.36833	2.95946	1.48342	2.1268	2.46314	2.09815	1.85012	1.01526	0.571733	2.728	2.18191	1.83957	1.66529	1.69312	0.46085	0.335113	0.0551	0.288157	0.479883	9.0662	0.7763	0.636283	0.395326	0.376757	10.3293	0.430765	4.42942	0.541836	1.97912	0.0551	8.16618	0.0551	0.0551	0.0551	12.8699	0.0551	0.0551	0.0551	2.9013	0.0551	0.0551	0.7119	0.564063	0.0551	0.0551	0.0551	0.0551	0.0551	0.0551
STM0202	0.0551	1.704	0.923	0.4318	0.0551	0.0551	0.0551	0.653839	0.0551	1.67553	2.40267	2.0334	2.65663	3.11187	2.05341	1.68019	1.17001	1.58265	2.18815	1.25393	0.4361	2.14637	1.57917	1.00865	1.7436	1.62453	1.93012	2.17856	1.58813	1.45598	2.86207	0.97165	0.0551	1.67537	0.0551	0.679	0.580607	1.1059	0.0551	0.0551	1.343	0.0551	0.621366	0.0551	2.7799	1.0218	0.71386	1.33339	0.878897
STM0204	0.0551	0.0551	0.0551	0.0551	0.0551	0.0551	0.0551	0.0551	0.0551	0.0551	0.0551	0.0551	0.0551	0.0551	0.0551	0.0551	0.0551	1.093	1.7425	0.0551	0.0551	0.0551	2.2925	0.0551	1.83735	1.944	1.89316	0.0551	2.577	0.0551	2.2928	0.0551	0.0551	0.0551	0.0551	0.0551	0.0551	0.0551	0.0551	0.0551	0.0551	0.0551	0.0551	0.0551	0.0551	0.0551	0.0551	0.0551	0.0551
STM0207	0.0551	0.0551	0.0551	0.0551	0.0551	0.0551	0.0551	0.0551	0.0551	0.0551	0.0551	0.0551	0.0551	0.4304	2.0843	0.0551	0.0551	1.0904	0.0551	0.0551	0.0551	0.0551	2.0432	2.25485	1.78787	0.0551	1.73056	2.498	1.9595	1.58915	0.0551	0.0551	0.0551	0.0551	0.0551	0.0551	0.0551	0.0551	0.0551	0.0551	0.0551	0.0551	0.0551	0.0551	0.0551	0.0551	0.0551	0.0551	0.0551
STM0209	0.72855	0.81233	1.88213	2.15521	1.10973	1.84437	1.96462	2.55623	2.41521	0.945876	0.957233	0.0551	2.0582	2.18391	1.77537	1.62562	0.955681	1.27936	1.88342	0.862682	1.50491	0.986309	1.49623	2.28287	1.84656	1.91939	2.12814	0.798799	10.8143	1.55481	1.75908	2.03215	2.79664	2.78508	1.73237	2.10208	2.06499	2.99812	3.61869	2.69061	1.88107	1.74905	2.38633	0.647735	2.12189	1.05074	1.39895	1.87738	1.71308
STM0211	0.0551	0.0551	1.73863	0.0551	1.9801	1.5003	0.0551	0.0551	0.0551	0.0551	0.0551	0.0551	0.0551	0.0551	2.51168	2.62549	3.00936	2.41738	2.12403	2.29158	2.09934	2.74375	3.0262	2.87374	2.66835	3.124	1.87649	2.78747	1.72814	1.94132	3.11029	3.45922	2.6496	6.56175	3.69929	3.92677	3.80358	2.94651	3.23974	2.4144	3.81289	3.22991	2.30859	2.54434	3.67505	3.88562	3.56624	2.90351	5.22367
STM0213	3.13639	2.91692	3.20178	2.55742	4.92604	2.39346	2.83589	3.9626	2.92625	5.97257	4.00226	4.27786	3.23011	4.26732	3.94909	4.29081	2.95279	3.16514	3.7157	2.97449	2.80779	3.86927	4.15122	3.45661	3.63085	4.19249	3.52569	3.78911	3.4035	2.87099	4.51946	2.38024	2.66028	2.94374	1.9729	2.14738	2.32854	1.65144	1.71044	1.87131	2.48634	1.47737	2.12474	2.49454	2.57064	1.41494	1.49522	2.85186	1.47498
STM0215	0.0551	0.0551	0.0551	1.58797	1.55975	0.4094	1.4161	0.5976	0.0551	0.0551	1.0051	1.44945	0.0551	0.0551	1.39192	0.8471	0.0551	1.33298	1.22277	0.788138	0.761605	0.848591	1.31805	1.57675	0.957792	1.1386	1.31793	0.903953	1.2318	0.6604	0.0551	1.3364	0.0551	0.0551	0.0551	0.0551	0.0551	0.0551	0.0551	0.0551	0.0551	0.0551	0.0551	0.0551	0.0551	0.0551	0.0551	0.4773	0.0551
STM0216	5.16001	6.1478	9.17763	7.27157	9.29468	8.1445	8.92733	8.89146	6.129	12.2467	9.36109	6.78016	7.14696	7.07037	15.6727	18.7812	13.8766	13.8228	15.8882	11.6916	13.1281	14.4178	13.9511	9.65524	14.1093	12.5398	13.5704	13.3581	13.7203	11.4098	13.992	3.51178	3.48718	4.13628	4.22854	3.15067	3.79685	3.3154	4.27599	3.09124	4.07348	3.35519	3.05949	2.40928	3.66897	2.97827	5.17441	5.08325	6.80702
STM0217	13.2653	10.68	9.769	9.60376	14.2242	10.0931	12.6297	15.5543	13.4993	15.5345	16.1848	16.2354	14.6338	18.9174	15.9382	13.7739	11.5089	14.6048	17.3115	11.2046	13.3212	18.3946	16.5123	13.5949	16.9065	18.3756	14.2155	18.2529	13.5865	12.3413	17.9884	12.8583	8.82932	10.3859	6.98851	8.83617	8.01553	9.31752	7.21105	5.495	7.27971	6.95875	8.59717	6.15459	7.99103	6.00775	7.08287	7.89489	6.84608
STM0218	3.60689	2.2662	2.32132	1.5574	3.87707	1.5199	1.93004	2.8148	3.97567	3.989	3.92347	3.69696	2.59865	4.3816	4.65726	3.69819	2.5606	4.08523	4.90618	3.69989	3.85592	4.88733	4.00162	3.72261	3.84268	4.56523	3.90932	3.69428	3.80389	3.69116	4.07409	1.6326	1.64743	3.5341	0.9237	1.46515	1.88558	1.52791	0.0551	1.42802	2.23032	1.1198	2.45298	0.9799	1.71464	0.0551	1.61066	2.02745	1.48547
STM0219	2.63629	2.16838	1.98417	1.71939	2.9923	2.76913	2.69848	3.34581	3.48526	3.30727	3.38706	4.30924	3.66338	3.3432	4.40158	5.29974	3.76223	4.32566	5.14446	3.58962	3.91675	4.99731	4.37042	4.48305	5.64462	5.66019	5.04065	4.64557	4.24704	3.41534	5.24858	4.02055	3.11584	2.75156	2.5709	2.61617	2.20801	3.05711	2.33494	1.70496	2.26107	2.07788	3.23206	2.17712	2.91581	1.64625	2.91585	4.1076	2.81566
STM0224	0.989944	2.12546	1.35418	1.42801	1.54887	1.23413	2.05734	0.950446	1.41005	2.34801	1.91001	1.17744	1.5007	1.51423	1.59912	1.51824	1.10889	1.34218	1.70143	1.23293	1.89932	1.54964	1.54108	1.47519	1.7553	1.52186	2.34702	1.67116	2.94532	1.28215	1.73148	1.06415	1.37012	1.1629	1.12435	1.20942	1.0356	1.34919	0.690528	1.19944	1.15049	0.8128	0.910922	0.4507	1.1827	0.0551	1.06886	1.0275	1.00675
STM0225	2.52948	4.79138	6.41243	4.82573	6.43331	6.69712	5.09218	1.85882	2.92167	2.72042	1.37986	2.18912	4.49313	2.01037	4.95224	6.74316	4.61361	3.8724	5.95827	4.91898	6.45732	3.89185	4.44292	6.44517	3.77818	5.79032	7.13736	4.17539	7.85459	5.14241	4.13715	1.90049	2.00974	1.74763	1.7997	1.6327	1.97735	2.04097	1.98454	3.17526	0.819161	1.72716	1.64117	1.09147	1.26229	0.637965	1.95938	1.13011	2.00142
STM0227	0.788603	1.34052	0.891894	1.36776	1.35265	1.1135	1.62164	0.0551	0.877979	2.14943	1.45976	1.03241	0.777442	0.929819	1.77367	2.02365	1.94384	1.67936	1.89877	1.55887	1.78234	2.01869	2.18347	1.7908	2.41091	2.32191	2.52603	1.9435	2.90246	1.23307	2.7615	0.677409	0.60895	0.935979	0.764674	0.647	0.8286	1.1763	1.55263	1.0508	0.788364	0.960291	0.832178	0.7303	1.4545	1.16399	1.50209	0.927484	2.30468
STM0228	0.0551	0.0551	0.0551	0.0551	0.0551	0.0551	0.0551	0.0551	0.0551	0.0551	0.0551	0.0551	0.0551	0.0551	0.0551	0.0551	0.0551	0.0551	0.0551	0.0551	0.0551	0.0551	0.0551	1.8611	0.0551	0.0551	0.0551	0.0551	0.0551	0.0551	0.0551	0.0551	0.0551	0.0551	0.0551	0.0551	0.0551	0.0551	0.0551	0.0551	0.0551	0.0551	0.0551	0.0551	0.0551	0.0551	0.4835	0.0551	0.0551
STM0232	0.0551	0.0551	1.18389	0.7218	0.9168	1.89249	1.19152	0.5382	0.0551	0.0551	0.6454	0.0551	1.8095	0.0551	1.11056	1.54308	1.43793	1.10709	1.19763	0.957073	1.20571	1.06892	0.96475	0.870962	1.21225	1.44061	1.22092	1.21063	1.25242	1.01945	1.17522	0.0551	0.0551	1.17553	0.0551	0.0551	0.0551	0.0551	0.0551	0.0551	1.6392	1.33537	0.0551	0.0551	0.864	1.2038	1.56448	0.89905	0.573116
STM0237	0.0551	0.0551	0.0551	0.0551	0.0551	0.0551	0.0551	0.0551	0.0551	0.0551	0.0551	0.0551	1.63947	0.0551	0.0551	0.0551	0.0551	0.0551	0.0551	0.0551	0.0551	0.0551	0.0551	0.0551	0.0551	0.0551	0.0551	0.0551	0.0551	0.0551	0.0551	0.0551	0.0551	0.0551	0.0551	0.0551	0.0551	0.0551	0.0551	0.0551	0.0551	0.0551	0.0551	0.0551	0.0551	0.0551	0.0551	0.0551	0.0551
STM0242	1.74066	1.43876	1.51461	1.06065	2.36921	1.40189	1.45568	1.18514	1.81833	1.91753	1.38813	2.20185	1.3731	1.79901	1.66502	1.50846	0.859971	1.28663	1.38795	1.6919	1.39037	1.16486	1.44817	1.39805	1.39681	1.31137	1.32386	1.48016	1.53199	1.83994	1.57464	1.28448	1.15143	1.01363	0.0551	1.1882	0.0551	1.3456	0.0551	0.0551	1.47082	0.608062	0.7252	0.0551	1.24821	0.0551	0.587606	0.854	0.669004
STM0244	0.0551	0.0551	0.0551	0.0551	0.0551	0.0551	0.0551	0.0551	0.0551	0.0551	0.0551	0.0551	0.0551	0.0551	0.0551	0.0551	0.0551	0.0551	0.0551	0.0551	0.0551	0.0551	0.0551	0.0551	0.0551	0.0551	0.0551	0.0551	0.0551	0.0551	0.0551	0.0551	0.7533	0.0551	0.0551	0.0551	0.0551	0.8695	0.0551	0.0551	0.0551	0.0551	0.7764	0.0551	0.0551	0.0551	0.0551	0.0551	0.0551
STM0245	3.02723	4.79454	5.37625	2.84356	5.2969	5.63058	4.46868	5.58079	1.73457	6.10076	4.51824	4.15901	4.06195	3.42052	2.34037	1.98579	1.208	6.86999	6.97192	3.18993	2.08288	16.4102	1.41902	0.72443	1.83123	1.47222	3.53242	3.5577	3.52404	2.36439	3.28346	3.6681	1.94766	1.21487	0.928765	1.55352	1.66627	2.99798	0.808568	1.31969	0.927415	0.7182	0.879698	0.55309	3.30857	0.2829	2.45901	3.4368	3.04987
STM0247	1.8772	0.0551	3.84317	3.1081	0.0551	0.0551	0.0551	3.0551	5.86075	2.53647	3.3288	4.1657	3.57235	0.0551	3.9662	8.8482	1.79032	5.4378	0.0551	0.0551	1.5868	0.0551	3.29242	6.9448	0.688	0.0551	2.91387	3.0518	4.19697	5.7096	0.0551	0.0551	0.0551	3.2088	0.0551	0.0551	0.0551	0.0551	0.0551	0.0551	3.19253	0.0551	0.0551	0.0551	0.0551	0.0551	0.0551	0.0551	0.5123
STM0261	0.0551	0.0551	0.0551	0.0551	0.0551	0.0551	0.0551	0.0551	0.0551	0.0551	0.0551	0.0551	0.0551	0.0551	0.0551	0.0551	0.0551	0.0551	0.0551	0.0551	0.0551	0.0551	0.0551	0.0551	0.0551	0.0551	0.0551	0.0551	0.0551	0.0551	0.0551	0.0551	0.0551	0.0551	0.0551	0.0551	0.0551	0.0551	0.0551	0.0551	0.0551	0.0551	0.0551	0.0551	0.0551	0.0551	0.734	0.2983	0.0551
STM0306	0.0551	0.0551	0.0551	0.0551	0.0551	0.0551	0.0551	0.0551	0.0551	0.0551	0.0551	0.0551	0.0551	0.0551	0.0551	0.0551	0.0551	0.0551	0.0551	0.0551	0.0551	0.0551	0.0551	0.3764	0.0551	0.0551	1.043	0.0551	0.0551	0.0551	0.0551	0.0551	0.0551	0.0551	0.0551	0.0551	0.0551	0.0551	0.5227	1.7751	0.0551	0.4689	0.392754	0.0551	0.0551	0.0551	0.0551	0.0551	0.0551
STM0307	2.0566	2.6907	1.0122	0.0551	3.23327	3.27282	4.91903	3.54491	1.7641	1.318	4.20296	0.0551	2.05203	2.385	0.0551	0.0551	0.0551	0.0551	0.0551	0.0551	0.0551	0.0551	0.0551	0.0551	0.0551	0.0551	0.0551	0.0551	0.0551	0.0551	0.0551	0.0551	0.0551	0.0551	0.0551	0.0551	0.0551	0.0551	0.0551	0.0551	0.0551	0.0551	0.0551	0.0551	0.0551	0.0551	0.0551	0.0551	0.0551
STM0309	0.0551	0.0551	0.0551	0.0551	0.0551	0.0551	0.0551	0.0551	0.0551	0.0551	0.0551	0.0551	0.0551	0.0551	0.0551	0.0551	0.0551	0.0551	0.0551	0.0551	0.0551	0.0551	0.0551	0.0551	0.0551	0.0551	0.0551	0.0551	0.884091	0.0551	0.0551	0.0551	0.749021	0.7641	1.00244	0.729961	0.0551	1.31637	0.561204	1.15705	0.0551	0.0551	0.0551	0.0551	1.2832	0.0551	0.34316	0.655413	0.2425
STM0310	0.688208	0.0551	0.538606	0.53872	1.13889	0.0551	0.5466	0.9023	0.995874	0.995086	0.0551	0.0551	1.0512	1.5443	1.79734	1.57034	0.925384	1.46162	1.63381	0.792576	1.15352	1.32195	1.24334	1.6151	1.7184	1.34483	1.81738	1.29327	1.63847	1.01209	1.85064	2.5526	0.982927	1.8248	0.524922	1.20953	1.75151	1.3147	0.6566	1.2415	1.8657	0.668195	2.3045	1.5793	1.664	0.58038	0.0551	0.987162	0.4497
STM0316	5.9849	5.03983	6.3706	5.11573	10.5814	6.3946	6.14082	7.22369	4.98324	5.65295	6.1012	9.92438	7.86951	7.75673	8.9549	9.12651	6.86853	8.31948	9.37973	6.75171	11.0211	8.77877	8.93849	8.13908	8.52601	9.67219	13.7044	9.35723	7.23258	5.92696	9.20035	14.1097	7.40238	10.5796	9.87913	12.5741	10.3215	14.8125	5.99939	1.90179	4.00711	7.90503	12.0295	7.72295	13.1197	9.99455	10.9153	6.61016	7.10884
STM0317	0.0551	0.0551	0.0551	2.2137	4.2118	0.0551	1.668	1.7403	4.9733	3.50187	2.1357	2.0833	0.0551	2.652	5.99354	7.88555	5.28448	5.9851	7.20765	6.1631	4.74076	3.8569	5.5088	3.53014	4.6934	5.284	7.6082	4.6026	4.04236	3.81601	3.6107	0.0551	0.0551	0.0551	0.0551	0.0551	0.0551	0.0551	0.0551	0.0551	0.0551	0.0551	0.0551	0.0551	0.0551	0.0551	1.1636	1.5609	0.977
STM0318	0.0551	0.0551	1.88663	2.4416	2.68925	1.28613	1.7666	2.03855	2.3647	1.5727	1.9572	0.0551	1.6858	0.0551	2.46477	2.98277	2.89663	0.54	3.2853	2.84617	2.45863	3.02861	2.12794	3.29512	3.51003	3.99551	4.33088	3.11502	3.56129	1.82967	2.81457	2.93126	2.2811	2.69303	2.24651	2.39155	1.8592	2.97639	1.3071	1.039	2.37072	1.5456	1.30434	1.13284	1.88769	0.6084	1.03316	1.19754	1.11201
STM0319	0.0551	0.0551	0.0551	0.0551	0.0551	0.0551	0.0551	0.0551	0.0551	0.0551	0.0551	0.0551	0.0551	0.0551	0.0551	0.0551	0.0551	0.0551	0.0551	0.0551	0.0551	0.0551	0.0551	0.0551	0.0551	0.0551	1.4691	0.0551	0.0551	0.0551	0.0551	0.0551	0.0551	0.0551	0.0551	0.0551	0.0551	0.0551	0.0551	0.0551	0.0551	0.0551	0.0551	0.0551	0.0551	0.0551	0.0551	0.0551	0.0551
STM0327	0.0551	0.0551	0.0551	0.5084	0.0551	0.0551	0.0551	0.0551	0.0551	0.0551	0.0551	0.0551	0.0551	0.0551	2.62327	3.9195	3.06077	4.10303	5.1746	2.16581	1.48763	2.59006	2.71288	1.1819	3.25113	3.17563	0.0551	2.75389	2.18252	2.62306	2.98821	0.0551	0.0551	0.0551	0.0551	0.0551	0.0551	0.0551	0.0551	0.0551	0.0551	0.0551	0.0551	0.0551	0.0551	0.0551	0.0551	0.0551	0.0551
STM0360	0.0551	0.0551	0.0551	0.0551	0.0551	0.0551	0.0551	0.0551	0.0551	0.0551	0.0551	0.0551	0.0551	0.0551	0.0551	0.0551	0.0551	0.0551	0.0551	0.0551	1.1974	0.0551	0.0551	0.0551	0.0551	0.0551	1.59819	0.0551	0.0551	0.0551	0.0551	2.16748	0.888805	1.48646	1.66451	2.68233	1.10968	2.43483	1.62079	1.80205	0.0551	1.29274	3.14305	0.864273	2.00171	0.434523	1.52742	0.3021	1.00879
STM0366	0.0551	0.0551	2.05358	0.0551	2.27191	8.32027	5.10868	0.0551	0.0551	1.4204	0.0551	4.29178	2.1473	0.0551	0.0551	0.0551	0.0551	0.0551	0.0551	0.0551	0.0551	0.7927	0.0551	1.4078	0.0551	0.0551	2.33149	0.822	0.0551	0.0551	0.0551	10.4159	7.45852	8.83011	3.67567	7.25297	6.05612	10.8414	5.83309	2.5156	0.0551	8.59824	7.95841	11.5246	6.06104	4.86806	5.17109	4.74712	5.45195
STM0368	0.0551	0.0551	0.0551	0.0551	0.0551	0.0551	0.0551	0.0551	0.0551	0.0551	0.0551	0.0551	0.0551	0.0551	0.0551	0.0551	0.0551	0.0551	0.0551	0.0551	0.0551	0.0551	0.0551	0.0551	0.0551	0.0551	0.0551	0.0551	1.11017	0.0551	0.0551	0.0551	0.0551	0.0551	0.0551	0.0551	0.0551	0.0551	0.0551	0.0551	0.946314	0.0551	0.0551	0.0551	0.0551	0.0551	0.955496	0.0551	0.0551
STM0369	0.0551	0.0551	0.0551	0.0551	0.848	0.0551	1.96656	0.0551	0.0551	0.0551	0.0551	0.0551	0.0551	0.0551	1.35443	0.0551	0.0551	0.0551	0.0551	0.0551	0.0551	1.313	0.0551	0.0551	0.0551	0.0551	0.0551	0.9674	2.84773	1.621	0.0551	0.0551	0.0551	0.0551	0.666057	0.0551	0.0551	0.0551	0.584214	0.0551	1.51624	0.0551	0.0551	0.0551	0.8472	0.3975	0.689646	0.472	0.0551
STM0370	0.0551	0.0551	0.0551	0.0551	0.0551	0.0551	0.0551	0.0551	0.0551	0.0551	0.0551	0.0551	0.0551	0.0551	0.0551	0.0551	0.0551	0.0551	0.0551	0.0551	0.0551	0.0551	0.0551	0.0551	0.0551	0.0551	0.0551	0.0551	1.69437	0.0551	0.0551	0.0551	0.0551	0.0551	0.0551	0.0551	0.0551	0.0551	0.0551	0.0551	0.926531	0.0551	0.0551	0.0551	0.0551	0.0551	0.0551	0.0551	0.0551
STM0372	0.9791	0.0551	1.11535	0.9392	1.9023	1.2105	0.6254	1.0765	0.6245	1.60418	0.978155	1.64087	0.0551	0.0551	1.16362	0.953028	0.0551	0.8172	0.0551	0.755	0.689529	0.706326	0.6168	0.6893	1.0629	0.920246	1.3564	0.9716	0.0551	0.5052	1.2492	1.1163	0.0551	0.0551	0.0551	0.796	1.1116	0.0551	0.0551	0.0551	0.0551	0.5372	0.0551	0.0551	1.0394	0.0551	0.283645	0.0551	0.0551
STM0380	0.0551	0.0551	0.0551	0.0551	0.0551	0.0551	0.0551	0.0551	0.0551	0.0551	0.0551	0.0551	0.0551	0.0551	0.0551	0.0551	0.2298	0.0551	0.0551	0.0551	0.0551	0.0551	0.0551	0.4525	0.0551	0.0551	0.0551	0.0551	1.1003	0.0551	0.0551	0.0551	0.0551	0.0551	0.0551	0.0551	0.0551	0.0551	0.0551	0.0551	0.0551	0.0551	0.0551	0.0551	0.0551	0.0551	0.0551	0.0551	0.0551
STM0383	3.50505	3.21184	1.708	0.0551	2.72874	4.95151	3.13842	4.05076	5.81379	5.10208	7.10265	4.57397	7.63642	8.10215	0.0551	0.0551	0.0551	0.0551	0.0551	0.0551	0.0551	0.4297	0.0551	0.910062	1.40186	0.0551	0.581644	0.714918	0.0551	0.0551	1.45548	4.50851	2.86913	2.04636	0.0551	2.37151	1.21698	1.01987	0.529526	4.06051	4.37553	0.834479	0.692504	0.566055	2.32341	0.530153	1.32327	0.0551	0.0551
STM0384	0.0551	0.0551	0.0551	0.0551	0.0551	0.0551	0.0551	0.0551	0.0551	0.0551	0.0551	0.0551	0.0551	0.0551	0.0551	0.0551	0.0551	0.0551	0.0551	0.0551	0.0551	0.0551	0.0551	0.5535	0.0551	0.0551	2.12431	0.0551	0.0551	0.0551	0.0551	1.4638	0.0551	0.831981	0.9719	1.16268	1.4536	1.2228	1.14475	0.0551	0.0551	1.4774	0.816	0.0551	0.0551	0.6987	2.18094	0.0551	1.21491
STM0386	0.0551	0.0551	1.4317	0.6874	1.0854	1.0334	0.0551	0.7674	1.5965	1.8095	0.0551	0.0551	0.0551	0.9143	0.0551	0.5867	0.4795	0.0551	0.0551	0.0551	0.0551	0.5887	0.0551	1.06112	0.414	5.91275	1.70751	0.0551	1.20448	0.0551	1.5835	0.0551	0.0551	0.0551	0.0551	1.6989	0.0551	0.0551	0.0551	1.6327	1.77144	0.5289	1.13907	0.0551	2.8359	0.0551	0.847155	1.2283	0.0551
STM0387	0.0551	0.0551	0.0551	0.0551	0.0551	0.0551	0.0551	0.0551	0.0551	0.0551	0.0551	0.0551	0.0551	0.0551	0.0551	0.0551	0.0551	0.0551	0.0551	0.0551	0.0551	0.0551	0.0551	0.0551	0.0551	0.0551	0.0551	0.0551	0.0551	0.0551	0.0551	1.7291	0.0551	1.4625	0.0551	0.0551	0.0551	0.0551	0.0551	0.0551	0.0551	0.0551	0.0551	0.0551	1.92994	0.0551	0.0551	0.0551	0.0551
STM0391	0.0551	0.0551	0.0551	0.0551	0.0551	0.0551	0.0551	0.0551	0.0551	0.0551	0.0551	0.0551	0.0551	0.0551	0.9776	0.0551	0.0551	0.8389	0.0551	0.0551	0.0551	0.0551	0.0551	0.0551	0.0551	0.0551	0.0551	0.0551	0.0551	0.6986	0.0551	0.0551	0.0551	0.0551	0.0551	0.0551	0.0551	0.0551	0.0551	0.0551	0.0551	0.0551	0.0551	0.0551	0.0551	0.0551	0.0551	0.0551	0.0551
STM0392	0.0551	30.554	11.3849	0.0551	7.2552	0.0551	0.0551	10.2801	20.6589	15.8255	16.2828	20.5504	24.8587	0.0551	5.1009	5.13063	0.0551	7.47314	8.26906	0.0551	4.0327	0.0551	4.166	1.5072	0.0551	3.57126	0.0551	6.79817	2.2015	0.0551	0.0551	25.0336	0.0551	10.9324	0.0551	8.58331	5.6649	19.9897	3.5647	4.4833	0.0551	5.02581	14.2119	4.45122	0.0551	2.0022	0.0551	10.0659	1.2309
STM0397	0.0551	0.0551	0.4699	0.0551	0.3728	0.6293	0.591202	0.51625	0.0551	0.812746	1.312	0.0551	0.0551	0.0551	0.282021	0.3411	0.520939	0.431238	0.393712	0.4922	0.4057	0.7414	0.444287	0.3175	0.397984	0.4402	0.482323	0.615711	0.2346	0.0551	0.295969	0.0551	0.0551	0.0551	0.0551	0.0551	0.0551	0.0551	0.0551	0.0551	0.0551	0.0551	0.0551	0.0551	0.0551	0.0551	0.0551	0.0551	0.360332
STM0402	21.5469	21.6064	15.1088	10.3304	25.419	17.5095	17.9761	22.6355	20.4646	28.3909	22.1238	21.9677	23.862	30.0688	20.6369	17.9535	14.0307	16.8082	19.7666	17.061	15.4	19.0436	20.928	20.3975	20.5573	21.3041	22.7583	21.1691	19.9336	17.0583	23.6127	37.4619	27.136	25.0862	15.102	27.2999	24.9784	24.3434	23.8351	21.3687	22.6106	24.144	31.4841	24.2533	26.701	22.9991	16.0814	18.3135	13.125
STM0406	1.42623	3.40384	10.8351	11.9695	2.4531	2.58072	9.30554	3.0339	0.0551	27.7678	21.1273	9.86903	1.7269	1.97158	11.8185	11.4835	15.937	11.9207	16.7925	13.9051	11.2642	20.7402	35.3775	18.8058	25.3431	23.9408	20.9763	13.8027	30.8774	10.0409	30.2273	3.60327	2.47352	5.47379	3.2899	3.02365	3.97784	2.59646	0.0551	0.7593	0.78585	0.0551	0.0551	0.0551	4.26818	0.0551	12.2106	11.8777	17.5209
STM0407	4.5187	18.7733	6.26061	3.08459	4.19295	6.08294	3.08871	3.40816	3.21882	2.38752	3.40598	2.81403	4.38729	2.99072	2.48532	8.79758	1.37836	3.04716	4.58941	2.45505	3.2516	2.50909	1.74451	1.64446	2.73035	1.18549	3.88064	2.32507	2.52003	3.14728	3.03691	5.97802	25.4495	6.0011	5.16774	3.1477	2.59121	13.1834	1.39639	0.6881	0.0551	2.9655	1.5345	0.83867	3.39368	0.5024	4.92542	15.2048	18.0259
STM0408	0.0551	0.0551	0.0551	0.0551	0.0551	0.0551	0.0551	0.0551	0.0551	0.0551	0.0551	0.0551	0.0551	0.0551	1.02644	0.84241	0.3795	0.597078	0.76495	0.608606	1.2201	0.650185	0.70955	0.4625	0.944	0.6095	1.0303	0.570165	1.08892	0.4825	0.68001	0.0551	0.0551	0.0551	0.0551	0.0551	0.0551	0.0551	0.0551	0.0551	0.0551	0.0551	0.0551	0.0551	0.0551	0.0551	0.0551	0.0551	0.0551
STM0413	0.0551	0.8275	0.7297	0.0551	0.4123	0.4947	0.0551	0.4731	0.0551	0.9903	0.712547	0.5757	0.0551	0.6416	7.51266	5.37419	3.44289	6.99627	6.43034	4.38321	6.45692	8.43733	7.08952	3.9679	6.78131	5.3393	0.377337	8.00676	7.72339	4.67594	7.33105	2.43466	3.56892	3.74169	3.52024	2.72452	2.2276	2.88986	2.20726	2.22123	3.30342	1.86088	0.0551	1.80569	3.62503	1.65647	3.29251	2.45542	4.30267
STM0415	0.0551	0.0551	0.0551	0.0551	0.0551	0.0551	0.0551	0.0551	0.0551	0.0551	0.0551	0.0551	0.0551	0.0551	0.0551	0.0551	0.0551	0.0551	0.0551	0.0551	0.0551	0.0551	0.0551	0.0551	0.0551	0.0551	0.78	0.0551	0.0551	0.0551	0.0551	0.0551	0.0551	0.0551	0.0551	0.0551	0.0551	0.0551	0.0551	0.0551	0.0551	0.0551	0.0551	0.0551	0.0551	0.0551	0.0551	0.0551	0.3336
STM0417	11.6792	9.56222	4.68835	4.65255	7.08742	12.6245	18.5239	8.28209	10.7399	10.8504	10.8407	6.38053	13.2522	16.1941	5.86268	5.35453	4.06943	4.69243	6.95575	4.19824	4.22018	6.10236	5.80458	4.80615	6.34691	6.6823	4.84744	6.03473	7.20477	4.67778	7.38583	9.31396	7.30529	5.35847	4.33734	7.19441	7.12959	11.891	5.76146	7.42896	7.91665	6.30691	6.87765	6.06215	8.78118	6.15108	3.77842	4.5701	2.83116
STM0418	1.7013	1.49245	0.0551	0.0551	0.0551	2.0176	1.48943	2.054	0.0551	0.938	1.6386	0.0551	1.6747	0.981059	0.0551	0.0551	0.3362	0.0551	0.0551	0.0551	0.0551	0.0551	0.0551	0.0551	0.0551	0.0551	0.723682	0.0551	0.0551	0.0551	1.3834	0.0551	0.0551	0.0551	0.0551	0.0551	0.0551	0.0551	0.0551	0.0551	0.0551	0.0551	0.0551	0.0551	0.0551	0.0551	0.0551	0.0551	0.0551
STM0419	0.0551	0.0551	0.0551	0.0551	0.0551	0.0551	0.0551	0.0551	0.0551	0.0551	0.0551	0.0551	0.0551	0.0551	0.0551	0.0551	0.0551	0.0551	0.0551	1.1898	0.0551	1.5517	0.7768	0.0551	0.0551	0.0551	0.0551	0.0551	0.0551	0.0551	1.1919	0.0551	0.0551	0.0551	0.0551	0.0551	0.0551	0.0551	0.0551	0.0551	0.0551	0.0551	0.0551	0.0551	0.0551	0.0551	0.0551	0.0551	0.0551
STM0421	3.79454	3.41827	3.48045	1.1252	5.25613	3.33983	3.69159	3.31539	3.6914	6.01058	3.73039	4.71767	4.00769	5.1978	3.49245	0.0551	1.9706	2.94654	4.23643	3.05094	3.83467	2.89845	3.77613	3.5515	4.3037	4.81765	3.90947	4.75599	2.66528	2.65772	6.00577	2.84184	2.3953	2.39167	0.0551	2.77782	1.1147	1.75759	1.38187	0.0551	1.6353	2.0297	3.32577	1.3711	2.72384	2.3404	1.78759	2.02652	1.18305
STM0435	2.88028	2.13861	2.36223	2.32441	3.65256	2.18164	1.94579	2.5006	3.36536	3.78842	2.83962	3.55796	2.72813	4.03702	2.90978	3.39065	2.25127	3.58969	4.63348	2.67315	2.24708	5.08513	4.06934	3.44333	4.28189	4.65604	3.99163	4.09315	3.39886	2.54774	4.41052	3.89318	3.39824	3.39297	2.52019	3.22306	3.49394	3.14795	3.47025	3.39247	3.13881	2.49159	4.93839	3.02492	3.28639	2.82932	2.44244	2.08747	2.13405
STM0442	1.54673	2.89258	3.75867	3.14309	3.72476	4.25052	4.13482	2.95584	3.31821	4.67102	3.7321	3.1864	3.40906	4.25513	3.8289	3.85367	3.95874	3.64697	6.39486	3.70574	4.66899	4.55426	3.84874	2.34026	5.20311	2.84191	4.81067	4.15098	5.17274	4.42205	3.85968	3.21221	3.35596	4.15925	8.22059	3.64251	3.26941	3.25035	3.67666	6.27971	6.03822	2.91643	3.33559	2.72467	4.07906	2.77806	2.77654	2.14562	3.52474
STM0443	0.770607	1.90563	2.4352	2.23436	1.96435	2.16433	1.90761	1.3083	1.60931	2.17523	1.82486	1.39568	2.14042	2.32924	2.68615	2.32553	2.21084	2.41293	3.46893	2.33565	2.87706	3.05769	2.48615	1.69356	2.98028	2.09403	3.38037	2.44365	2.96169	2.13396	2.86835	2.11466	1.94413	2.92197	2.15905	2.25299	1.81002	2.40171	1.51446	2.93224	2.81528	1.11143	1.54257	1.16495	2.46315	1.13484	2.2882	1.54923	3.04722
STM0445	1.0969	2.18441	2.67732	1.09591	2.30295	2.91199	1.94752	1.75971	1.26839	3.61772	1.90794	1.38757	1.84825	1.41282	1.66263	1.62494	1.07212	1.31433	2.02234	1.30748	1.54199	1.71217	1.61641	1.29941	2.3143	1.74805	2.78587	1.90256	2.46523	1.19138	1.94617	1.42596	1.74476	2.03204	2.19283	1.86163	0.489958	2.71545	1.2535	2.13758	1.82637	0.980876	1.34028	0.6142	1.93262	0.5305	1.19527	1.18902	1.48079
STM0446	0.0551	0.0551	0.0551	0.0551	0.0551	0.0551	0.0551	0.0551	0.0551	0.0551	0.0551	0.0551	0.0551	0.0551	0.0551	0.0551	0.0551	0.0551	0.0551	0.0551	0.0551	0.0551	0.0551	0.0551	0.0551	0.0551	0.0551	0.0551	0.0551	0.0551	0.0551	0.0551	0.0551	0.0551	0.0551	0.0551	0.0551	0.0551	0.0551	0.0551	0.0551	0.0551	0.0551	0.0551	0.0551	0.0551	0.0551	0.0551	0.0551
STM0447	5.29052	5.31539	4.07281	4.89624	5.84727	4.79918	5.19052	5.23639	5.56916	7.03673	6.54047	4.89643	5.23357	7.77812	9.48602	9.74638	7.8324	9.54331	10.3854	7.44828	8.32816	9.99326	7.76106	8.17931	8.40804	8.04398	8.27214	9.57085	7.93213	7.58823	7.53275	4.68961	4.91705	4.86318	4.37279	3.82351	4.9784	3.53251	4.7372	4.25575	4.03109	3.48885	3.89599	3.76337	3.63709	3.1518	3.82254	4.33689	3.67388
STM0448	3.42442	2.78404	2.99831	2.51175	4.11868	2.45855	3.50836	4.05632	3.9742	3.4834	3.63739	4.59808	3.39815	3.16123	3.8095	3.66152	2.80852	4.00564	4.24536	3.62779	4.3031	4.07814	4.3516	4.6732	4.27192	5.21197	3.87071	4.89364	4.4469	3.31163	5.01362	5.66919	3.51542	4.17879	2.65682	4.05908	3.61343	4.16258	2.28605	2.83674	2.47594	2.40072	3.24038	2.97975	4.07583	2.93685	2.72299	2.99863	2.05463
STM0449	1.5458	0.0551	0.5831	0.0551	1.66385	1.11342	0.5936	1.5972	0.0551	1.19071	1.24714	1.8112	1.12178	1.23783	1.4443	1.61397	1.27601	1.65571	1.40802	1.2933	1.50724	1.63799	1.35578	1.72744	1.3966	1.96677	2.26679	1.18027	1.72276	1.23882	1.79862	0.0551	0.0551	0.0551	0.0551	0.0551	0.0551	0.0551	0.0551	0.0551	0.0551	0.0551	0.0551	0.0551	0.0551	0.0551	0.535012	0.0551	0.5686
STM0450	2.11962	1.61375	1.26244	0.0551	1.43507	2.04008	1.66956	1.10228	1.25167	1.41478	1.22742	1.23911	1.39818	1.32226	0.980394	1.1601	1.27892	0.829152	1.16172	0.729767	1.33212	0.975588	1.39911	1.42109	1.08437	1.13629	1.29333	1.18279	1.1609	2.18703	1.04705	0.97536	1.46492	1.97117	0.0551	0.3349	1.379	1.49434	0.779978	1.1981	0.998459	0.90451	1.75232	1.17505	1.21349	0.0551	1.168	2.12063	1.09019
STM0451	9.70056	5.38355	13.21	11.1933	22.2853	12.0041	5.12961	21.0902	29.1268	21.8478	9.86697	23.5369	11.401	9.02843	25.1936	27.2329	18.1515	26.6316	26.6258	22.703	12.1286	26.6491	24.3323	18.7852	24.885	30.3433	17.055	29.0882	24.0801	21.5358	28.2469	20.8312	19.6996	23.7095	13.0875	20.0249	16.5699	8.6177	14.8384	15.8826	22.186	15.1263	10.7728	13.7872	11.3249	13.8982	17.1452	21.1362	15.6478
STM0452	0.942536	1.58487	1.1653	1.00753	1.29163	1.30684	1.96469	1.83606	1.28137	2.03577	1.40521	0.878615	1.38224	1.43468	1.7262	1.46948	1.02787	1.4276	2.02989	1.45509	2.22759	4.22019	1.53953	1.17341	3.34761	2.68792	2.13537	4.50273	1.91497	1.40641	2.74334	9.11638	2.74289	0.930684	0.678281	2.22874	0.780567	1.01405	1.02584	2.01894	1.24784	0.6493	0.885592	0.7452	2.64418	0.572386	0.831318	0.799732	0.791304
STM0464	0.0551	0.0551	0.0551	0.0551	0.0551	0.0551	0.0551	0.0551	0.0551	0.0551	0.0551	0.0551	0.0551	0.0551	0.0551	0.0551	0.0551	0.0551	0.0551	0.0551	0.0551	0.0551	0.0551	0.0551	0.0551	0.0551	0.3425	0.0551	0.0551	0.0551	0.0551	0.86219	0.0551	0.0551	0.0551	0.0551	0.0551	0.0551	0.0551	0.0551	0.0551	0.7067	0.5038	0.0551	0.0551	0.0551	0.0551	0.0551	0.0551
STM0465	3.66226	7.92989	2.55098	3.72323	5.34862	3.79028	5.12768	4.17386	4.74946	0.0551	4.58659	3.64206	7.244	6.59436	7.44128	5.13885	1.80781	6.3758	8.48671	6.39312	21.5416	8.25504	9.56674	14.4618	1.39787	7.71162	26.4873	5.58986	15.2528	6.16605	7.87474	39.5553	40.4072	38.5365	52.9837	35.9748	22.5022	29.2879	30.2175	32.1208	1.37586	25.0132	27.2228	12.6058	50.0758	16.9571	31.3322	26.2142	46.5794
STM0471	0.0551	0.0551	0.72905	0.0551	0.8586	0.0551	0.0551	0.0551	0.0551	1.1647	0.6214	0.0551	0.0551	0.0551	0.0551	0.0551	0.0551	0.0551	0.0551	0.0551	0.0551	0.0551	0.0551	0.0551	0.0551	0.0551	0.0551	0.0551	0.0551	0.0551	0.0551	0.0551	0.0551	0.0551	0.0551	0.0551	0.0551	0.0551	0.0551	0.0551	0.0551	0.0551	0.0551	0.0551	0.0551	0.0551	0.0551	0.0551	0.0551
STM0475	0.654476	1.38786	0.984313	1.29973	1.1743	0.9487	1.6469	0.4966	0.0551	1.11093	1.04728	0.631893	0.950518	0.657157	1.16567	1.0512	0.819946	1.01685	1.24354	0.973084	2.09299	1.13236	1.16189	0.752135	1.14793	0.974539	2.04171	1.18566	1.00912	0.836231	1.38609	1.26454	1.61637	1.47671	1.30644	1.49818	1.18432	2.03685	0.4077	0.6589	0.0551	0.5048	0.830228	0.5583	1.39848	0.0551	1.13897	1.05931	1.47248
STM0476	1.69271	1.89895	2.50741	3.36898	2.39328	2.15308	3.41565	1.92025	1.62191	2.71389	2.01925	1.84513	2.15677	2.05204	2.21155	1.82375	10.4422	1.63695	2.19637	1.47482	4.03772	2.07856	1.72221	4.88058	1.98197	1.50061	4.03039	1.98045	2.26068	1.45947	2.42263	2.35175	2.86136	2.34297	3.27976	2.22322	1.60839	2.84497	2.69125	3.4132	2.06409	2.16131	2.74965	1.82488	2.44209	1.72626	2.76439	1.99698	2.83868
STM0478	0.0551	0.0551	0.0551	0.7264	0.0551	0.0551	0.0551	0.0551	0.0551	0.0551	0.0551	0.0551	0.0551	0.0551	0.0551	0.0551	0.0551	0.0551	0.0551	0.0551	0.0551	0.0551	2.6252	0.0551	0.0551	0.0551	0.0551	0.0551	2.5107	0.0551	0.0551	0.0551	5.5238	3.76065	0.0551	2.2341	0.0551	4.14593	0.0551	0.0551	0.0551	2.2505	2.2073	0.0551	4.1706	0.0551	0.0551	6.35909	2.2275
STM0483	0.0551	0.0551	0.0551	0.0551	0.0551	0.0551	0.0551	0.0551	0.0551	0.0551	0.0551	0.0551	0.0551	0.5736	0.0551	0.0551	0.0551	0.73985	0.4635	0.0551	0.0551	0.0551	0.7092	0.8002	0.4985	0.0551	0.0551	0.0551	0.7518	0.164	0.0551	0.0551	0.0551	0.0551	0.0551	0.0551	0.0551	0.0551	0.0551	0.0551	0.0551	0.0551	0.0551	0.0551	0.0551	0.0551	0.0551	0.0551	0.0551
STM0485	2.22555	2.00319	1.29973	1.36034	2.44443	3.15403	2.14704	2.82912	2.82298	2.56092	2.86588	3.39917	3.55297	2.93778	2.94478	2.21872	1.93086	2.53451	3.82794	1.58119	2.22715	2.78695	2.1416	1.21049	2.97532	2.42514	2.09199	2.47476	1.19253	1.31632	2.83781	1.56149	1.63839	0.755549	0.854115	0.52436	0.3852	1.56098	0.572052	1.08868	1.30753	1.20732	1.51853	0.799975	0.861156	0.774197	0.4671	1.1622	0.0551
STM0487	3.39731	2.7805	2.13241	1.41396	3.54259	4.40509	3.3513	2.46448	3.02959	4.91817	3.18197	2.06902	4.22598	4.74291	3.56761	4.38296	3.13557	3.70159	4.14845	3.30498	3.59958	3.78829	4.90655	3.15368	4.51023	5.13839	2.403	4.43443	4.83181	3.83407	4.09943	2.49057	5.06109	2.9847	2.26735	2.23109	2.28368	1.93479	1.49917	1.55941	2.8532	2.25063	0.0551	1.52624	3.08256	2.4311	1.77254	4.61489	1.89567
STM0488	0.0551	0.0551	1.52785	1.21566	0.0551	0.0551	1.60055	1.63196	2.99747	1.79186	1.83841	1.33009	0.8166	2.76509	2.80236	2.09332	1.71923	2.74813	2.78555	1.79278	2.24634	3.11526	3.07418	2.94313	3.09268	3.37861	2.52095	2.85427	2.72968	1.79409	3.98244	3.08812	2.32837	2.1533	2.11035	2.92466	2.28866	2.20259	1.59331	2.99642	2.029	1.66018	0.0551	1.2848	2.26652	0.709622	1.52334	1.45455	1.1153
STM0489	0.0551	0.0551	0.0551	0.0551	0.0551	0.0551	0.0551	0.0551	0.0551	0.0551	0.0551	0.0551	0.0551	0.0551	0.0551	0.0551	0.0551	0.0551	0.0551	0.0551	0.0551	0.0551	0.0551	0.0551	0.0551	0.0551	0.0551	0.0551	0.0551	0.0551	0.0551	0.0551	0.0551	0.848392	0.0551	0.0551	0.0551	0.0551	0.0551	0.0551	0.0551	0.72755	0.0551	0.0551	0.0551	0.0551	0.0551	0.0551	1.01533
STM0492	0.0551	0.0551	0.0551	0.0551	0.0551	0.0551	0.0551	0.0551	0.0551	0.0551	0.0551	0.0551	0.0551	0.0551	0.0551	0.0551	0.0551	0.0551	0.2252	0.0551	0.0551	0.0551	0.0551	0.455044	0.0551	0.0551	0.0551	0.0551	0.0551	0.0551	0.0551	0.0551	0.0551	0.0551	0.0551	0.0551	0.0551	0.0551	0.0551	0.5858	0.0551	0.0551	0.0551	0.0551	0.0551	0.0551	0.0551	0.0551	0.0551
STM0494	0.0551	0.0551	0.0551	0.0551	0.0551	0.0551	0.0551	0.0551	0.0551	0.0551	0.0551	0.0551	0.0551	0.0551	0.0551	0.0551	2.8568	1.7065	2.2795	1.7945	1.9899	1.53205	0.0551	2.003	1.4815	1.5633	3.35545	0.7284	0.0551	1.4285	0.0551	0.0551	0.0551	0.0551	0.0551	0.0551	0.0551	0.0551	0.0551	0.0551	0.0551	0.0551	0.0551	0.0551	0.0551	0.0551	2.1349	1.65194	2.37285
STM0498	0.0551	0.0551	0.0551	0.0551	0.0551	0.0551	1.3185	0.0551	0.0551	0.0551	0.875	0.0551	0.870773	0.52085	0.0551	0.0551	0.0551	0.2754	0.0551	0.0551	0.0551	0.0551	0.0551	0.0551	0.0551	0.0551	0.0551	0.0551	0.0551	0.0551	0.0551	0.0551	0.0551	0.0551	0.0551	0.0551	0.0551	0.0551	0.0551	0.0551	1.8239	0.0551	0.0551	0.0551	0.0551	0.0551	0.0551	0.0551	0.0551
STM0499	0.0551	0.0551	0.0551	0.0551	0.0551	0.0551	0.0551	0.0551	0.0551	0.0551	0.0551	0.0551	0.0551	0.0551	0.0551	0.0551	0.0551	0.0551	0.0551	0.0551	0.0551	0.0551	0.0551	0.0551	1.9314	0.0551	0.0551	0.0551	0.0551	0.0551	2.6739	0.0551	0.0551	0.0551	0.0551	0.0551	0.0551	0.0551	0.0551	0.0551	0.0551	0.0551	0.0551	0.0551	0.0551	0.0551	0.0551	0.0551	0.0551
STM0501	0.0551	0.0551	0.0551	0.0551	0.0551	0.0551	0.0551	0.0551	1.48859	0.0551	0.0551	0.0551	0.0551	0.0551	0.2558	0.2412	0.0551	0.0551	0.549	0.0551	0.0551	0.0551	0.0551	1.23282	0.530937	0.2872	0.220419	0.352886	0.0551	0.0551	0.60458	0.0551	0.4839	0.0551	0.5672	0.6448	0.0551	0.0551	0.0551	4.18951	0.4314	0.0551	0.0551	0.0551	0.484664	0.0551	0.1988	0.0551	0.0551
STM0504	0.0551	0.0551	0.783767	0.0551	0.5004	0.80835	1.0234	0.0551	0.0551	0.0551	0.0551	0.0551	0.5957	0.0551	0.0551	0.0551	0.0551	0.0551	0.0551	0.0551	0.0551	0.0551	0.0551	0.0551	0.0551	0.0551	0.0551	0.0551	0.0551	0.0551	0.0551	0.0551	0.0551	0.0551	0.0551	0.0551	0.0551	0.0551	0.0551	0.0551	0.0551	0.0551	0.0551	0.0551	0.0551	0.0551	0.0551	0.0551	0.0551
STM0506	0.0551	0.0551	0.0551	0.0551	0.0551	0.0551	0.0551	0.0551	0.0551	0.0551	0.0551	0.0551	0.0551	0.0551	0.0551	0.0551	0.0551	0.0551	0.0551	0.0551	1.4803	0.0551	0.0551	0.0551	0.0551	0.0551	0.0551	0.0551	0.0551	0.0551	0.0551	0.0551	0.0551	0.0551	0.0551	0.0551	0.0551	0.0551	0.0551	0.0551	0.0551	0.0551	0.0551	0.0551	0.0551	0.0551	0.0551	0.0551	0.8908
STM0510	0.0551	0.0551	0.0551	0.0551	2.02261	1.4136	0.0551	0.0551	0.0551	1.93997	0.0551	3.41248	0.0551	0.0551	0.5348	0.0551	0.0551	0.0551	0.0551	0.3562	0.0551	0.0551	0.0551	0.0551	0.0551	0.0551	0.0551	0.0551	0.0551	0.369	0.0551	0.0551	0.0551	0.0551	0.0551	0.0551	0.0551	0.0551	0.0551	0.0551	0.0551	0.0551	0.0551	0.0551	0.0551	0.0551	0.0551	0.0551	0.0551
STM0511	0.0551	0.0551	0.0551	0.0551	0.0551	0.4195	0.0551	0.0551	0.0551	0.6456	0.0551	0.6374	0.0551	0.0551	0.0551	0.0551	0.0551	0.0551	0.0551	0.0551	0.0551	0.0551	0.0551	0.0551	0.0551	0.0551	0.0551	0.0551	0.0551	0.0551	0.0551	0.0551	0.0551	0.0551	0.0551	0.0551	0.0551	0.0551	0.0551	0.0551	0.0551	0.0551	0.0551	0.0551	0.0551	0.0551	0.0551	0.0551	0.0551
STM0517	0.0551	0.0551	0.0551	0.0551	0.0551	0.0551	0.0551	0.0551	0.0551	0.0551	0.0551	0.0551	0.0551	0.0551	0.0551	0.0551	0.0551	0.0551	0.0551	0.0551	0.0551	0.0551	0.0551	0.0551	0.4312	0.0551	0.0551	0.0551	0.3181	0.0551	0.3935	0.0551	0.0551	0.0551	0.0551	0.0551	0.0551	0.0551	0.0551	0.0551	0.0551	0.0551	0.0551	0.0551	0.0551	0.0551	0.0551	0.0551	0.0551
STM0519	0.0551	0.0551	0.0551	0.0551	0.0551	1.3959	0.0551	0.0551	0.0551	1.0126	0.0551	0.0551	0.0551	0.0551	0.0551	0.0551	0.0551	0.0551	0.0551	0.0551	0.0551	0.0551	0.0551	0.0551	0.0551	0.0551	0.0551	0.0551	0.0551	0.0551	0.0551	0.0551	0.0551	0.0551	0.0551	0.0551	0.0551	0.0551	0.0551	0.0551	0.0551	0.0551	0.0551	0.0551	0.0551	0.0551	0.0551	0.0551	0.0551
STM0525	1.9727	2.0712	0.0551	0.0551	3.04308	1.9756	1.2778	1.6558	2.8045	7.253	0.0551	4.4822	4.466	0.0551	0.0551	0.0551	0.0551	0.0551	0.0551	0.0551	0.0551	0.0551	1.0195	0.0551	0.0551	1.3187	0.0551	0.0551	0.0551	0.0551	0.0551	0.0551	0.0551	0.0551	0.0551	0.0551	0.0551	0.0551	0.0551	0.0551	0.0551	0.0551	0.0551	0.0551	0.0551	0.0551	0.0551	0.0551	0.0551
STM0534	2.76141	2.19677	2.57998	1.67422	3.5241	1.55605	1.58267	3.33059	2.81546	3.58233	2.12479	2.83459	1.71392	2.66394	0.3854	0.6403	0.0551	0.0551	0.0551	0.0551	0.0551	0.0551	0.0551	0.4164	0.0551	0.5226	0.596273	0.0551	0.0551	0.0551	0.0551	0.0551	0.0551	0.6517	0.4911	0.0551	0.5769	0.0551	0.0551	0.0551	0.693417	0.0551	0.524467	0.0551	0.0551	0.0551	0.0551	0.0551	0.0551
STM0536	4.92672	4.62364	4.42876	3.33813	8.10299	3.1812	3.50555	5.70803	4.86867	7.64755	4.39492	7.91031	6.01882	7.58197	5.25093	5.23661	3.34037	4.96786	5.44852	3.96207	3.33042	5.26336	5.42286	3.30343	5.95953	5.15053	6.66624	5.62176	4.17109	4.09492	7.10105	6.44461	6.40762	4.73778	2.84668	5.08946	4.66619	4.55539	4.74862	4.19518	4.54707	4.69978	8.26362	4.77164	4.48997	3.49751	3.29073	4.6521	3.07701
STM0537	0.0551	0.0551	0.0551	0.0551	0.0551	0.0551	0.0551	0.0551	0.0551	0.0551	0.0551	0.0551	0.0551	0.0551	0.7365	0.5882	0.915414	1.1411	1.09387	0.8512	0.0551	1.58275	1.10245	1.05387	1.45039	1.12525	1.36664	1.67377	0.658379	0.0551	1.4825	0.0551	0.0551	0.0551	0.0551	0.0551	0.0551	0.0551	0.0551	0.0551	0.0551	0.0551	0.0551	0.0551	0.0551	0.0551	0.0551	0.0551	0.0551
STM0549	0.0551	0.0551	0.0551	0.0551	0.0551	0.0551	0.0551	0.0551	0.0551	0.0551	0.0551	0.0551	0.0551	1.5704	0.0551	0.0551	0.0551	1.63621	0.0551	0.0551	1.973	2.86825	1.86	0.0551	0.0551	0.0551	0.0551	2.1001	3.0948	0.0551	2.5251	0.0551	0.0551	1.5728	0.0551	0.0551	0.0551	0.0551	0.0551	0.0551	0.0551	0.0551	0.0551	0.0551	0.0551	0.0551	0.0551	0.0551	0.0551
STM0570	0.0551	0.0551	0.0551	0.0551	0.0551	0.0551	0.0551	0.0551	0.0551	0.0551	0.0551	0.0551	0.0551	0.0551	0.0551	0.0551	0.0551	0.0551	0.0551	0.0551	0.0551	0.0551	0.0551	0.0551	0.0551	0.0551	0.0551	0.0551	0.0551	0.0551	0.0551	0.0551	0.0551	0.0551	0.0551	0.0551	0.0551	0.0551	0.0551	0.0551	0.0551	0.0551	0.0551	0.0551	0.0551	0.0551	0.0551	0.0551	0.8393
STM0578	0.0551	0.0551	1.302	1.43952	2.46079	0.8581	0.0551	0.0551	1.7633	2.22442	0.0551	1.1626	0.0551	0.0551	2.72014	2.31913	1.76257	2.1439	2.31017	1.89958	1.75737	1.86228	1.87125	1.86196	2.25185	1.87913	2.36215	1.77951	2.03508	1.70788	2.40179	0.0551	0.0551	0.0551	0.0551	0.0551	0.0551	0.0551	0.0551	0.0551	0.0551	0.0551	0.0551	0.0551	0.0551	0.0551	0.0551	0.0551	0.0551
STM0585	0.942399	1.52187	2.54056	1.8883	3.64116	3.88391	1.27438	1.12233	2.53844	5.87799	2.13172	3.19614	0.768655	0.956711	0.0551	0.0551	0.0551	2.1504	0.0551	0.0551	0.0551	0.0551	0.0551	0.0551	0.0551	0.0551	0.0551	0.0551	0.0551	0.0551	0.0551	0.0551	0.0551	0.0551	0.0551	0.0551	0.0551	0.0551	0.0551	0.0551	0.0551	0.0551	0.0551	0.0551	0.0551	0.0551	0.0551	0.0551	0.0551
STM0586	0.0551	0.0551	0.8986	0.0551	0.8279	0.0551	0.0551	0.0551	0.456573	1.30889	0.444	1.21617	0.0551	0.0551	0.0551	0.0551	0.0551	0.0551	0.0551	0.0551	0.0551	0.0551	0.0551	0.0551	0.0551	0.0551	0.0551	0.0551	0.0551	0.0551	0.0551	0.0551	0.0551	0.0551	0.0551	0.0551	0.0551	0.0551	0.0551	0.0551	0.0551	0.0551	0.0551	0.0551	0.0551	0.0551	0.0551	0.0551	0.0551
STM0588	1.92898	1.21612	2.08888	1.05809	2.91076	1.13273	1.06149	1.24459	2.39226	3.0013	1.64502	3.99896	2.989	1.18047	0.0551	0.0551	0.0551	0.0551	0.0551	0.0551	0.0551	0.0551	0.0551	0.0551	0.0551	0.0551	0.0551	0.0551	0.0551	0.0551	0.0551	0.0551	0.0551	0.0551	0.0551	0.0551	0.0551	0.0551	0.0551	0.0551	0.0551	0.0551	0.0551	0.0551	0.0551	0.0551	0.0551	0.0551	0.0551
STM0589	2.33061	2.89177	2.80742	2.41561	2.59933	2.18569	1.90505	1.3975	1.65209	3.35499	2.13908	1.80151	1.3337	1.9078	2.63941	3.22171	3.42287	2.95297	3.98619	2.26011	1.88096	7.5931	4.83092	3.85667	4.96298	4.95489	5.10849	5.80317	4.88873	2.25271	6.74777	0.0551	0.0551	0.0551	0.0551	0.0551	0.0551	0.0551	1.2447	0.0551	0.0551	0.0551	0.0551	0.0551	0.0551	0.0551	1.86837	2.24632	1.90852
STM0597	0.0551	0.0551	0.9595	1.49294	1.55464	2.12128	0.0551	0.8382	1.29698	1.42608	0.0551	0.0551	0.0551	0.0551	0.0551	0.0551	0.0551	0.0551	0.0551	0.0551	0.0551	0.0551	0.0551	0.0551	0.0551	0.0551	0.0551	0.0551	0.0551	0.0551	0.0551	0.0551	0.0551	0.0551	0.0551	0.0551	0.0551	0.0551	0.0551	0.0551	0.0551	0.0551	0.0551	0.0551	0.0551	0.0551	0.0551	0.0551	0.0551
STM0598	0.0551	0.0551	0.0551	0.0551	0.0551	0.0551	0.0551	0.3406	1.408	0.8804	0.0551	1.6844	0.0551	0.0551	0.0551	0.0551	0.0551	0.0551	0.0551	0.0551	0.0551	0.0551	0.0551	0.0551	0.0551	0.0551	0.0551	0.0551	0.0551	0.0551	0.0551	0.0551	0.0551	0.0551	0.0551	0.0551	0.0551	0.0551	0.0551	0.0551	0.0551	0.0551	0.0551	0.0551	0.0551	0.0551	0.0551	0.0551	0.0551
STM0600	0.0551	0.0551	0.0551	0.0551	0.0551	0.0551	0.0551	0.0551	0.0551	0.0551	0.0551	0.0551	0.0551	0.0551	0.0551	0.0551	0.0551	0.0551	0.817637	0.2687	0.0551	0.0551	0.0551	0.0551	0.3899	0.2449	0.0551	0.889644	1.02916	0.0551	0.2229	0.652357	0.796862	1.16103	1.5231	0.764961	0.0551	0.0551	0.738919	2.63207	1.55708	0.495324	0.0551	0.942588	1.48265	0.0551	1.64417	0.834665	1.54353
STM0608	6.36163	5.07175	9.24717	5.26126	8.43009	6.32326	4.6518	8.12129	9.68195	10.8257	7.67776	9.44003	7.98556	9.43657	5.91044	6.55386	7.32259	6.68254	6.5821	5.94537	4.99866	5.82368	5.8022	8.74545	5.53957	5.77036	4.83716	5.59819	5.95386	5.36521	5.62621	3.28864	1.78551	7.68589	2.84297	2.17784	2.84371	2.16175	2.77197	3.93576	8.71924	2.37956	2.84524	2.1125	2.38831	2.45837	2.62294	1.41192	1.77737
STM0609	0.0551	0.0551	0.0551	0.0551	0.0551	0.0551	0.0551	0.0551	0.0551	0.0551	0.0551	0.0551	0.0551	0.0551	0.0551	0.0551	0.41235	0.0551	0.0551	0.0551	0.0551	0.2925	0.6924	0.5112	0.0551	0.0551	0.0551	0.0551	0.0551	0.0551	0.0551	0.0551	0.0551	0.0551	0.0551	0.0551	0.0551	0.0551	0.0551	0.0551	0.0551	0.0551	0.0551	0.0551	0.0551	0.0551	0.0551	0.0551	0.0551
STM0614	3.28864	2.07618	3.76566	2.06165	5.52646	3.61604	4.32691	2.51213	21.4045	3.51659	3.1013	1.58416	4.14999	2.67234	5.21045	4.38166	2.78647	5.58687	5.05801	4.33662	2.02234	3.71596	3.29877	7.36015	4.58134	4.65693	3.04062	3.6776	3.90339	4.05722	3.18151	9.28639	9.41955	9.4143	5.09255	9.10896	7.06871	5.53615	6.25246	19.4498	9.96402	6.32664	5.44635	6.69155	7.78694	6.14404	5.31977	6.99203	5.61615
STM0615	0.0551	0.0551	0.0551	0.0551	0.0551	0.0551	0.0551	0.0551	0.0551	0.0551	0.0551	0.0551	0.0551	0.0551	0.0551	0.0551	0.0551	0.0551	0.0551	0.0551	0.0551	0.0551	0.0551	0.0551	0.0551	0.0551	0.0551	0.0551	0.0551	0.0551	0.0551	1.67027	1.09089	0.993369	1.78422	1.31752	1.6471	1.68529	0.704632	0.0551	0.0551	0.711355	1.25806	0.889214	1.5319	0.0551	0.959617	0.575142	0.0551
STM0616	0.952226	0.0551	0.4874	0.0551	1.0915	2.1195	2.07559	0.0551	3.26467	0.848647	0.686149	1.10611	0.0551	0.0551	0.0551	0.0551	0.0551	0.0551	0.0551	0.0551	0.0551	0.495615	0.60595	1.03712	0.983264	0.642	0.0551	0.0551	0.676	0.0551	1.06517	0.0551	0.0551	0.0551	0.0551	0.0551	0.0551	0.0551	0.0551	1.25765	0.4321	0.0551	0.0551	0.0551	0.0551	0.0551	0.2348	0.0551	0.0551
STM0617	1.30272	2.22342	1.1755	0.0551	1.47739	3.3397	2.04099	0.3739	0.669643	1.78245	1.44681	0.681724	1.5357	1.34567	0.0551	0.0551	0.0551	0.0551	0.0551	0.0551	0.0551	0.0551	0.0551	0.0551	0.0551	0.0551	0.0551	0.0551	0.0551	0.0551	0.0551	0.5352	0.5858	0.0551	0.0551	0.4878	0.0551	1.37051	0.7984	0.863694	0.0551	0.0551	0.0551	0.0551	1.2924	0.0551	0.0551	0.0551	0.0551
STM0628	0.0551	0.0551	0.0551	0.0551	0.0551	0.0551	0.4576	0.0551	0.0551	0.5504	0.7361	0.0551	0.0551	0.4376	0.0551	0.0551	0.0551	0.0551	0.0551	0.0551	0.6149	0.0551	0.0551	0.0551	0.0551	0.0551	0.0551	0.4101	0.0551	0.0551	0.0551	0.0551	0.6067	0.0551	0.0551	0.0551	0.0551	1.1118	0.0551	0.6899	0.74995	0.0551	0.0551	0.0551	0.0551	0.0551	0.0551	0.0551	0.0551
STM0629	10.9498	9.54364	3.1321	8.12367	10.3145	8.46493	9.05931	14.4723	23.7034	12.3077	9.58212	15.7279	8.76861	10.8814	5.48781	4.28999	6.39468	6.24095	8.79395	3.88749	4.59803	8.67611	6.11002	6.58254	11.3416	11.0467	6.80904	9.43748	5.25845	3.7626	10.9413	3.92285	3.2683	0.0551	1.0124	1.78216	1.9702	1.7039	0.0551	2.7608	2.36627	1.60848	2.00957	0.977055	1.63955	0.6857	1.12959	0.727975	0.0551
STM0631	0.0551	0.0551	0.0551	0.0551	0.0551	0.0551	0.0551	0.0551	0.0551	0.0551	0.0551	0.0551	0.0551	0.0551	0.0551	0.0551	0.0551	0.0551	0.0551	0.0551	0.0551	0.0551	0.0551	0.0551	0.0551	0.0551	0.0551	0.0551	0.0551	0.0551	0.0551	0.47775	0.0551	0.0551	0.0551	0.0551	0.3445	0.5235	0.0551	0.0551	0.0551	0.0551	0.0551	0.0551	0.0551	0.0551	0.0551	0.0551	0.0551
STM0633	0.0551	0.0551	0.0551	0.0551	0.0551	0.0551	0.0551	0.0551	0.0551	0.0551	0.0551	0.0551	0.0551	0.0551	0.9573	0.9086	0.8928	0.7284	1.02288	0.7246	0.6215	0.472237	0.891874	0.6711	1.00862	1.09629	0.6166	1.16634	1.129	0.493804	1.24635	0.0551	0.0551	0.0551	0.0551	0.0551	0.0551	0.0551	0.0551	0.0551	0.0551	0.0551	0.0551	0.0551	0.0551	0.0551	0.0551	0.0551	0.0551
STM0636	1.28379	1.0489	0.9662	0.0551	0.0551	0.0551	0.0551	0.0551	0.0551	0.831659	0.869511	0.4039	1.0592	1.15376	1.92701	0.728963	0.562716	1.22012	1.26394	1.85728	0.351057	1.5511	1.53122	0.5818	1.52176	1.39173	0.9025	1.57413	1.08754	0.56871	1.45827	0.0551	0.0551	0.0551	0.0551	0.0551	0.0551	0.0551	0.0551	0.0551	0.0551	0.0551	0.0551	0.0551	0.0551	0.0551	0.0551	0.0551	0.0551
STM0637	0.620838	1.28488	0.4491	1.10122	0.648765	0.735788	1.12743	0.0551	0.633275	1.33693	1.0433	0.6326	0.459379	0.76914	1.0301	0.809401	0.666414	0.462746	0.963599	0.757524	1.03695	0.982077	0.843617	0.898427	1.03381	0.721763	1.80056	0.914792	1.15996	0.566268	0.973365	0.0551	0.0551	0.4721	0.0551	0.6669	0.2983	0.6413	0.0551	0.921863	0.574	0.0551	0.4946	0.0551	0.591995	0.0551	0.800676	0.383537	0.637389
STM0638	0.0551	0.0551	0.0551	0.0551	0.499	0.0551	0.7607	0.0551	0.0551	0.694567	0.2458	0.0551	0.606	0.0551	0.0551	0.3092	0.0551	0.0551	0.0551	0.0551	0.0551	0.0551	0.0551	0.2555	0.0551	0.0551	0.5351	0.0551	0.3304	0.0551	0.0551	0.0551	0.530524	0.0551	0.0551	0.529174	0.0551	0.75188	0.9613	0.9397	0.0551	0.4717	1.1122	0.0551	0.5038	0.0551	0.0551	0.0551	0.0551
STM0642	0.0551	0.0551	0.0551	0.0551	0.0551	0.7714	1.1394	1.081	0.0551	0.0551	0.0551	0.0551	0.0551	0.0551	0.0551	0.0551	0.0551	0.0551	0.0551	0.45325	0.0551	0.856346	0.856971	2.15837	1.18587	1.00751	0.45385	0.496	1.86833	0.0551	0.805608	0.0551	0.0551	0.0551	0.0551	0.0551	0.0551	0.0551	0.0551	0.0551	0.0551	0.0551	0.0551	0.0551	0.0551	0.0551	0.0551	0.0551	0.0551
STM0647	0.5444	1.32975	0.45	0.0551	0.7362	0.0551	2.2255	0.0551	0.727175	1.42861	0.9997	1.1094	0.832436	1.1512	1.17564	0.965832	0.65755	1.07467	1.476	0.897842	1.22948	1.23296	1.26599	1.07047	1.4646	0.960649	2.62027	1.11523	1.43893	0.781371	1.52985	1.09935	1.25268	1.22311	0.713951	1.24878	1.00266	1.33989	0.0551	0.8392	0.0551	0.0551	1.5044	0.0551	1.49689	0.0551	1.0336	0.734905	0.971199
STM0648	1.07228	0.952791	0.8353	0.0551	1.5596	1.1103	0.990282	1.30676	1.82198	0.822392	1.22357	1.52101	1.31642	0.961236	0.784386	0.871035	0.334665	0.889493	1.33974	1.019	0.0551	1.33246	0.929922	1.41535	1.49183	1.49474	1.06947	1.22075	1.14156	1.46004	1.60456	1.10454	0.620545	0.8475	0.0551	0.911673	1.1394	0.7972	0.0551	0.7479	0.574573	0.0551	0.0551	0.0551	1.04668	0.0551	0.0551	0.0551	0.0551
STM0653	0.0551	0.0551	0.0551	0.0551	0.0551	0.0551	0.0551	0.0551	0.0551	0.0551	0.0551	0.0551	0.6284	0.0551	0.0551	0.0551	0.0551	0.0551	0.0551	0.0551	0.0551	0.3921	0.0551	0.0551	0.0551	0.0551	0.1881	0.0551	0.0551	0.0551	0.4492	3.65597	2.80854	4.72769	0.713191	2.27183	2.21772	1.88952	1.10539	0.7394	0.0551	1.30429	1.1761	1.13219	2.18675	0.0551	1.08203	0.8886	1.22503
STM0662	0.0551	0.0551	0.0551	0.0551	0.0551	0.0551	0.0551	0.0551	0.0551	0.0551	0.0551	0.0551	0.0551	0.0551	0.0551	0.0551	0.0551	0.0551	0.0551	0.0551	0.0551	0.862327	0.0551	0.0551	0.0551	0.0551	0.0551	0.9107	1.38448	0.0551	0.0551	0.0551	0.0551	0.0551	0.0551	0.0551	0.0551	0.0551	0.0551	0.0551	1.26294	0.0551	0.0551	0.0551	0.0551	0.0551	0.0551	0.0551	0.0551
STM0663	0.0551	0.0551	0.0551	0.0551	0.0551	1.1559	0.0551	0.0551	1.6084	0.0551	0.0551	0.0551	0.0551	2.2203	3.8336	2.82815	1.76615	2.7339	3.44155	2.06435	2.8734	2.03365	2.39195	1.7967	1.98185	2.34415	1.81575	1.83263	2.0206	2.09725	2.2031	0.0551	0.0551	0.0551	0.0551	0.0551	0.0551	0.0551	0.0551	0.0551	0.0551	0.0551	0.0551	0.0551	0.0551	0.0551	0.8845	0.712371	0.4202
STM0664	0.0551	0.0551	0.0551	0.0551	0.0551	0.0551	0.0551	0.0551	0.0551	0.0551	0.0551	0.0551	0.0551	0.0551	0.0551	0.0551	0.0551	0.0551	0.0551	0.0551	0.0551	0.4446	0.0551	0.0551	0.5635	0.2709	0.0551	0.0551	0.739058	0.0551	0.0551	0.0551	0.0551	0.0551	0.0551	0.0551	0.0551	0.0551	0.0551	0.0551	0.0551	0.0551	0.0551	0.0551	0.0551	0.0551	0.0551	0.0551	0.3922
STM0665	0.0551	0.0551	0.0551	0.0551	1.4581	0.0551	0.0551	0.0551	0.0551	0.0551	0.0551	1.0286	0.0551	0.0551	0.899669	1.97529	1.97545	1.20788	1.46372	1.39815	0.0551	1.82805	0.914357	1.67529	1.65647	1.35106	0.0551	1.25921	3.37489	1.62215	1.0063	1.85747	0.0551	1.03559	2.11233	1.46903	1.3528	1.92304	0.0551	0.0551	0.0551	0.0551	0.0551	0.0551	2.1619	1.9641	0.859142	1.27021	0.829217
STM0669	0.0551	0.0551	0.0551	0.0551	0.0551	0.0551	0.0551	0.0551	0.0551	0.0551	0.0551	0.0551	0.0551	0.0551	0.0551	0.0551	0.0551	0.0551	0.0551	0.0551	0.83065	0.0551	0.0551	0.90925	0.0551	0.8057	0.0551	0.0551	0.0551	0.5944	0.0551	0.0551	0.0551	0.0551	0.0551	0.0551	0.0551	0.0551	0.0551	0.0551	0.0551	0.0551	0.0551	0.0551	0.0551	0.0551	0.0551	0.0551	0.0551
STM0670	0.0551	0.0551	0.0551	0.0551	0.0551	0.0551	0.4032	0.0551	0.0551	0.0551	0.0551	0.0551	0.0551	0.0551	0.0551	0.0551	0.43065	0.0551	0.0551	0.0551	0.3944	0.0551	0.0551	0.0551	4.067	0.0551	0.5748	0.0551	0.0551	0.0551	0.0551	0.0551	0.0551	0.0551	0.0551	0.0551	0.0551	0.0551	0.0551	0.0551	0.6236	0.0551	0.0551	0.0551	0.0551	0.0551	6.5796	0.0551	0.0551
STM0680	0.0551	0.0551	0.0551	0.0551	0.0551	0.0551	0.0551	0.0551	0.0551	0.7532	0.7359	0.0551	0.0551	0.6189	0.0551	0.0551	0.0551	0.0551	0.0551	0.0551	0.0551	0.0551	0.0551	0.0551	0.0551	0.0551	0.0551	0.0551	0.0551	0.0551	0.0551	0.0551	0.0551	0.0551	0.0551	0.0551	0.0551	0.0551	0.0551	0.0551	0.0551	0.0551	0.0551	0.0551	0.0551	0.0551	0.0551	0.0551	0.0551
STM0683	0.0551	0.0551	0.0551	0.0551	0.0551	0.0551	0.0551	0.0551	0.0551	0.0551	0.0551	0.0551	0.0551	0.0551	0.0551	0.0551	0.0551	0.0551	0.821	0.0551	0.5998	0.0551	0.605	0.0551	0.0551	1.1367	0.0551	0.0551	1.0806	0.0551	1.1975	0.0551	0.0551	0.0551	0.0551	0.0551	0.0551	0.0551	0.0551	0.0551	0.0551	0.0551	0.0551	0.0551	0.0551	0.0551	0.3491	0.9197	0.3661
STM0684	2.55929	3.82806	1.1657	1.55952	2.2195	1.29079	0.0551	2.955	0.0551	1.5295	2.2016	0.0551	2.45517	3.63383	4.30939	3.47106	2.11461	4.31589	4.20692	2.69113	3.52659	2.87606	3.28158	1.92888	3.29021	3.84669	1.0261	3.01965	2.11413	2.95235	3.97007	7.16186	5.1158	5.83368	4.27554	5.51359	5.47209	6.61537	4.85919	1.97467	2.33882	4.68574	4.25883	4.69636	5.03852	3.13398	4.35931	4.11372	3.45067
STM0685	0.0551	0.0551	0.0551	0.0551	0.0551	0.0551	0.0551	0.0551	0.0551	0.0551	0.0551	0.0551	0.0551	0.0551	1.58995	1.24674	1.01581	1.57664	1.66688	1.16963	1.47912	1.74845	1.27434	0.4237	1.43768	1.2075	0.0551	1.50788	2.72545	1.15788	1.75616	1.34026	1.27003	2.00196	2.04499	1.6948	0.903717	1.15274	1.30371	0.727092	1.43856	0.70976	0.0551	0.9074	1.25194	0.0551	1.24398	0.945555	2.33985
STM0686	0.0551	0.0551	0.0551	0.0551	0.0551	0.0551	0.0551	0.0551	0.0551	0.0551	0.9515	0.8941	0.5076	0.0551	0.3665	0.0551	0.0551	0.0551	0.0551	0.0551	1.2489	0.273514	0.550273	0.6496	0.658256	0.688864	1.13683	0.476983	0.5119	0.0551	1.20435	0.0551	0.0551	0.0551	0.0551	0.0551	0.0551	0.0551	0.0551	0.0551	1.8997	0.0551	0.0551	0.0551	0.0551	0.0551	0.0551	0.0551	0.0551
STM0693	2.90097	2.40203	3.37773	3.2828	3.84965	2.80064	4.16715	3.538	2.96607	3.1797	3.04042	3.64053	3.90075	3.36771	3.94647	3.91747	3.75397	3.11525	5.24617	2.98796	3.91047	3.9323	3.79852	4.36419	3.92467	4.23796	5.23907	4.02687	3.60713	3.73469	4.61349	4.41664	2.97354	5.38556	3.25151	3.62727	3.70863	2.85387	3.127	2.80968	3.8005	4.0462	3.69395	2.85407	3.20404	3.12349	3.67519	2.7468	3.085
STM0694	0.0551	0.0551	0.0551	0.0551	0.0551	0.0551	0.0551	0.0551	0.0551	0.0551	0.0551	0.0551	1.5212	0.0551	0.0551	0.0551	0.3825	0.0551	0.0551	0.0551	0.0551	0.0551	0.0551	0.0551	0.0551	0.0551	0.6453	0.0551	0.0551	0.0551	0.0551	0.0551	0.0551	2.057	0.0551	0.0551	0.0551	0.0551	0.5986	0.0551	0.0551	0.8504	0.3208	0.335	0.0551	0.674981	0.0551	0.0551	0.0551
STM0696	0.5351	0.0551	0.0551	0.0551	1.0362	0.0551	0.0551	0.0551	0.0551	0.7733	0.0551	0.0551	0.0551	0.425	0.0551	0.0551	0.0551	0.0551	0.0551	0.0551	0.0551	0.0551	0.0551	0.0551	0.0551	0.0551	0.5501	0.0551	0.0551	0.0551	0.6918	0.0551	0.0551	0.0551	0.0551	0.0551	0.0551	0.0551	0.0551	0.0551	0.0551	0.0551	0.5418	0.0551	0.0551	0.0551	0.0551	0.0551	0.0551
STM0697	0.0551	0.0551	0.0551	0.0551	0.0551	0.0551	0.0551	0.0551	0.0551	0.0551	0.0551	0.0551	0.0551	0.0551	0.432	0.0551	0.4458	0.0551	0.5249	0.4805	0.0551	0.2195	0.532	0.0551	0.3086	0.5017	0.5322	0.4997	0.5997	0.3886	0.5718	0.0551	0.0551	0.0551	0.0551	0.0551	0.0551	0.0551	0.0551	0.0551	0.0551	0.0551	0.0551	0.0551	0.0551	0.0551	0.0551	0.0551	0.0551
STM0698	1.35762	2.5083	0.0551	1.13573	2.20249	1.53983	1.4639	1.69565	2.47426	1.46803	1.44912	1.50963	1.67339	1.87669	2.09753	1.72648	1.18749	1.88688	1.89664	1.66187	1.55159	2.05496	2.01372	2.30791	1.98361	2.10483	1.96293	2.04107	1.48763	1.2863	2.37909	2.46125	1.79051	1.62943	1.46997	1.50636	2.2428	2.7865	2.01214	1.68647	1.68521	0.966064	2.66118	1.52519	2.13297	1.99066	1.60745	1.94063	1.44497
STM0700	0.0551	0.0551	0.0551	0.0551	0.0551	0.0551	0.0551	0.0551	0.0551	0.0551	0.0551	0.0551	0.0551	0.0551	0.3166	0.0551	0.7177	0.0551	0.3855	0.0551	0.3435	0.0551	0.0551	0.0551	0.5663	0.0551	0.0551	0.0551	0.0551	0.0551	0.0551	0.0551	0.0551	0.0551	0.0551	0.0551	0.0551	0.0551	0.0551	0.0551	0.0551	0.0551	0.0551	0.0551	0.0551	0.0551	0.0551	0.0551	0.0551
STM0701	0.0551	0.0551	0.0551	0.0551	0.0551	0.0551	0.0551	0.0551	0.0551	0.0551	0.0551	0.0551	0.0551	0.0551	3.32013	3.31797	4.68233	2.26642	3.36854	2.43158	2.05851	3.39929	3.33117	0.0551	3.52413	3.76808	0.0551	2.86547	1.85478	2.86601	3.49751	0.0551	0.0551	0.0551	0.0551	0.0551	0.0551	0.0551	0.0551	0.0551	0.0551	0.0551	0.0551	0.0551	0.0551	0.0551	0.0551	0.0551	0.0551
STM0703	2.12922	5.82918	6.34855	5.35757	4.42118	2.9916	1.71764	3.48661	5.76577	9.32056	8.81192	4.67554	1.63541	9.53937	0.858567	3.6911	4.16173	1.74337	2.31978	2.49859	0.60195	3.80951	16.4655	10.2129	13.5366	10.9734	5.90743	2.66331	17.9324	0.841824	14.2517	0.7573	2.10565	1.0299	0.0551	0.6631	0.0551	0.9192	0.0551	0.0551	0.0551	0.0551	0.0551	0.0551	0.0551	0.0551	3.23825	1.62438	4.22249
STM0711	0.0551	0.0551	0.0551	0.0551	0.607806	0.47905	0.2967	0.0551	0.0551	0.0551	0.0551	1.2964	0.532781	0.0551	0.0551	0.0551	0.0551	0.0551	0.0551	0.0551	0.0551	0.0551	0.0551	0.0551	0.0551	0.0551	2.4227	0.0551	0.0551	0.0551	0.0551	1.2164	1.0588	0.0551	0.0551	0.0551	1.1018	0.0551	0.0551	1.04794	0.554139	0.5134	0.0551	0.0551	0.0551	0.0551	0.0551	0.0551	0.0551
STM0730	1.7186	1.32627	4.02376	3.76478	3.89081	3.33426	0.5975	4.15558	4.33706	4.21753	2.31854	4.66261	2.42093	3.24961	8.04148	6.73092	7.60196	7.97714	8.46073	6.45989	3.49195	8.94506	8.31635	8.01714	9.59528	10.297	6.70396	9.39414	7.44256	6.6332	9.70947	6.57166	6.19194	9.80399	5.08846	6.19222	6.15711	4.32194	3.73879	4.2316	10.8092	3.66614	3.01462	4.06827	6.80215	4.49952	4.64229	6.2783	5.90762
STM0733	0.0551	0.0551	0.0551	0.0551	0.0551	0.0551	0.0551	0.0551	0.0551	0.0551	0.0551	0.0551	0.0551	0.0551	3.05863	3.54199	2.61505	3.0399	4.26897	2.74271	2.23162	3.94303	2.47539	2.02039	4.4083	3.09105	1.3679	3.54856	5.55171	2.54263	3.81448	2.42342	2.84083	3.4911	2.26394	3.4503	2.4286	3.7844	0.0551	0.0551	0.0551	0.0551	0.0551	0.0551	4.74367	0.0551	4.3356	4.55866	6.14548
STM0734	0.0551	0.0551	0.5093	1.75191	0.0551	0.0551	1.0022	2.22274	8.20349	0.0551	0.6429	0.0551	1.58428	1.3791	4.43616	5.60153	4.57896	5.09351	6.45375	4.66746	2.71003	6.65854	5.31682	5.09043	6.72143	4.61582	2.82506	6.15	8.43424	3.65282	6.05641	4.45824	5.13758	6.77001	7.23384	5.50587	3.45494	4.24701	5.83478	8.65776	8.3472	3.57909	0.90235	3.09556	7.73967	3.98718	6.15912	6.10206	8.38674
STM0735	0.0551	0.0551	0.0551	0.895705	0.0551	0.0551	0.0551	0.3943	0.0551	0.0551	0.0551	0.0551	0.6283	0.0551	2.40465	2.20105	2.30072	1.89691	2.67289	2.15858	1.46105	3.19722	2.02154	2.18183	2.62634	1.87749	1.11431	2.87806	4.38419	1.87618	2.09212	3.24944	3.16244	5.07399	5.14875	3.6904	2.89295	3.24891	3.1864	6.61796	8.35988	3.17434	1.3947	3.82098	5.09069	3.58886	2.79601	4.16688	3.58139
STM0736	6.9698	6.31125	3.02035	1.56295	1.87434	1.5747	6.06718	5.87754	3.52168	10.9034	9.81545	5.81389	7.27044	9.7918	2.7749	2.62949	2.81232	2.62377	3.19235	2.352	1.74191	3.27742	2.86213	2.00094	4.03726	2.88596	1.89657	2.92667	3.39141	2.06781	2.7934	3.25855	4.82268	3.18752	1.83921	3.18024	2.63403	3.03269	1.44758	2.15842	4.11444	2.01971	1.4224	2.20036	3.95353	1.80171	2.18516	2.03524	3.5248
STM0737	0.0551	0.0551	1.90487	2.02941	1.19435	1.26766	1.74406	1.28768	1.90806	1.72863	0.9905	0.9424	0.997271	1.5389	4.70853	4.62559	4.68035	4.20214	5.38361	3.81932	3.45157	4.80812	4.40838	3.52046	6.10327	4.48514	3.50491	5.08034	5.76672	3.97534	4.99181	3.20312	3.07063	3.10947	3.01488	2.8224	2.86371	2.47743	2.92307	3.33933	7.14228	2.47353	1.5775	2.51105	2.89749	2.83014	3.48424	3.32656	5.37595
STM0738	2.67619	2.81449	4.73264	5.38932	5.93007	3.76969	3.46552	6.31385	8.62425	4.53613	4.46473	4.37488	4.60019	6.06533	12.2714	11.2	9.0471	11.3835	13.0416	10.8335	8.8489	13.1912	12.1538	12.8857	13.8189	13.976	5.16514	11.9082	14.3223	9.73479	12.5584	8.8533	7.38514	8.37857	7.41021	7.75497	7.99176	7.30436	5.83758	8.32393	11.8453	5.77431	5.01944	6.27332	7.99386	8.44753	6.68663	8.92606	4.53813
STM0739	1.62392	1.18645	2.55034	2.86252	2.46553	2.07326	2.23077	4.21767	5.62691	2.23507	3.14033	2.98589	3.34031	4.45756	7.18106	8.70286	6.66505	7.64374	7.87937	6.78452	6.14667	8.61283	7.43784	7.83373	8.57135	8.79059	3.92671	7.89632	9.16888	6.89201	8.67118	5.84011	5.32707	4.96783	4.71801	4.76849	4.24943	4.43413	2.91484	3.96447	7.60266	2.48988	0.3937	2.87906	5.1143	4.25853	4.46848	5.57239	3.22441
STM0740	0.6992	1.64121	1.05922	0.0551	0.870173	0.2603	2.23578	0.0551	0.0551	1.81156	1.25416	0.0551	0.966367	0.7321	7.73052	4.66851	4.70272	5.98466	7.18812	6.16404	4.08955	5.8083	5.43639	1.15792	6.71477	4.79525	1.69989	6.45292	4.55852	5.67403	8.11576	6.16626	5.94405	7.9081	5.09575	7.55784	4.39978	5.25017	5.31324	4.22011	7.11371	2.89398	0.0551	2.91011	11.4021	4.76635	6.54354	5.98949	7.65942
STM0741	0.0551	0.0551	0.0551	0.0551	0.0551	0.0551	0.0551	0.0551	0.0551	0.0551	0.0551	0.0551	0.0551	0.0551	6.37093	4.21914	3.72875	4.57862	5.95897	4.46739	3.31266	3.49005	3.29814	0.401	4.88515	4.22912	1.0455	4.7219	3.1216	4.34767	5.74076	4.41539	4.60965	6.11896	2.88602	5.36344	4.12406	4.8154	5.712	3.36266	8.24568	2.88246	0.0551	3.16148	10.6553	4.20052	6.93454	6.42051	8.20575
STM0745	0.774565	1.81642	1.72094	1.09877	1.50911	1.57887	1.46263	0.976883	0.678381	2.26758	1.17384	0.800927	0.858419	0.967758	0.2222	0.0551	0.0551	0.0551	0.0551	0.2383	0.0551	0.3414	0.0551	0.2146	0.0551	0.0551	0.897282	0.366256	0.5575	0.0551	0.0551	0.0551	0.561807	0.703217	1.0303	0.654567	0.0551	0.6508	0.0551	1.7099	0.7227	0.0551	0.4414	0.0551	0.0551	0.0551	0.0551	0.0551	0.0551
STM0746	0.0551	0.0551	0.0551	0.0551	0.0551	0.0551	0.0551	0.0551	0.0551	1.0508	0.0551	0.0551	0.0551	0.0551	0.3453	0.0551	0.0551	0.0551	0.0551	0.0551	0.0551	0.0551	0.0551	0.0551	0.0551	0.0551	0.6719	0.0551	0.0551	0.0551	0.0551	0.0551	0.0551	0.0551	0.0551	0.0551	0.0551	0.0551	0.0551	0.0551	0.0551	0.0551	0.0551	0.0551	0.0551	0.0551	0.0551	0.0551	0.0551
STM0748	0.64158	1.5706	1.28142	0.517583	1.17548	1.55705	1.60851	0.6658	0.5558	1.67196	0.978808	0.66079	1.11978	0.615546	0.2577	0.2281	0.0551	0.0551	0.0551	0.0551	0.0551	0.3163	0.347385	0.0551	0.3599	0.1703	1.11621	0.1619	0.53314	0.0551	0.2327	0.0551	0.0551	0.0551	0.6121	0.0551	0.0551	0.493657	0.521589	0.783923	0.7348	0.8196	1.16039	0.0551	0.0551	0.0551	0.2839	0.0551	0.0551
STM0749	6.65497	18.344	13.046	3.73289	11.8638	10.1899	13.5689	4.40841	2.41229	12.8271	9.08641	4.6317	16.1109	8.33727	1.2417	1.26271	0.982084	1.18966	1.24754	1.07544	1.15744	2.00187	0.978147	0.843646	1.28919	1.06293	3.42153	1.3681	3.63762	0.950585	1.4243	6.77161	5.71903	5.90803	3.03866	5.95626	2.08713	5.69399	4.64218	5.35356	5.4985	3.86579	5.15739	2.13458	9.08722	4.54782	1.63788	0.984697	2.38345
STM0759	0.0551	0.0551	0.0551	0.0551	0.0551	0.0551	0.0551	0.0551	0.0551	0.0551	0.0551	0.0551	0.0551	0.0551	0.0551	0.0551	0.0551	0.0551	0.0551	0.0551	0.0551	0.0551	0.0551	0.0551	0.0551	0.0551	0.0551	0.0551	0.0551	0.0551	0.0551	1.64029	0.0551	0.0551	0.0551	1.37286	1.0213	0.4736	1.7617	0.0551	0.0551	1.4123	0.8913	1.2043	2.20323	3.8686	1.40631	0.0551	0.69995
STM0760	0.0551	0.0551	1.2505	1.1016	0.0551	0.0551	0.0551	0.0551	2.3674	1.01555	0.0551	0.843816	0.0551	0.0551	0.0551	0.0551	0.0551	0.0551	0.0551	0.0551	0.0551	0.0551	0.0551	1.04603	0.0551	0.0551	0.824027	0.0551	0.4738	0.0551	0.0551	0.0551	0.0551	0.0551	0.0551	0.0551	0.0551	0.0551	0.0551	0.0551	0.0551	0.0551	0.0551	0.0551	0.0551	0.0551	0.0551	0.0551	0.0551
STM0772	14.4457	12.5854	11.5074	10.6337	17.4562	11.6964	10.3925	14.9107	14.6939	20.1001	15.2768	18.3851	13.3799	16.7216	8.84495	7.51408	7.88983	12.0597	12.157	12.7548	10.211	8.61886	11.4329	10.9681	6.65491	10.5404	10.3165	10.6334	12.413	11.0155	6.5408	14.5513	14.6051	14.6495	9.74842	14.0187	13.9277	15.3251	12.168	9.94808	8.11051	11.5946	13.561	12.2143	13.0953	8.06027	10.6646	14.8601	9.92266
STM0774	0.0551	0.0551	0.0551	0.0551	0.0551	0.0551	3.2656	0.0551	0.0551	0.0551	0.0551	0.0551	0.0551	0.0551	0.0551	0.7719	0.0551	0.0551	0.0551	0.0551	0.0551	0.0551	0.0551	0.0551	0.0551	0.0551	0.0551	0.0551	0.0551	0.0551	0.0551	0.0551	0.0551	0.0551	2.02092	0.8547	0.0551	0.0551	0.0551	0.0551	0.0551	0.0551	0.0551	0.0551	0.0551	0.0551	0.0551	0.0551	0.0551
STM0776	0.732824	0.559161	0.0551	0.0551	0.0551	0.9155	0.96895	0.0551	0.7431	0.4419	0.702	0.0551	0.4847	0.626649	0.854025	0.788713	0.7719	0.926102	1.03718	0.884631	0.718531	0.70286	0.787562	1.10085	0.809958	0.828878	0.752971	0.88998	0.668402	0.9978	0.931693	1.15057	0.8688	1.02837	1.23943	1.36605	1.44152	1.93561	1.25293	1.14466	0.451403	0.791956	1.95823	1.2746	1.1559	0.81047	0.833804	0.2226	0.536066
STM0778	0.0551	0.0551	0.0551	0.0551	0.0551	0.0551	0.0551	0.0551	0.0551	0.0551	0.0551	0.0551	0.0551	0.0551	0.0551	0.0551	0.0551	0.0551	0.7258	0.0551	0.0551	0.0551	0.0551	0.0551	0.0551	0.0551	0.0551	0.0551	0.0551	0.0551	0.0551	0.0551	0.0551	0.0551	0.0551	0.0551	0.0551	0.0551	1.5727	0.0551	0.0551	0.0551	0.0551	0.0551	0.0551	0.0551	0.5721	0.5058	0.0551
STM0785	0.0551	0.0551	0.5562	0.0551	0.0551	0.0551	0.0551	0.3837	0.0551	0.4631	0.0551	0.0551	0.0551	0.0551	0.0551	0.0551	0.0551	0.0551	0.0551	0.0551	0.6539	0.0551	0.0551	0.0551	0.0551	0.0551	0.8518	0.0551	0.0551	0.0551	0.0551	0.0551	0.0551	0.0551	0.0551	0.0551	0.0551	0.0551	0.0551	0.0551	0.6474	1.12285	1.44013	0.0551	0.0551	0.8499	0.0551	0.0551	0.0551
STM0786	0.0551	0.0551	0.57007	0.0551	0.0551	0.0551	0.0551	0.0551	0.0551	1.45086	0.8735	0.0551	0.0551	0.614974	0.861176	0.792853	0.688112	0.553643	0.872962	0.669534	0.682038	0.694981	0.892777	0.708234	0.916024	0.631568	1.02344	0.869633	0.967159	0.527387	0.715633	0.7593	0.838	0.4929	0.7995	0.0551	0.0551	0.0551	0.0551	2.04539	0.901452	0.0551	0.0551	0.0551	0.917	0.0551	0.684	0.599411	0.86816
STM0791	0.0551	0.0551	0.0551	0.0551	0.0551	0.0551	0.0551	0.0551	0.0551	0.0551	0.0551	0.0551	0.0551	0.0551	0.0551	0.0551	0.0551	0.0551	0.0551	0.0551	0.0551	0.0551	0.0551	0.0551	0.0551	0.0551	0.0551	0.0551	0.0551	0.0551	0.0551	0.0551	0.0551	0.0551	0.0551	0.0551	0.0551	0.0551	0.0551	0.0551	0.0551	0.0551	0.0551	0.0551	0.0551	0.0551	0.0551	0.0551	0.2884
STM0792	0.0551	0.8737	0.0551	0.0551	0.0551	0.0551	0.0551	0.0551	0.0551	0.0551	0.0551	0.0551	0.9336	0.0551	0.0551	0.0551	0.0551	0.0551	0.0551	0.0551	0.0551	0.0551	0.0551	0.0551	0.0551	0.0551	1.00306	0.0551	0.0551	0.0551	0.0551	1.66911	1.1025	0.0551	0.0551	1.16315	1.3483	2.14235	1.5974	0.0551	0.0551	0.9791	3.67327	0.0551	0.8317	0.0551	0.71632	0.4933	0.254911
STM0793	0.0551	0.0551	0.0551	0.0551	0.0551	0.0551	0.0551	0.0551	0.0551	0.0551	0.0551	0.944	0.0551	0.0551	1.0096	1.20064	0.0551	0.7035	1.169	0.5809	0.4374	0.857465	1.0277	0.2159	1.9956	0.7211	0.0551	1.1221	0.99345	0.423433	1.13576	0.0551	0.0551	0.0551	0.0551	0.0551	0.0551	0.0551	0.0551	0.0551	0.0551	0.0551	0.0551	0.0551	0.0551	0.0551	0.0551	0.0551	0.0551
STM0797	0.0551	0.0551	1.03875	0.0551	2.2957	1.17316	0.9936	2.15949	5.0652	0.844707	0.0551	0.0551	0.0551	0.0551	9.4885	3.4024	0.0551	12.3576	6.95596	6.3213	9.828	0.0551	0.0551	14.9093	0.0551	11.6047	12.5073	10.2739	0.0551	6.4646	0.0551	0.0551	0.0551	0.0551	7.75645	0.0551	18.8964	13.5178	23.2162	11.2407	0.0551	12.5734	15.9279	13.266	0.0551	13.3386	15.1244	0.0551	11.5115
STM0800	0.0551	0.0551	0.0551	0.0551	0.0551	2.8606	2.77024	0.0551	1.3132	0.0551	0.8814	0.0551	2.71613	2.02326	3.16106	2.36532	1.29461	3.7223	4.07411	1.8317	1.91595	7.34176	3.83812	4.81508	4.335	4.777	6.9847	5.13518	8.91803	1.9508	5.47063	7.84908	5.2924	2.54414	0.7589	4.75103	3.97631	6.54985	2.97893	2.88191	3.36356	3.76098	4.67626	3.00029	3.93411	3.07536	2.41307	3.71068	1.57195
STM0803	0.0551	0.0551	0.0551	0.0551	3.19272	1.53232	0.0551	0.0551	0.0551	1.49874	0.0551	3.4727	0.0551	0.0551	2.08485	2.2386	1.6754	0.0551	2.0825	1.94296	1.57745	0.0551	2.3428	0.0551	0.0551	1.6748	1.59132	2.3524	1.774	2.5547	0.0551	0.0551	0.0551	0.0551	0.0551	0.0551	0.0551	0.0551	0.0551	0.0551	0.0551	0.0551	0.0551	0.0551	0.0551	0.0551	1.2138	1.2276	0.919125
STM0812	0.0551	0.0551	0.0551	0.0551	0.0551	0.0551	0.0551	0.0551	0.0551	0.0551	0.0551	0.0551	0.0551	0.0551	0.0551	0.0551	0.0551	0.0551	0.0551	0.0551	0.0551	0.0551	0.0551	0.0551	0.0551	0.0551	0.3879	0.0551	0.0551	0.0551	0.0551	0.0551	0.0551	0.0551	0.0551	0.0551	0.0551	0.0551	0.0551	0.683136	0.0551	0.0551	0.6217	0.0551	0.0551	0.0551	0.0551	0.0551	0.0551
STM0815	0.0551	7.3981	1.8041	0.0551	0.0551	1.1282	0.0551	3.0008	1.9215	3.5396	0.0551	0.0551	4.1725	0.0551	6.865	22.9675	4.98624	4.2095	13.322	9.1705	8.4903	10.1166	0.0551	3.07761	7.78764	7.0324	0.0551	8.0502	3.123	0.0551	0.0551	0.0551	0.0551	0.0551	0.0551	0.0551	0.0551	0.0551	0.0551	0.7513	1.73919	0.0551	0.0551	0.0551	1.7907	0.0551	0.0551	0.0551	0.0551
STM0818	0.5403	0.5557	0.0551	0.0551	0.0551	0.0551	0.0551	0.0551	0.0551	0.0551	0.54923	0.0551	1.0108	1.02586	0.3527	0.0551	0.9722	1.3591	3.39651	1.2091	0.607285	1.119	0.0551	0.0551	0.0551	0.3183	0.691988	0.835935	0.0551	0.0551	0.472372	0.724233	0.73183	0.901661	0.0551	0.957729	0.803435	1.16312	0.4806	0.7374	0.0551	0.0551	0.6792	0.0551	0.99465	0.0551	0.6517	0.646996	0.876252
STM0827	2.7314	1.32681	1.75043	1.04073	3.6339	1.73648	1.83437	0.936	0.0551	2.21979	2.24957	4.85657	2.825	2.96167	0.0551	0.0551	0.0551	0.0551	0.0551	0.0551	0.0551	0.0551	0.0551	0.0551	0.0551	0.0551	0.0551	0.0551	0.0551	0.0551	0.0551	0.0551	0.0551	0.0551	0.0551	0.0551	0.0551	0.0551	0.0551	0.0551	0.0551	0.0551	0.0551	0.0551	0.0551	0.0551	0.0551	0.0551	0.0551
STM0828	0.0551	0.0551	0.0551	0.0551	0.0551	0.0551	0.0551	0.0551	0.0551	0.0551	0.0551	0.0551	0.0551	0.0551	0.611727	0.0551	0.0551	0.746047	0.672113	0.2254	0.6256	0.851272	0.0551	0.0551	0.9483	0.4709	0.0551	0.8344	1.61116	0.4835	0.72	0.0551	0.0551	0.4044	0.0551	0.0551	0.0551	0.0551	0.0551	0.380118	0.54014	0.0551	0.0551	0.0551	0.0551	0.0551	0.3988	0.0551	0.754
STM0829	0.0551	0.0551	0.0551	0.0551	0.0551	0.0551	0.0551	0.0551	0.0551	0.0551	0.0551	0.0551	0.0551	0.0551	0.0551	0.0551	0.0551	0.0551	0.0551	0.0551	0.0551	0.3128	0.0551	0.0551	0.0551	0.0551	0.0551	0.0551	0.749936	0.0551	0.0551	0.0551	0.0551	0.0551	0.0551	0.0551	0.0551	0.0551	0.0551	0.0551	0.0551	0.0551	0.0551	0.0551	0.0551	0.0551	0.0551	0.0551	0.0551
STM0830	0.4468	0.0551	0.0551	0.5961	0.6042	0.0551	0.0551	0.4125	0.0551	0.0551	0.0551	0.0551	0.0551	0.0551	1.33542	0.9743	1.74172	3.97577	1.99406	1.3232	0.0551	1.57137	0.686288	0.629856	2.10742	0.988594	0.0551	1.06921	3.10175	1.007	1.02884	1.71622	1.07757	2.41623	2.06733	1.34006	1.42375	1.34448	1.33136	1.48177	4.30679	1.07973	0.0551	1.43602	1.18198	0.881838	1.07422	0.833762	1.20069
STM0831	2.47544	1.99745	1.65097	1.68031	3.00876	2.98007	3.02545	9.98169	8.14564	0.0551	2.75153	3.53008	6.6043	9.13328	8.22236	4.94508	3.54163	9.7647	10.4086	7.04759	11.2895	9.44826	7.94631	15.0336	3.47508	12.069	14.0124	9.39056	3.09771	5.00481	13.2296	27.0257	25.8886	22.2003	11.1877	21.1544	18.0907	16.473	20.367	12.84	1.95026	13.5248	16.0733	14.2536	22.765	14.9708	14.5852	16.8288	15.0485
STM0833	0.529035	0.955063	1.4167	0.82426	0.980344	1.29779	0.886567	1.98842	0.0551	1.75853	0.970187	0.77419	0.830584	0.956176	0.543883	1.1249	0.0551	1.06355	0.714819	0.793114	1.21162	0.0551	1.4793	0.746585	0.0551	0.3978	4.18562	0.0551	1.58657	0.545275	0.6977	4.10183	8.91665	3.21327	3.08958	8.00421	5.54236	8.80245	2.1664	2.32671	1.77299	2.62102	11.1931	3.30385	5.65734	1.30091	7.37285	7.06065	4.90093
STM0837	0.0551	0.0551	0.0551	1.17415	0.7817	1.51427	1.51649	0.7683	1.0684	0.572	0.7619	1.3137	0.0551	0.0551	0.0551	0.791141	1.03725	0.0551	1.3833	0.0551	1.10617	0.0551	0.4939	0.961075	0.7487	0.0551	0.771064	0.0551	0.5093	0.3887	0.4867	0.0551	0.0551	0.0551	0.0551	0.0551	0.0551	1.06503	0.0551	0.0551	0.0551	0.0551	0.0551	0.0551	0.0551	0.0551	0.0551	0.0551	0.0551
STM0841	0.0551	0.0551	0.0551	0.0551	0.0551	0.0551	0.0551	0.0551	0.0551	0.0551	0.0551	0.0551	0.0551	0.0551	0.0551	0.0551	0.0551	0.0551	0.0551	0.0551	1.48885	0.0551	0.0551	0.0551	1.1917	0.0551	0.0551	0.8444	0.0551	0.0551	0.0551	0.0551	0.0551	0.0551	0.0551	0.0551	0.0551	0.0551	0.0551	0.0551	0.0551	0.0551	0.0551	0.0551	0.0551	0.0551	0.0551	0.0551	0.7372
STM0842	0.0551	0.0551	0.0551	0.0551	0.0551	0.0551	0.0551	0.0551	0.0551	0.0551	0.0551	0.0551	0.0551	0.0551	0.0551	0.0551	0.0551	0.0551	0.0551	0.0551	0.0551	0.0551	0.0551	0.0551	0.0551	0.0551	0.892627	0.0551	0.0551	0.0551	0.0551	0.0551	0.0551	0.0551	0.0551	0.0551	0.0551	0.0551	0.0551	0.0551	0.0551	0.0551	0.4292	0.0551	0.0551	0.0551	0.0551	0.0551	0.0551
STM0847	0.0551	0.0551	2.1325	0.0551	4.2056	2.40512	0.0551	0.0551	4.5901	0.0551	4.86314	6.5078	3.6214	0.0551	3.0281	0.0551	0.0551	1.88423	2.22601	2.0793	0.0551	0.0551	3.6927	1.797	0.0551	3.3721	2.6162	0.0551	2.5696	1.798	0.0551	0.0551	0.0551	0.0551	0.0551	0.0551	0.0551	0.0551	0.0551	0.0551	2.2812	0.0551	0.0551	0.0551	0.0551	0.0551	0.4011	2.4194	1.0414
STM0852	0.0551	0.0551	0.0551	0.0551	0.0551	0.0551	0.0551	0.0551	0.0551	0.0551	0.0551	0.0551	0.0551	0.0551	0.0551	0.0551	0.0551	0.0551	0.5974	0.9114	0.0551	0.0551	0.0551	0.0551	0.0551	0.0551	0.3115	0.0551	0.0551	0.0551	0.0551	0.0551	0.0551	0.0551	0.0551	0.0551	0.0551	0.0551	0.0551	0.0551	0.0551	0.0551	0.0551	0.0551	0.0551	0.0551	0.0551	0.0551	0.0551
STM0862	0.0551	0.0551	1.99635	0.0551	1.55855	0.0551	0.0551	1.5987	0.0551	0.0551	0.0551	0.0551	0.0551	0.0551	1.8592	0.0551	0.0551	1.1466	0.0551	0.0551	0.0551	0.0551	1.6018	0.0551	0.0551	1.1128	1.9769	0.0551	0.5913	0.0551	0.8987	0.0551	0.0551	0.0551	0.0551	0.0551	0.0551	0.0551	0.0551	0.0551	1.056	0.0551	0.0551	0.0551	0.0551	0.0551	1.25398	2.33977	0.874496
STM0863	0.725591	1.5746	0.4363	0.0551	0.806417	0.0551	1.57419	0.80097	1.15785	0.0551	1.04985	0.3147	1.2198	1.31599	0.62613	0.4026	0.0551	0.3882	0.753089	0.619009	1.07868	0.852673	0.748648	1.11737	0.7653	0.651226	1.31024	0.810917	0.949032	0.508082	0.922704	0.973372	1.11478	1.31223	0.979754	1.14356	1.21817	1.29354	1.21013	3.1063	0.676637	0.67541	1.11728	0.470428	1.254	0.76467	0.933408	0.954773	1.51273
STM0872	0.0551	0.0551	0.0551	0.0551	0.0551	0.0551	0.0551	0.0551	0.0551	0.0551	0.0551	0.0551	0.0551	0.0551	0.0551	0.0551	0.0551	0.0551	0.0551	0.0551	0.0551	0.5935	0.7124	0.3946	0.7713	0.7874	0.694571	1.1698	0.0551	0.0551	1.1062	0.0551	0.0551	0.0551	0.0551	0.0551	0.0551	0.0551	0.0551	0.0551	0.0551	0.0551	0.0551	0.0551	0.0551	0.0551	0.0551	0.0551	0.0551
STM0874	0.0551	0.8286	0.0551	0.0551	0.0551	0.0551	0.0551	0.0551	0.0551	0.0551	0.0551	0.0551	0.0551	1.4589	0.0551	0.0551	0.0551	0.0551	0.0551	0.0551	0.0551	0.0551	0.0551	0.0551	0.0551	0.0551	0.6429	0.0551	0.0551	0.0551	0.0551	0.0551	0.0551	0.0551	0.0551	0.0551	0.0551	0.0551	0.0551	0.0551	0.0551	0.0551	0.0551	0.0551	0.0551	0.0551	0.483	0.0551	0.0551
STM0877	0.0551	0.0551	0.0551	0.0551	0.0551	0.0551	0.0551	0.0551	0.0551	0.0551	0.0551	0.0551	0.0551	0.0551	0.0551	0.0551	0.0551	0.0551	0.0551	0.0551	0.0551	0.0551	0.0551	0.0551	0.0551	0.0551	0.0551	0.0551	0.0551	0.0551	0.0551	0.8793	0.0551	0.0551	0.0551	0.0551	0.0551	1.68597	0.0551	0.0551	0.0551	0.0551	0.0551	0.0551	0.0551	0.0551	0.0551	0.0551	0.0551
STM0887	0.0551	0.0551	0.0551	0.0551	0.0551	0.0551	0.0551	0.0551	0.862	0.0551	0.0551	0.6509	0.0551	0.0551	2.14232	0.836336	0.0551	1.5464	1.1908	1.51875	0.0551	0.378	0.3921	0.0551	0.5591	0.8097	0.0551	0.963	0.0551	0.7972	1.24991	0.9108	1.0884	2.65881	0.0551	0.667	1.2487	2.1205	0.8719	0.71605	1.33863	0.4152	0.0551	0.8158	2.17245	0.9451	0.0551	0.639806	0.0551
STM0890	0.0551	1.36375	0.0551	0.0551	1.83702	1.17185	0.0551	0.0551	0.0551	1.877	1.9621	0.0551	0.0551	0.0551	1.496	1.4436	1.7729	4.66615	1.3036	0.0551	0.0551	0.0551	0.0551	0.0551	0.0551	5.0604	0.0551	0.0551	2.4197	0.0551	0.0551	0.0551	0.0551	1.9285	0.0551	0.0551	0.0551	4.23449	0.7289	0.0551	1.4059	0.0551	0.0551	0.0551	7.9198	0.0551	0.0551	1.04325	0.449111
STM0891	0.0551	0.0551	0.0551	0.0551	0.0551	0.0551	0.0551	0.0551	0.0551	0.0551	0.0551	0.0551	0.0551	0.0551	0.6175	0.0551	0.0551	0.403014	0.0551	0.515	0.905733	0.4562	0.4652	0.0551	0.0551	0.0551	1.05695	0.4395	0.0551	0.2851	0.58108	0.0551	0.0551	0.0551	0.0551	0.0551	0.0551	0.0551	0.0551	0.0551	0.0551	0.0551	0.0551	0.0551	0.0551	0.0551	0.428489	0.0551	0.7314
STM0892	0.884692	1.654	2.68955	1.96535	2.02324	1.96823	0.9319	1.71287	1.17512	2.01961	1.45153	1.60722	1.2246	1.37143	2.88487	2.26912	2.17357	2.57135	3.10582	2.43662	5.07454	2.83139	2.25983	2.84857	1.85477	2.23667	7.81511	2.95925	2.1597	2.23088	3.32567	5.35117	6.79391	7.53419	5.01693	6.95988	4.83575	5.19067	4.79153	7.36406	2.76025	3.81059	7.24619	3.89068	6.8484	2.99246	5.10472	4.53558	8.79128
STM0918	0.0551	0.0551	0.0551	0.0551	0.0551	0.0551	0.0551	0.0551	0.0551	0.0551	0.0551	0.0551	0.0551	0.0551	1.086	0.0551	0.0551	0.0551	0.0551	6.6518	0.0551	0.0551	0.0551	0.0551	0.0551	0.0551	0.0551	6.496	0.0551	0.0551	0.0551	0.0551	0.0551	0.0551	0.0551	0.0551	0.0551	0.0551	0.0551	0.0551	0.0551	0.0551	0.0551	0.0551	0.0551	0.0551	0.0551	0.0551	0.0551
STM0930	0.0551	0.0551	0.0551	0.0551	0.0551	0.0551	0.0551	0.0551	0.0551	0.0551	0.0551	0.0551	0.0551	0.0551	0.0551	0.0551	0.0551	0.0551	0.0551	0.0551	0.7089	0.0551	0.0551	0.0551	0.0551	0.0551	0.0551	0.0551	0.0551	0.0551	0.0551	3.5219	0.0551	0.0551	0.0551	0.0551	0.0551	0.9246	0.0551	0.0551	0.0551	0.0551	0.0551	0.0551	0.0551	0.0551	0.0551	0.0551	0.0551
STM0931	0.0551	0.0551	0.0551	0.0551	0.0551	0.0551	0.0551	0.0551	0.0551	0.0551	0.0551	0.0551	0.0551	0.0551	0.0551	0.0551	0.0551	0.0551	0.0551	0.0551	0.0551	0.0551	0.0551	0.0551	0.0551	0.0551	0.0551	0.0551	0.0551	0.0551	0.0551	0.0551	0.0551	0.0551	0.0551	0.4206	0.0551	0.0551	0.0551	0.0551	0.0551	0.0551	0.0551	0.0551	0.0551	0.0551	0.0551	0.0551	0.0551
STM0935	0.0551	0.0551	0.0551	0.0551	0.0551	0.0551	0.0551	0.0551	0.0551	0.0551	0.0551	0.0551	0.0551	0.0551	2.7987	0.0551	0.0551	1.6273	0.0551	0.0551	0.9786	3.97619	2.316	1.49885	2.63019	3.4716	2.57756	2.91003	0.0551	0.0551	3.9099	2.44144	2.09939	1.7728	2.6038	2.04843	2.35458	2.41973	1.48343	1.57036	0.0551	1.58429	2.88609	1.24616	2.10328	2.13951	1.71134	1.50296	1.34063
STM0943	0.0551	0.0551	0.0551	0.0551	0.0551	0.0551	0.0551	0.0551	0.0551	0.0551	0.0551	0.0551	0.0551	0.0551	2.4624	1.88713	1.95312	1.15251	1.44059	0.0551	0.0551	2.88733	1.44424	0.0551	2.86014	2.29688	0.0551	2.59682	2.38188	0.71175	1.79108	0.0551	0.0551	0.0551	0.0551	0.0551	0.0551	0.0551	0.0551	0.0551	0.0551	0.0551	0.0551	0.0551	0.0551	0.0551	0.0551	0.0551	0.0551
STM0945	0.0551	0.5985	0.0551	0.0551	0.0551	0.0551	0.9303	0.0551	0.0551	0.66825	0.650253	0.4632	0.0551	0.4895	0.610039	0.682753	0.4757	0.6463	0.63039	0.580375	0.74602	0.599732	0.690474	0.4914	0.61422	0.550375	0.940635	0.605828	0.405968	0.0551	0.522284	0.0551	0.0551	0.0551	0.0551	0.0551	0.0551	0.0551	0.0551	0.0551	0.0551	0.0551	0.0551	0.0551	0.0551	0.0551	0.0551	0.0551	0.0551
STM0950	0.0551	0.0551	0.0551	0.0551	0.0551	0.0551	0.0551	0.0551	0.0551	0.0551	0.0551	0.0551	0.0551	0.0551	0.0551	0.0551	0.0551	0.0551	0.0551	0.0551	0.0551	0.0551	0.0551	0.0551	0.0551	0.0551	0.0551	0.0551	0.0551	0.0551	0.0551	3.43433	2.12004	1.993	2.12624	2.12158	2.06207	4.08849	1.1051	0.0551	0.0551	2.27204	4.0885	2.07489	1.65094	0.0551	3.01506	2.32854	1.81267
STM0953	0.0551	0.0551	0.0551	0.7367	0.0551	1.7735	1.2473	0.0551	1.5217	0.6783	0.0551	0.0551	0.0551	0.0551	0.6091	0.0551	0.8211	0.6227	0.0551	0.4814	0.0551	1.5121	0.8926	6.02957	0.0551	0.862392	1.23545	0.0551	1.7809	0.0551	0.0551	0.0551	0.0551	0.0551	0.0551	0.0551	0.0551	0.0551	0.0551	0.0551	0.0551	0.0551	0.0551	0.0551	0.0551	0.0551	0.0551	0.0551	0.0551
STM0956	0.0551	0.0551	0.723493	0.0551	0.851586	0.5792	0.0551	0.6385	0.8066	1.12099	0.0551	0.3667	0.7981	0.0551	0.0551	0.0551	0.0551	0.0551	0.0551	0.0551	0.0551	0.0551	0.0551	0.0551	0.0551	0.0551	0.0551	0.0551	0.0551	0.0551	0.0551	0.0551	0.0551	0.65	0.0551	0.0551	0.0551	0.0551	0.0551	1.43585	0.0551	0.0551	0.0551	0.0551	0.4451	0.0551	0.0551	0.0551	0.0551
STM0958	3.76487	4.08015	2.04743	1.80013	4.23395	2.81508	3.4698	3.05189	6.42041	4.00132	4.39159	3.40202	4.34891	4.72133	2.73655	3.22804	2.43226	2.2084	2.70166	2.25939	1.76281	2.21595	2.52443	3.71746	2.62593	2.83559	3.26822	2.30528	2.11832	2.29135	2.87979	2.31453	1.91578	1.82096	1.50561	2.04464	2.40941	1.9732	1.45087	4.03957	2.72562	1.78791	3.36471	1.51131	1.80836	1.54773	1.32427	2.14429	0.4728
STM0959	0.0551	0.0551	0.8006	0.0551	4.6103	0.0551	1.42	0.0551	3.8969	1.7123	0.995818	1.97955	0.0551	0.612061	3.19304	3.24163	2.62333	0.811181	0.952663	0.736473	0.0551	2.55699	2.29901	2.32663	2.60623	2.6039	1.21789	2.03692	4.05919	0.0551	1.88686	3.0103	1.42842	2.5968	0.0551	1.3443	1.22817	1.13256	0.0551	2.68947	1.8667	0.8954	1.4646	1.10145	1.5117	0.0551	0.653455	1.19073	0.731764
STM0962	0.0551	0.0551	0.0551	0.0551	0.0551	0.0551	0.0551	0.0551	0.0551	0.0551	0.0551	0.0551	0.0551	0.0551	0.0551	0.0551	0.0551	0.0551	0.0551	0.0551	0.0551	0.0551	0.0551	0.0551	0.0551	0.0551	0.0551	0.0551	0.0551	0.0551	0.0551	0.0551	0.0551	0.0551	0.0551	0.0551	0.0551	0.0551	0.0551	0.0551	0.0551	0.0551	0.0551	0.0551	0.0551	0.0551	0.5725	0.0551	0.3305
STM0963	2.3997	0.0551	1.16478	0.0551	1.41093	1.42639	1.4465	1.0703	2.30475	2.70776	2.96387	0.0551	2.68825	3.26	2.14222	1.99576	1.65659	2.23434	1.87038	1.8738	1.67386	1.80522	1.73068	2.1816	1.89573	2.14956	1.51091	2.37011	1.66606	1.7526	2.49757	0.0551	0.0551	0.0551	1.48611	0.0551	0.0551	0.0551	0.0551	1.45034	1.2856	0.5706	1.6871	0.0551	0.0551	0.0551	0.820701	0.738503	0.741435
STM0964	0.0551	0.0551	0.0551	0.7743	0.0551	0.0551	0.0551	0.0551	0.0551	0.0551	0.0551	0.0551	0.0551	0.0551	2.96711	3.05534	2.87393	2.20003	2.90021	1.49235	3.14642	5.03742	3.5625	0.0551	4.8225	3.1061	0.0551	2.56532	4.65021	1.36325	1.31346	0.0551	0.0551	0.0551	8.3903	16.7882	0.0551	0.0551	4.78828	0.0551	0.0551	0.0551	0.0551	4.774	1.26543	4.63637	8.62953	5.6046	3.509
STM0970	0.0551	0.0551	0.0551	0.0551	0.0551	0.0551	0.0551	0.0551	0.0551	0.0551	0.0551	0.0551	0.0551	0.0551	0.0551	0.0551	0.0551	0.0551	0.0551	0.0551	0.0551	0.0551	2.7903	0.8185	0.0551	0.0551	0.8979	0.0551	0.0551	0.0551	0.0551	0.0551	0.0551	0.0551	0.0551	0.0551	0.0551	0.0551	0.0551	0.0551	0.0551	0.0551	0.0551	0.0551	0.0551	0.0551	0.0551	0.0551	0.0551
STM0973	8.05995	7.5735	4.34461	2.83345	9.04778	5.16327	6.1749	6.51563	9.24477	6.48472	7.53406	8.61841	7.00112	9.43954	8.10614	7.45572	7.84344	7.6441	8.3073	7.07979	7.54575	5.34537	5.99544	5.27009	5.46383	7.02549	4.67323	6.88521	2.99149	6.91707	8.12843	6.29215	6.23378	7.12134	2.33906	5.83786	6.0457	5.04848	5.59112	4.58405	2.97767	5.63832	6.36621	5.4311	5.52493	4.77829	3.20449	4.67173	4.16473
STM0977	3.78921	3.21231	2.73844	2.74891	5.01247	2.78338	2.98103	4.75119	8.10398	5.59025	3.97403	5.62735	4.74188	3.90259	1.30694	2.03614	1.34278	1.59872	2.00668	1.08481	1.0296	1.62176	1.10153	3.03436	1.82677	1.2861	1.93146	1.76939	1.47009	1.15204	1.0337	2.118	1.27999	2.10196	1.03747	1.28147	1.58645	1.10039	1.00945	3.11447	1.30253	0.8114	1.2454	0.811771	1.27312	0.0551	0.0551	0.58289	0.0551
STM0978	0.0551	0.0551	0.0551	1.5763	0.0551	0.0551	0.0551	0.0551	1.9963	0.0551	0.0551	0.0551	0.0551	0.0551	1.6928	0.0551	0.0551	0.0551	0.0551	0.0551	0.9536	0.0551	4.0576	1.45885	0.0551	0.0551	2.919	0.0551	0.87834	0.0551	0.0551	0.0551	0.0551	0.0551	0.0551	0.0551	0.0551	0.0551	0.0551	0.0551	0.0551	0.0551	0.0551	0.0551	0.0551	0.0551	0.0551	0.0551	0.0551
STM0980	0.0551	0.0551	0.0551	0.0551	0.0551	0.0551	0.0551	0.0551	0.0551	0.0551	0.0551	0.0551	0.0551	0.0551	0.0551	0.0551	0.0551	0.0551	0.0551	0.0551	0.0551	0.4057	0.0551	0.5705	0.0551	0.0551	0.5996	0.31	0.5916	0.0551	0.5233	0.0551	0.0551	0.0551	0.0551	0.0551	0.0551	0.0551	0.0551	0.0551	0.0551	0.0551	0.0551	0.0551	0.0551	0.0551	0.2429	0.0551	0.2173
STM0981	8.93147	6.52173	8.22859	9.18237	10.5809	9.38006	9.88276	10.5717	7.86823	11.415	7.844	9.94174	9.29655	7.76679	15.3336	14.6601	11.5898	14.234	17.5952	12.1931	11.763	13.6253	12.0729	9.54045	12.5079	15.7101	12.3929	15.0462	12.8812	11.564	12.6063	56.5331	34.6987	5.23649	28.9566	46.4405	17.6141	125.027	33.2104	51.8121	4.12169	36.971	106.631	31.3199	48.6819	24.5377	23.8123	14.7399	4.52956
STM0982	3.44793	2.49244	0.0551	2.28221	3.21313	2.26062	2.35244	3.97042	2.6949	2.12436	3.49758	3.73797	4.50574	4.22585	3.87507	3.99413	0.0551	3.86243	3.30459	3.3968	2.62369	3.71518	2.41903	3.01375	1.76185	2.47768	3.28644	2.47952	1.76224	1.58773	2.3686	8.31234	5.52641	0.0551	4.93564	4.95612	4.81472	5.1296	5.25803	4.07765	3.00114	4.71775	5.69345	4.61001	4.38471	4.67892	3.67259	3.71412	0.0551
STM0984	0.0551	0.0551	0.0551	0.0551	0.0551	0.0551	0.0551	0.0551	0.0551	0.0551	0.0551	0.0551	0.0551	0.0551	0.2803	9.632	2.4766	0.0551	5.8737	2.54499	10.1604	0.47785	2.3955	1.22791	0.0551	0.715854	2.59103	0.412162	2.2486	5.36364	0.0551	0.0551	0.0551	0.0551	0.0551	0.0551	0.0551	0.0551	0.0551	0.890214	0.0551	0.0551	0.0551	0.0551	0.0551	0.0551	0.0551	0.0551	0.0551
STM0992	2.27204	0.0551	2.04205	0.0551	3.4477	1.21843	1.9322	2.7272	0.0551	3.1953	2.4783	4.2241	2.61165	3.41315	0.0551	0.0551	0.0551	0.0551	0.0551	0.0551	0.0551	0.0551	0.0551	0.0551	0.0551	0.0551	0.0551	0.0551	0.0551	0.0551	0.0551	0.0551	0.0551	0.0551	0.0551	0.0551	0.0551	0.0551	0.0551	0.0551	0.0551	0.0551	0.0551	0.0551	0.0551	0.0551	0.0551	0.0551	0.0551
STM0993	0.0551	0.0551	0.0551	0.0551	0.0551	0.0551	0.0551	0.0551	0.0551	0.0551	0.0551	0.0551	0.0551	0.0551	0.0551	0.0551	0.0551	0.0551	0.0551	0.0551	0.0551	0.0551	0.0551	0.7274	0.0551	0.3922	0.0551	0.0551	0.0551	0.0551	0.0551	0.0551	0.0551	0.0551	0.0551	0.0551	0.0551	0.0551	0.0551	0.0551	0.0551	0.0551	0.0551	0.0551	0.0551	0.0551	0.0551	0.0551	0.0551
STM0998	3.51714	2.96045	3.01485	2.46755	5.01944	2.87458	2.53161	3.67637	7.17942	5.16071	3.48138	6.07625	3.34795	3.73168	3.79316	4.64649	2.91858	3.45291	4.31881	3.45342	2.35024	4.11835	3.63432	5.32603	4.334	4.08824	4.25686	4.05546	3.4536	2.97798	4.31276	3.29715	3.50388	3.04659	1.70716	2.77638	2.91457	2.23749	2.4509	4.67951	2.89226	1.99983	2.89858	2.66319	2.50576	2.02587	1.08051	2.11578	0.756867
STM0999	0.0551	0.0551	1.47592	0.0551	0.0551	0.0551	0.0551	0.0551	0.0551	0.0551	0.0551	0.0551	0.0551	0.0551	0.0551	0.0551	0.725275	0.0551	0.0551	0.0551	0.0551	0.0551	0.0551	0.0551	0.0551	0.0551	0.0551	0.0551	0.0551	0.0551	0.0551	0.0551	0.0551	1.60243	1.60299	0.0551	0.0551	0.0551	0.0551	0.0551	0.7288	0.0551	0.0551	0.0551	0.0551	0.0551	0.0551	0.0551	0.50564
STM1000	2.81419	2.60944	3.0981	1.70311	4.52314	2.43605	2.60739	2.82294	5.01135	3.76423	2.98995	3.75308	2.77164	3.33467	4.11299	4.00814	2.76414	3.91478	3.38747	3.95448	3.24269	2.95159	3.41547	4.49745	3.00698	3.12337	3.56199	3.10198	3.58088	3.40011	3.22445	3.31831	3.34936	3.49224	1.36093	2.71864	3.30992	3.45278	1.88176	3.31256	2.33446	2.50501	3.33243	1.94683	2.78618	2.07134	2.26983	2.55936	2.23776
STM1044	16.6677	14.7029	5.83566	0.0551	8.45487	20.6109	19.4436	7.44875	15.6037	10.2261	14	5.81237	16.137	18.4527	0.0551	0.0551	0.0551	0.0551	0.0551	0.0551	0.0551	0.0551	0.0551	2.27002	0.0551	0.0551	0.0551	0.0551	1.37925	0.0551	0.5646	7.04269	4.76594	4.76697	1.3837	4.2795	3.5001	4.81812	3.20557	5.85375	3.84058	3.35191	3.4526	2.71406	4.06952	3.93525	1.4909	2.04573	1.51596
STM1057	1.1907	0.9722	0.802437	0.0551	0.897444	1.3402	0.0551	0.0551	1.4403	1.2474	0.0551	1.29136	0.746272	0.886723	2.6157	2.371	1.60429	2.52691	2.87905	0.0551	3.0085	2.82306	0.536768	1.18798	1.53205	3.42428	1.00343	2.92793	3.6338	2.04869	2.48656	0.901186	0.0551	1.01151	0.0551	0.0551	0.0551	0.9215	0.0551	1.18618	0.0551	0.0551	0.741302	0.0551	0.0551	0.5677	0.2403	0.448	0.2857
STM1060	7.71492	5.97301	7.61376	1.55017	5.98753	3.53732	5.1561	54.5544	49.0728	9.60949	74.9071	45.4566	8.01442	99.9716	16.9327	22.8002	5.53681	22.0468	26.9127	15.3755	12.2077	33.1777	28.9714	12.6696	28.6618	19.332	12.9797	17.0411	23.3615	11.8867	24.0008	2.5837	5.38652	5.0225	0.5712	2.99519	1.7561	0.0551	1.9951	2.29201	8.18437	2.73439	2.5061	1.9287	4.75843	2.40807	7.68852	23.0561	7.56914
STM1067	3.0718	1.1574	1.5244	0.783791	0.0551	2.2399	1.3539	0.0551	4.53282	0.9666	0.0551	1.6819	2.0714	1.6819	2.39491	0.952457	0.683648	2.89718	1.95529	0.7021	0.852427	2.91424	1.93103	3.71882	2.3854	2.04994	1.1716	2.62601	2.76489	0.694352	2.90069	0.0551	0.0551	1.6929	0.0551	0.0551	0.0551	0.0551	0.0551	2.70963	0.735239	0.0551	0.0551	0.0551	0.0551	0.0551	0.0551	0.5041	0.748806
STM1070	101.284	185.428	117.168	104.488	168.863	148.537	152.133	126.674	176.835	193.36	181.245	162.559	165.145	173.737	110.6	104.994	54.071	97.1219	121.693	100.988	157.763	98.2353	108.045	195.28	110.771	103.311	214.822	133.533	100.013	98.6385	125.113	158.735	230.545	184.552	196.463	178.894	142.349	196.485	166.828	338.608	156.943	187.7	238.603	186.846	210.618	157.428	140.828	147.389	136.104
STM1073	0.0551	0.0551	0.0551	0.0551	0.0551	0.0551	0.0551	0.0551	0.0551	0.0551	0.0551	0.0551	0.0551	0.0551	0.0551	0.0551	0.0551	0.0551	0.0551	0.0551	0.0551	0.4567	0.0551	0.0551	0.0551	0.0551	2.3765	0.0551	0.0551	0.0551	0.0551	1.8247	0.0551	0.0551	0.0551	0.0551	0.0551	0.0551	0.0551	0.7775	0.0551	0.0551	0.0551	0.0551	0.0551	0.0551	0.0551	0.0551	1.1802
STM1074	0.0551	0.0551	0.0551	0.0551	1.6498	0.0551	0.0551	0.0551	0.0551	0.0551	0.0551	0.0551	0.0551	0.0551	0.0551	0.0551	0.0551	0.0551	0.0551	0.0551	0.0551	0.0551	0.0551	0.0551	0.0551	0.0551	0.0551	0.0551	0.0551	0.0551	0.0551	0.0551	0.0551	0.0551	0.0551	0.0551	0.0551	0.0551	0.8927	0.0551	0.776	0.0551	0.0551	0.0551	0.0551	0.0551	0.0551	0.0551	0.0551
STM1076	0.0551	0.0551	0.0551	0.0551	0.0551	0.0551	0.0551	0.0551	0.0551	0.0551	0.0551	0.0551	0.0551	0.0551	0.0551	0.0551	0.0551	0.0551	0.0551	0.0551	0.0551	0.0551	0.0551	0.0551	0.0551	0.0551	0.0551	0.0551	0.0551	0.0551	0.0551	0.0551	0.0551	0.0551	0.0551	0.0551	0.0551	0.0551	0.0551	0.0551	1.07718	0.0551	0.0551	0.0551	0.0551	0.0551	0.4882	0.0551	0.0551
STM1078	2.61582	1.87583	1.1251	0.0551	1.2313	0.5671	0.0551	1.47404	2.58759	1.53295	1.65744	1.47828	2.63425	2.76535	0.0551	0.0551	0.0551	0.0551	0.0551	0.0551	0.0551	0.0551	0.0551	0.0551	0.0551	0.0551	0.855067	0.0551	0.0551	0.0551	0.0551	4.26871	2.52989	2.37315	0.953356	2.25125	1.97418	2.23634	1.45319	2.57989	0.756105	1.86663	4.30087	1.68343	2.32351	1.08611	1.17606	1.00087	1.12331
STM1080	0.0551	0.0551	0.0551	0.0551	0.0551	2.1793	0.0551	0.0551	0.0551	2.4761	1.2806	0.0551	0.0551	0.88	0.0551	0.0551	0.0551	0.0551	0.0551	0.0551	0.0551	0.0551	0.0551	0.0551	0.0551	0.0551	0.0551	0.0551	0.0551	0.0551	0.8187	0.0551	0.0551	0.0551	0.0551	0.0551	0.0551	0.0551	0.0551	0.0551	0.0551	0.0551	0.0551	0.0551	0.0551	0.0551	0.0551	0.0551	0.0551
STM1090	0.0551	0.0551	0.0551	0.0551	0.0551	0.0551	0.0551	0.0551	0.0551	0.0551	0.0551	0.0551	0.0551	0.0551	2.0207	0.0551	0.0551	0.0551	0.0551	0.0551	2.1102	0.0551	0.0551	10.1358	0.0551	1.355	0.0551	0.0551	0.0551	1.5403	2.7593	0.4431	0.0551	0.0551	2.7413	3.49781	3.3229	1.65013	0.0551	3.73804	4.38773	0.792083	0.0551	0.0551	5.01158	2.36155	3.21932	1.91954	0.0551
STM1091	0.0551	0.0551	1.118	0.7754	1.7267	1.7706	0.0551	0.0551	0.0551	0.0551	0.0551	0.0551	0.0551	0.0551	0.98961	2.058	0.0551	0.0551	2.8785	1.04454	0.447986	0.0551	0.76	2.30591	2.36431	2.07219	0.673849	0.0551	0.0551	0.8439	1.14148	0.0551	1.0246	1.1167	1.3676	0.9797	0.0551	0.0551	0.0551	1.07	1.02951	0.0551	1.8427	0.990265	0.0551	0.0551	0.683461	2.07731	0.470148
STM1117	0.0551	0.0551	0.0551	0.0551	0.0551	0.0551	0.0551	0.0551	1.91994	0.0551	0.0551	0.0551	0.0551	0.0551	2.70759	1.77605	1.89648	2.10617	2.31748	2.62889	0.7719	3.65877	2.19979	2.3665	4.97981	3.62642	0.9053	3.26698	3.20796	2.12496	3.60936	2.05906	0.70645	1.97743	0.0551	1.79911	1.49667	0.5438	0.7345	0.5311	0.711781	1.6796	0.0551	1.19734	2.27044	1.58205	1.57729	2.21617	1.72767
STM1118	0.0551	0.0551	0.0551	0.0551	0.0551	0.0551	0.0551	0.0551	0.0551	0.0551	0.0551	0.0551	0.8574	0.0551	0.0551	0.0551	0.4682	0.0551	0.0551	0.0551	0.0551	0.0551	0.0551	1.4099	0.0551	0.0551	1.54443	0.0551	0.0551	0.0551	0.0551	2.31684	0.0551	2.21983	1.19023	2.0627	1.7254	2.1119	1.00573	1.39156	0.0551	1.38478	1.84644	0.751359	1.37442	1.28535	1.06615	0.0551	2.35424
STM1119	3.19101	3.39524	3.02767	2.1199	4.80001	2.73005	2.90281	4.42315	8.90898	0.0551	3.10726	3.16701	4.78662	6.73146	4.08875	2.97029	1.93612	3.36692	4.04592	2.58533	5.85227	2.92557	3.64916	9.11015	0.985233	4.07662	6.12498	3.70804	0.0551	2.71671	4.93213	11.7303	9.54176	18.1474	4.87298	10.8159	9.77511	11.7317	8.13329	17.5753	0.0551	8.05053	13.3601	5.70579	8.06325	6.73275	4.92116	5.7314	5.99452
STM1121	0.0551	0.0551	0.0551	0.0551	0.0551	0.0551	0.0551	0.0551	0.0551	0.0551	0.0551	0.0551	0.0551	0.0551	0.0551	0.0551	0.0551	0.0551	0.0551	0.0551	0.0551	0.0551	0.0551	0.0551	0.0551	0.0551	0.0551	0.0551	0.0551	0.0551	0.0551	0.0551	0.0551	0.0551	0.0551	0.0551	0.0551	0.0551	0.0551	0.0551	0.0551	0.0551	0.0551	0.0551	0.0551	0.0551	1.98722	0.0551	0.0551
STM1123	0.0551	0.0551	0.0551	0.0551	0.0551	0.0551	0.0551	0.0551	0.0551	0.0551	1.1059	0.0551	0.0551	0.0551	0.0551	0.0551	0.0551	0.0551	0.9288	0.0551	0.0551	0.0551	0.0551	0.0551	0.0551	0.0551	0.0551	0.0551	0.0551	0.0551	0.0551	0.0551	0.0551	0.0551	0.0551	0.0551	0.0551	0.0551	0.0551	0.0551	0.0551	0.0551	0.0551	0.0551	0.0551	0.0551	0.0551	0.0551	0.0551
STM1124	0.0551	0.5107	0.0551	0.0551	0.0551	0.0551	0.0551	0.878	1.63286	0.0551	0.0551	0.0551	0.0551	0.797807	1.57614	1.46824	1.7665	1.52238	1.73057	1.35472	1.1647	1.6899	1.47299	2.62319	1.83992	2.19303	2.8765	1.62663	2.04697	1.28412	1.37587	0.0551	0.8276	0.96474	0.462	0.3837	0.0551	0.0551	0.0551	0.6098	0.5365	0.4835	0.0551	0.0551	0.664663	0.0551	0.402811	1.13177	0.624535
STM1125	0.0551	0.0551	0.0551	0.0551	0.0551	0.0551	0.0551	0.0551	0.0551	0.0551	0.0551	0.0551	0.0551	0.0551	0.541621	0.74015	1.01085	0.594627	1.07454	0.626196	0.4607	1.24142	0.6896	0.0551	1.0643	0.602523	0.0551	1.08045	2.29903	0.597713	0.696	0.0551	0.0551	0.4856	0.0551	0.0551	0.0551	0.0551	0.0551	0.0551	0.368187	0.0551	0.0551	0.0551	0.0551	0.0551	0.24635	0.0551	0.687067
STM1131	0.0551	0.0551	0.0551	0.0551	0.0551	0.0551	0.0551	0.0551	0.0551	0.0551	0.0551	0.0551	0.0551	0.0551	0.6007	0.990341	2.37241	1.26313	1.6874	0.287	0.0551	1.00963	0.3994	0.0551	2.18824	1.07623	0.0551	3.09687	3.68078	0.524466	0.834922	0.0551	0.0551	0.0551	0.0551	0.0551	0.0551	0.0551	0.0551	0.0551	0.4654	0.0551	0.0551	0.0551	0.0551	0.0551	0.0551	0.0551	0.4263
STM1133	0.6043	0.4886	0.0551	0.0551	0.0551	0.0551	0.0551	0.0551	0.0551	0.0551	0.433	0.0551	0.0551	0.8677	0.473835	0.4682	1.156	0.35464	1.11824	0.0551	0.0551	1.03018	0.0551	0.0551	2.25445	1.95724	0.0551	2.4261	0.950511	0.2268	1.2042	0.0551	0.0551	0.0551	0.0551	0.0551	0.0551	0.0551	0.0551	0.0551	0.0551	0.0551	0.0551	0.0551	0.0551	0.0551	0.0551	0.0551	0.2438
STM1135	0.0551	0.0551	0.48615	0.0551	0.6041	0.0551	0.0551	0.4135	1.88192	0.851667	0.4052	1.0599	0.70595	0.56835	0.0551	0.0551	0.755259	0.0551	0.522741	0.0551	0.0551	0.743	0.0551	2.25967	0.7695	0.0551	0.707363	0.8401	0.0551	0.0551	0.0551	0.0551	0.0551	0.0551	0.0551	0.0551	0.0551	0.0551	0.0551	0.807856	0.0551	0.0551	0.0551	0.0551	0.0551	0.0551	0.0551	0.0551	0.0551
STM1136	0.0551	0.0551	0.0551	0.0551	0.0551	0.0551	0.0551	0.0551	0.0551	0.0551	0.0551	0.0551	0.0551	0.0551	0.0551	0.0551	1.0712	0.0551	0.0551	0.0551	0.6443	0.0551	0.0551	1.5853	0.0551	0.0551	0.0551	0.0551	0.0551	0.0551	0.0551	0.0551	0.0551	0.0551	0.0551	0.0551	0.0551	0.0551	0.0551	0.0551	0.0551	0.0551	0.0551	0.0551	0.0551	0.0551	0.9194	0.0551	0.7389
STM1150	0.0551	1.0499	0.0551	0.0551	0.0551	0.0551	0.0551	0.0551	0.984627	1.21928	0.676533	0.0551	0.0551	0.0551	0.367411	0.0551	0.0551	0.612419	0.5002	0.0551	0.37715	0.0551	0.2315	0.655051	0.0551	0.0551	0.3201	0.3885	0.772236	0.0551	0.0551	0.0551	0.0551	0.0551	0.0551	0.0551	0.0551	0.0551	0.0551	0.77346	0.0551	0.0551	0.0551	0.0551	0.50055	0.0551	0.47453	0.411605	0.530795
STM1151	0.0551	0.0551	0.0551	0.0551	0.0551	0.0551	0.6172	0.0551	0.0551	0.0551	0.0551	0.0551	0.0551	0.0551	0.0551	0.0551	0.0551	0.0551	0.713665	0.0551	0.317264	0.0551	0.0551	0.536365	0.3103	0.2378	0.637678	0.0551	0.505452	0.0551	0.3942	0.0551	0.0551	0.0551	0.0551	0.0551	0.0551	0.0551	0.0551	1.39187	0.0551	0.0551	0.0551	0.0551	0.0551	0.0551	0.2789	0.0551	0.0551
STM1157	0.0551	0.0551	0.0551	0.0551	0.0551	0.0551	0.0551	0.0551	0.0551	0.0551	0.0551	0.0551	0.0551	0.0551	0.0551	0.0551	0.0551	0.0551	0.0551	0.0551	0.0551	0.0551	0.0551	0.0551	0.0551	0.0551	0.0551	0.0551	0.0551	0.0551	0.0551	0.0551	0.0551	0.0551	0.0551	0.0551	0.0551	0.0551	0.0551	0.0551	0.0551	0.0551	2.3175	0.0551	0.0551	0.0551	0.5968	0.0551	0.0551
STM1160	0.0551	0.0551	0.0551	0.0551	0.0551	0.0551	0.0551	0.0551	0.0551	0.0551	0.0551	0.0551	0.0551	0.0551	0.1869	0.0551	0.0551	0.0551	0.0551	0.0551	0.0551	0.0551	0.0551	0.2489	0.0551	0.0551	0.0551	0.0551	0.0551	0.0551	0.0551	0.0551	0.0551	0.0551	0.0551	0.0551	0.0551	0.0551	0.0551	0.0551	0.0551	0.0551	0.0551	0.0551	0.0551	0.0551	0.0551	0.0551	0.0551
STM1163	2.41563	1.4459	1.15072	1.02471	1.65087	0.5738	0.0551	2.92303	3.35938	1.71164	1.98231	2.98547	3.9139	2.07565	0.0551	0.0551	0.0551	0.0551	0.0551	0.2269	0.0551	0.3769	0.2237	1.53901	0.0551	0.0551	0.860856	0.4276	0.0551	0.0551	0.2949	0.0551	0.0551	0.0551	0.0551	0.0551	0.0551	0.0551	0.0551	0.0551	0.5037	0.4747	0.0551	0.0551	0.0551	0.0551	0.1319	0.0551	0.0551
STM1164	0.0551	0.0551	0.0551	0.0551	0.0551	0.0551	0.0551	0.0551	0.941396	0.0551	0.5413	0.0551	0.0551	0.0551	1.08554	0.0551	0.0551	0.0551	0.676998	0.8718	1.58649	0.796564	1.3354	1.31873	1.06033	0.4428	0.2608	1.48995	1.24985	0.0551	0.993559	0.0551	0.559178	0.0551	0.0551	0.65572	0.0551	0.9921	0.0551	1.31541	0.0551	0.0551	0.0551	0.0551	0.5095	0.0551	0.0551	0.734991	0.0551
STM1165	1.49854	2.01636	0.0551	0.0551	0.0551	1.1241	1.1283	0.0551	2.23896	0.0551	1.99926	1.8271	1.97211	2.78073	1.82874	1.36805	0.915752	1.39511	1.66851	1.30207	1.6525	1.35669	0.970496	2.00299	1.44666	1.64826	2.68879	1.40254	0.0551	1.47207	2.53672	6.23257	4.52177	5.07232	2.48819	4.86227	3.81025	5.39445	3.42747	2.67205	1.97752	4.30962	6.96339	3.93329	4.03617	3.11453	3.0626	2.81398	2.73152
STM1167	1.4205	1.7189	0.0551	0.0551	0.0551	0.9112	0.0551	0.0551	0.0551	0.0551	0.0551	0.0551	0.8139	0.0551	0.0551	0.0551	0.0551	0.5757	0.0551	0.442	0.0551	0.0551	0.9048	0.0551	0.0551	0.0551	0.9166	0.863	0.0551	0.0551	0.0551	0.0551	0.0551	0.0551	0.0551	0.0551	0.0551	0.0551	0.0551	0.0551	0.0551	0.0551	0.0551	0.0551	0.0551	0.0551	0.0551	0.0551	0.4325
STM1168	0.0551	0.0551	0.0551	0.0551	0.0551	0.0551	0.0551	0.0551	1.4538	0.0551	0.0551	0.0551	0.0551	0.0551	0.0551	0.0551	0.0551	0.0551	0.0551	0.0551	0.0551	0.9189	0.4571	1.53012	0.6415	0.0551	0.0551	0.3727	0.819993	0.0551	1.3121	0.0551	0.0551	0.0551	0.0551	0.0551	0.0551	0.0551	0.0551	1.88708	0.0551	0.0551	0.0551	0.0551	0.0551	0.0551	0.0551	0.6304	0.0551
STM1177	0.0551	0.0551	0.0551	0.0551	0.0551	0.0551	0.0551	0.0551	0.0551	0.0551	0.0551	0.0551	0.0551	0.0551	1.48907	1.01662	0.0551	1.65212	1.52351	1.74409	0.0551	1.63375	1.02971	0.0551	0.0551	1.72045	0.0551	1.77174	0.0551	1.21321	2.12183	0.0551	0.0551	0.0551	0.0551	0.0551	0.0551	0.0551	0.0551	0.0551	0.0551	0.0551	0.0551	0.0551	0.831224	0.0551	1.08603	0.263883	0.0551
STM1179	0.0551	0.0551	0.0551	0.0551	0.0551	0.0551	0.0551	0.0551	0.0551	0.0551	0.0551	0.0551	0.0551	0.0551	0.308	0.0551	0.0551	0.3496	0.27205	0.0551	0.0551	0.0551	0.0551	0.0551	0.0551	0.2584	0.0551	0.4459	0.0551	0.0551	0.0551	0.0551	0.0551	0.0551	0.0551	0.0551	0.0551	0.0551	0.0551	0.0551	0.0551	0.0551	0.0551	0.0551	0.0551	0.0551	0.0551	0.0551	0.0551
STM1185	0.90865	1.02587	1.11784	1.34581	1.27821	1.01406	1.63725	1.08945	1.01463	1.83281	1.64463	0.814256	1.20768	1.06152	1.1981	1.27019	1.1683	1.05047	1.35629	0.927352	1.63385	1.09349	1.24128	1.30636	1.50405	0.889711	1.66333	1.14681	1.42528	1.08925	1.00796	0.473041	0.465786	0.638835	0.5098	0.0551	0.0551	0.7023	0.853403	1.37546	0.900386	1.22903	0.831307	0.4564	0.5591	0.0551	0.0551	0.266288	0.787954
STM1187	0.0551	0.0551	0.0551	2.3804	0.0551	0.0551	0.0551	0.0551	0.0551	0.0551	0.0551	0.0551	0.0551	0.0551	6.88063	6.96565	10.703	7.11195	6.7933	6.5599	0.0551	14.4219	4.47695	1.32414	5.3851	0.0551	8.9468	10.64	6.3844	6.47735	3.2646	0.0551	0.0551	0.0551	1.7229	0.0551	0.0551	0.0551	0.0551	0.0551	0.0551	0.0551	0.0551	0.0551	0.0551	0.0551	0.0551	0.0551	0.0551
STM1190	0.0551	0.0551	0.0551	0.0551	0.0551	0.0551	0.0551	0.0551	2.28967	0.0551	0.0551	0.0551	0.0551	0.0551	0.0551	0.0551	0.0551	1.1463	1.0391	0.0551	0.0551	0.6731	0.77968	3.31817	0.0551	0.0551	0.923713	0.0551	0.0551	0.0551	1.5737	0.0551	0.0551	0.0551	0.0551	0.0551	0.0551	0.0551	0.0551	1.058	0.0551	0.0551	0.0551	0.0551	0.0551	0.0551	0.0551	0.0551	0.0551
STM1191	2.29453	4.27759	3.81006	4.85249	4.50055	6.40105	2.8304	2.87413	3.54101	6.90712	6.07836	3.44947	1.84408	5.23757	0.0551	0.0551	0.0551	0.0551	0.0551	0.626292	0.0551	0.968533	6.88316	4.65615	6.56473	4.9106	2.5385	1.02303	7.75562	0.0551	7.6546	0.627	1.06105	0.0551	0.0551	0.0551	0.0551	0.0551	1.56654	0.600339	0.0551	0.648943	0.572771	0.0551	0.0551	0.666576	1.87198	0.834498	3.37305
STM1193	0.0551	6.0561	0.0551	1.4742	0.784149	1.2441	0.6275	0.5082	2.19111	0.0551	0.0551	3.9337	0.8197	0.0551	1.01507	1.63991	1.3069	1.0661	1.65653	2.1062	0.0551	1.47699	0.456	2.42151	0.0551	1.46059	1.08255	1.31073	0.998938	0.7239	0.7229	0.0551	0.0551	0.0551	0.0551	0.0551	0.0551	0.0551	0.0551	0.0551	0.0551	4.5124	0.0551	0.0551	0.0551	0.0551	0.0551	0.5036	0.0551
STM1194	0.0551	0.0551	0.0551	0.7507	0.0551	1.526	1.3117	1.1687	2.93625	0.0551	1.2389	1.40799	1.14954	0.0551	1.12075	0.9656	0.655108	1.43003	2.14216	0.725	1.44977	1.40157	1.12879	2.42717	1.73297	1.15568	1.19703	1.2991	1.34151	1.0406	2.18474	0.0551	0.0551	1.4363	0.0551	0.9195	0.0551	0.0551	0.0551	1.75414	0.0551	0.0551	0.0551	0.0551	0.9325	0.0551	0.0551	0.4213	0.2356
STM1195	3.04576	3.66292	2.26591	2.74062	4.4912	4.48665	4.1621	3.27496	8.51264	4.54577	4.43913	4.09106	3.82149	5.70134	4.6707	5.80698	3.9678	4.28906	5.12747	4.72215	6.19955	5.70409	5.60358	7.8866	5.36043	5.76505	4.95662	4.89413	4.43477	4.07978	6.18085	3.89049	3.87691	3.65421	1.79948	3.0677	3.20397	3.38495	1.28148	5.50727	3.18904	2.58607	3.47725	1.95238	3.07276	2.15126	2.79591	4.71794	3.50344
STM1196	4.70115	3.32512	7.77151	2.63192	5.74978	7.40571	4.72047	4.42106	6.89345	8.28728	6.67895	6.99255	6.3738	7.05305	4.07354	3.36415	6.06648	3.19473	3.47276	2.14145	1.87642	5.18364	4.54559	7.99768	5.02621	6.90585	8.72772	5.76908	3.7818	2.20561	5.98763	6.85882	7.3192	6.08242	3.62541	4.58874	3.66171	5.34914	2.82671	4.77358	3.99896	3.26227	4.40969	2.431	4.43952	2.65615	4.70578	3.99373	7.69082
STM1197	1.96585	0.8141	2.29676	1.46089	2.31829	1.61559	1.77408	1.35427	2.94267	3.19989	1.85545	2.28092	1.65175	2.47801	3.59778	2.9499	2.41692	3.30889	3.42528	2.41514	3.00113	3.13394	2.96	2.86121	2.84146	3.74843	2.83449	3.10109	2.44875	2.16055	3.07411	0.929438	0.960062	2.1165	1.12906	1.04137	1.38819	1.48145	1.13537	2.10909	1.68083	1.17047	1.15145	0.0551	1.19403	1.009	0.972745	1.42186	1.16288
STM1201	2.4307	1.85095	1.3138	1.40347	1.4379	1.1599	0.0551	2.3046	3.41257	2.72878	3.42247	2.52447	2.81477	4.25287	1.4399	0.0551	0.0551	1.5912	1.82324	0.68319	0.0551	4.13481	1.88447	2.5523	2.83927	1.79493	0.0551	2.3729	3.43091	0.7809	2.52545	0.0551	0.0551	1.0438	0.0551	0.0551	0.0551	0.0551	0.0551	1.47418	4.80379	0.0551	0.0551	0.0551	0.0551	0.0551	0.587	0.0551	0.839531
STM1202	0.0551	0.0551	0.0551	0.0551	0.0551	0.0551	0.0551	0.0551	0.0551	0.0551	0.0551	0.0551	0.0551	0.0551	0.0551	0.0551	0.0551	0.0551	0.0551	2.2582	0.0551	10.7212	3.5286	0.0551	0.0551	0.0551	0.0551	15.4888	5.1606	0.0551	0.0551	0.0551	0.0551	0.0551	0.0551	0.0551	0.0551	0.0551	0.0551	0.0551	0.0551	0.0551	0.0551	0.0551	0.0551	0.0551	0.6947	1.1723	0.0551
STM1203	0.738302	2.62548	0.94171	1.19655	1.49829	1.17555	1.84325	1.17091	1.2788	1.1965	1.64594	1.73384	1.85936	2.07428	7.22044	3.3726	5.99359	6.25255	7.67351	5.24798	8.28567	5.93924	4.87095	2.74491	3.17441	4.9555	2.05791	6.24436	3.79176	5.73649	7.42218	3.02439	1.62026	5.81372	4.33311	4.09126	2.37398	3.48046	1.96886	1.87113	0.0551	0.929917	1.03526	1.03257	5.64525	0.944776	3.78756	1.19371	7.26999
STM1205	1.85153	1.08739	0.9316	0.0551	0.801189	0.710679	1.08253	1.92733	4.40503	1.41398	1.81278	1.95132	3.13436	1.77365	0.0551	0.0551	0.258482	0.0551	0.367075	0.0551	0.0551	0.0551	0.0551	0.99974	0.830169	0.0551	1.74972	0.3667	0.0551	0.0551	0.8143	1.43932	1.0362	0.729464	0.0551	0.3844	0.5731	1.1123	1.54849	1.8957	0.785578	0.942	1.28758	0.0551	1.04842	0.0551	0.3012	0.0551	1.11459
STM1206	0.0551	0.0551	0.0551	0.0551	0.0551	0.0551	0.0551	0.0551	0.0551	0.0551	0.0551	0.0551	0.0551	0.0551	0.0551	0.0551	0.0551	0.0551	0.0551	0.0551	0.0551	0.0551	0.0551	0.0551	0.0551	0.0551	0.0551	0.0551	0.0551	0.0551	0.0551	0.0551	0.0551	0.0551	0.0551	0.0551	0.0551	0.0551	0.0551	0.5235	0.0551	0.0551	0.0551	0.0551	0.0551	0.0551	0.0551	0.0551	0.6361
STM1207	0.0551	0.0551	0.0551	0.0551	0.0551	0.0551	0.0551	0.0551	0.0551	0.0551	0.0551	0.0551	0.0551	0.0551	0.5769	0.0551	0.0551	0.0551	0.0551	0.0551	0.0551	0.6517	0.0551	0.590672	0.0551	0.0551	1.44985	0.0551	0.0551	0.0551	0.0551	1.0872	1.0865	0.0551	0.0551	1.1992	0.887419	0.0551	0.0551	0.0551	0.0551	0.0551	0.5393	0.0551	0.984584	0.0551	0.686191	1.02102	1.19105
STM1210	0.0551	0.0551	0.0551	0.0551	0.0551	0.0551	0.0551	0.0551	1.9137	0.0551	0.0551	0.0551	0.0551	1.7541	2.0188	0.0551	0.768844	0.0551	1.4832	0.6651	0.0551	0.0551	1.115	2.14277	1.6793	2.3182	1.58149	1.58833	0.0551	1.01968	1.83949	1.84047	0.0551	2.31753	0.0551	2.36745	2.13834	2.67382	0.0551	1.9824	0.8137	0.979325	2.24621	0.9391	1.5443	0.884971	1.03833	0.88506	0.741525
STM1211	0.0551	0.769714	1.17441	0.0551	0.0551	0.0551	0.0551	0.0551	0.0551	0.0551	0.4174	0.5628	0.3587	0.0551	0.763042	0.822567	1.11125	0.642978	1.01899	0.568318	0.850311	0.96359	0.78565	0.614066	0.808213	0.549112	0.6745	0.906819	1.12894	0.500486	1.05619	0.0551	0.622577	1.63374	1.25793	0.0551	0.0551	0.0551	0.0551	0.0551	0.0551	0.0551	0.0551	0.0551	0.0551	0.0551	0.0551	0.286608	2.11058
STM1218	0.0551	0.4295	0.909459	0.0551	2.95498	0.0551	0.0551	4.6667	2.10504	0.0551	0.0551	0.0551	0.0551	1.618	0.27498	0.2191	0.443935	0.0551	2.55925	0.0551	0.0551	0.0551	0.0551	0.533621	0.0551	0.0551	0.639642	0.0551	0.3739	0.0551	0.0551	5.5194	0.0551	0.6797	0.0551	0.0551	0.0551	0.0551	0.0551	1.2204	5.4801	0.0551	0.0551	0.0551	0.0551	0.0551	0.0551	0.0551	0.3041
STM1219	0.0551	0.0551	0.0551	17.6244	21.8063	0.0551	0.0551	0.0551	0.0551	82.9004	0.0551	0.0551	0.0551	0.0551	0.0551	0.0551	0.5581	0.0551	0.0551	0.0551	26.774	30.1655	0.0551	32.5713	0.0551	0.0551	0.0551	0.0551	0.0551	0.0551	0.0551	0.0551	0.0551	0.0551	11.7945	0.0551	25.0451	18.368	0.0551	0.0551	28.9048	0.0551	0.0551	11.7515	0.0551	0.0551	0.0551	0.0551	0.0551
STM1222	2.0231	2.11131	0.0551	0.0551	0.0551	3.59497	4.32348	0.0551	2.58612	1.92275	1.66692	0.0551	3.1459	1.99677	0.0551	0.0551	0.0551	0.0551	0.0551	0.0551	0.0551	0.0551	0.0551	0.0551	0.0551	0.0551	0.0551	0.0551	0.0551	0.0551	0.0551	0.0551	0.0551	0.0551	0.0551	0.0551	0.0551	1.42014	0.0551	0.0551	0.0551	0.0551	0.0551	0.0551	0.0551	0.0551	0.0551	0.0551	0.0551
STM1227	0.0551	0.0551	0.0551	0.0551	0.0551	0.0551	0.0551	0.0551	0.0551	0.0551	0.0551	0.0551	0.0551	0.0551	0.0551	1.1118	0.0551	1.1282	1.2887	1.0601	0.0551	0.0551	0.0551	0.0551	0.0551	0.0551	0.0551	0.0551	0.0551	0.2696	0.82833	0.0551	0.0551	0.0551	0.9567	0.0551	0.0551	0.0551	0.0551	0.0551	0.0551	0.0551	0.0551	0.0551	0.0551	0.0551	0.642694	0.5813	0.4114
STM1229	0.0551	0.0551	0.0551	0.0551	0.0551	0.0551	0.0551	0.0551	0.0551	0.0551	0.0551	0.0551	0.0551	0.0551	0.0551	0.0551	0.0551	0.0551	0.0551	0.0551	0.0551	0.0551	0.0551	0.0551	0.0551	0.0551	0.0551	0.0551	0.0551	0.0551	0.0551	0.371	0.0551	0.0551	0.0551	0.0551	0.0551	0.8256	0.0551	0.0551	0.0551	0.0551	1.2114	0.0551	0.0551	0.0551	0.9186	0.5036	0.2719
STM1231	9.75207	8.29235	6.11411	0.0551	8.19916	6.63358	7.75319	6.49532	14.1706	10.4773	8.04483	8.92541	8.43519	11.845	5.43258	5.91524	3.59155	0.0551	6.50385	4.07064	3.84692	4.31006	6.21797	10.7662	5.79213	7.27395	4.567	5.49867	7.29571	5.65915	6.01125	9.63132	11.6319	9.99606	0.999733	7.7863	6.03414	9.01165	5.12298	14.1695	9.06935	5.73334	5.76321	5.30928	8.94541	6.09854	3.47879	4.26077	3.17644
STM1232	2.85559	2.12005	1.49605	1.54182	2.45456	2.20844	2.56476	2.29353	2.04926	3.37073	2.94876	2.11965	3.02795	3.42314	2.88465	1.8278	1.08544	2.9258	2.64195	2.14261	7.13019	1.23512	1.48273	8.7366	1.07144	2.4479	7.84368	1.05848	0.658846	2.13525	2.85751	25.0515	14.0434	9.76565	13.6084	19.7174	18.1253	16.5924	14.8174	9.84463	0.7901	17.5235	26.912	14.1693	14.1622	13.1014	15.8952	10.3614	5.18134
STM1234	0.0551	0.9	0.786	0.938526	2.6513	0.0551	0.0551	0.0551	0.0551	0.0551	0.0551	0.0551	0.0551	0.6974	0.775754	3.1165	0.861962	1.4141	2.9897	0.0551	0.6941	0.9533	0.900777	0.981432	0.0551	0.810032	1.025	0.0551	0.0551	0.4272	0.8787	0.0551	0.0551	0.0551	0.0551	0.0551	0.0551	0.0551	0.0551	0.0551	0.5046	0.0551	0.6528	0.0551	0.0551	0.0551	0.0551	0.0551	0.0551
STM1238	7.84604	8.51511	10.0193	8.39598	11.2727	6.37375	5.55595	9.83604	13.408	12.4334	8.58816	9.56186	9.07245	10.4692	9.92771	10.3174	10.0395	10.3902	12.3008	10.2262	6.36642	12.225	10.4294	12.8907	12.701	11.5868	10.1374	10.1527	13.3094	9.49913	11.7196	8.91733	7.33994	11.3716	8.34047	8.95683	9.08617	8.21208	8.61198	13.4465	17.9416	8.93931	10.2448	8.35654	9.42191	8.52867	6.36481	7.16343	6.1203
STM1246	6.76376	15.8786	1.53574	0.0551	2.92709	0.0551	18.9956	1.92662	5.18138	8.19772	11.3841	2.51218	10.2399	12.5618	0.3511	0.0551	0.0551	0.0551	0.4807	0.0551	2.24383	0.0551	0.0551	1.68867	0.0551	0.0551	0.0551	0.0551	0.845086	0.3372	0.0551	3.02016	6.17706	0.7813	1.3105	5.91431	0.0551	11.4341	0.834716	4.53821	3.97765	1.63044	9.88151	0.793595	5.72961	1.591	5.84438	8.52298	3.066
STM1249	2.1994	1.7547	1.39208	0.0551	2.34135	6.8355	2.75093	0.0551	2.77915	0.9241	1.1957	1.4425	3.1542	2.2274	1.0268	1.2609	0.7314	0.0551	1.0347	0.0551	0.0551	0.0551	0.5834	2.13528	0.0551	0.0551	0.0551	0.0551	0.0551	0.0551	0.0551	2.12339	1.9404	2.09185	1.3418	2.03408	0.0551	1.93392	0.9244	1.5923	3.40115	1.7287	0.0551	1.1217	2.14774	2.2046	2.06019	1.94901	1.72059
STM1251	0.0551	0.0551	1.97619	0.0551	0.0551	0.0551	0.0551	1.2979	0.0551	1.37888	0.0551	0.0551	0.941515	1.4734	0.0551	0.0551	0.0551	0.0551	0.0551	0.0551	0.0551	0.0551	0.0551	0.0551	0.491175	0.0551	0.0551	0.0551	0.0551	0.0551	0.0551	3.05112	1.44841	20.983	5.95223	7.01119	1.68863	1.14004	3.12072	1.79181	7.16037	2.59466	1.03299	1.29869	8.7932	8.37993	2.71426	0.69315	1.50237
STM1255	0.0551	0.0551	0.0551	0.0551	0.0551	0.0551	0.0551	0.0551	0.0551	0.0551	0.0551	0.0551	0.0551	0.0551	0.0551	1.81	0.0551	1.995	1.5445	1.2593	0.0551	0.0551	0.0551	0.0551	0.0551	2.3177	0.0551	0.0551	1.3462	1.9091	0.0551	0.0551	0.0551	0.0551	0.0551	0.0551	0.0551	0.0551	0.0551	0.0551	0.0551	0.0551	0.0551	0.0551	0.0551	0.0551	1.361	1.1898	1.5522
STM1260	0.0551	0.0551	0.0551	0.0551	0.0551	0.0551	0.0551	0.0551	0.0551	0.0551	0.0551	0.0551	0.0551	0.0551	0.0551	0.0551	0.0551	0.0551	0.0551	0.0551	0.4693	0.0551	0.0551	0.386908	0.0551	0.0551	0.518826	0.0551	0.0551	0.0551	0.0551	1.09428	0.0551	0.712191	1.21213	1.39967	0.979961	0.8244	0.697196	0.779881	0.0551	0.855174	0.839429	0.0551	0.875184	0.0551	1.02298	0.0551	0.411713
STM1261	0.0551	0.0551	0.0551	0.0551	0.0551	0.0551	0.0551	0.0551	0.0551	0.0551	0.0551	0.0551	0.0551	0.0551	0.0551	0.0551	0.0551	0.0551	0.0551	0.0551	0.0551	0.0551	0.0551	0.0551	0.0551	0.0551	0.0551	0.0551	0.0551	0.0551	0.0551	3.30649	0.0551	0.0551	0.4059	2.03931	1.5485	2.9581	0.946256	0.0551	0.0551	1.27538	1.25377	0.0551	2.0611	1.14868	0.619224	0.0551	0.0551
STM1269	0.0551	1.0623	0.0551	0.0551	0.0551	0.0551	0.82185	0.0551	0.0551	0.847033	0.799729	0.0551	1.08904	1.16292	0.0551	0.0551	0.0551	0.0551	0.0551	0.0551	0.0551	0.0551	0.0551	0.0551	0.0551	0.0551	0.0551	0.0551	0.0551	0.0551	0.0551	0.0551	0.0551	0.0551	0.0551	0.0551	0.0551	0.0551	0.0551	0.0551	0.0551	0.0551	0.0551	0.0551	0.0551	0.0551	0.0551	0.0551	0.0551
STM1277	1.9453	0.0551	0.0551	0.0551	0.0551	0.0551	0.0551	0.0551	0.0551	0.0551	0.0551	0.0551	0.0551	0.0551	2.0357	1.4641	1.33265	2.79878	2.59228	1.09853	1.0299	4.00892	2.13386	2.46415	2.53036	2.97826	1.95573	3.11133	2.2804	0.9197	2.66477	0.0551	0.0551	0.0551	0.0551	0.0551	0.0551	0.0551	0.0551	0.0551	0.0551	0.0551	0.0551	0.0551	0.0551	0.0551	0.6693	0.0551	0.2763
STM1285	0.0551	0.0551	0.447	0.9782	0.957745	1.5377	0.0551	0.6692	0.0551	0.0551	1.07499	0.813703	1.24888	1.19638	0.0551	0.0551	0.0551	0.0551	0.0551	0.0551	1.79505	0.0551	0.0551	0.0551	0.0551	0.0551	1.47801	0.0551	0.0551	0.0551	0.0551	0.820458	1.3849	1.07241	0.850906	0.7699	0.0551	0.0551	0.4764	1.49977	0.0551	1.0158	0.0551	0.0551	0.0551	0.68	0.754849	1.10915	0.756598
STM1286	1.0116	0.0551	0.0551	0.0551	0.0551	0.0551	1.6428	0.0551	0.0551	0.0551	0.0551	0.0551	0.0551	0.0551	1.38316	1.7096	0.0551	1.82696	1.49408	1.38258	1.28487	1.2431	0.0551	0.849743	0.967579	1.28425	0.7107	1.80495	0.982781	1.8822	0.0551	2.4689	1.07881	0.0551	1.8967	1.00554	0.0551	0.7532	0.0551	0.88321	0.0551	0.0551	1.0739	0.3696	1.02191	0.0551	0.769603	0.47913	0.3838
STM1289	2.17777	3.44193	0.781592	0.0551	0.0551	1.4308	1.5126	1.28175	1.1815	1.2571	1.99945	1.50906	2.5092	2.90115	0.0551	0.45075	0.0551	0.0551	0.1979	0.0551	0.9762	0.0551	0.1824	0.0551	0.0551	0.2568	0.7115	0.0551	0.0551	0.0551	0.637544	1.51684	2.66418	1.25932	0.0551	1.13332	0.875772	1.96953	0.0551	0.0551	0.0551	0.5186	1.05735	0.5506	0.829991	0.0551	0.0551	0.532096	0.0551
STM1290	72.0014	79.4044	59.8263	45.6037	84.3531	54.0516	64.2398	72.075	61.563	89.8144	77.4633	73.9775	73.0814	88.7195	57.0949	79.9604	48.5615	65.1467	64.5793	51.9266	56.5857	59.3369	60.4639	43.3902	50.9537	63.9552	54.0855	60.028	50.7762	50.2634	64.6994	75.6416	103.544	73.9722	51.9904	72.6221	67.1716	70.8706	57.6956	45.884	41.8127	57.0931	76.6889	59.3014	63.0877	49.8693	55.9375	97.2027	47.2818
STM1295	0.8341	0.0551	0.0551	2.32265	0.0551	0.0551	0.5661	0.0551	0.0551	0.6252	0.6281	0.0551	0.0551	0.0551	0.0551	1.348	0.0551	0.0551	0.0551	0.0551	0.2766	0.0551	0.0551	0.0551	0.0551	0.0551	0.975333	0.0551	1.35535	0.0551	0.0551	0.0551	0.0551	0.0551	0.0551	0.0551	0.0551	0.0551	0.0551	0.0551	0.0551	0.0551	0.0551	0.0551	0.0551	0.0551	0.0551	0.0551	0.0551
STM1296	0.0551	0.0551	0.0551	1.24725	1.88321	0.993939	0.0551	0.0551	1.66476	1.79576	1.0679	1.52245	0.0551	0.0551	1.26479	1.68914	0.900678	1.34438	1.47376	1.20607	0.948108	1.23032	1.19691	1.86452	1.26641	1.53991	1.75484	1.07712	0.88678	0.882695	1.59892	1.36387	1.4719	1.34832	1.22815	2.30263	2.48202	1.0695	1.46084	1.67164	1.54038	0.9072	1.6146	1.73102	1.44853	0.0551	1.39537	1.50439	0.667972
STM1297	0.0551	0.0551	0.0551	0.0551	0.0551	0.0551	0.0551	0.0551	1.24299	0.0551	0.0551	0.0551	0.0551	0.0551	0.0551	0.0551	0.0551	0.0551	0.0551	0.0551	0.0551	0.4122	0.0551	1.03935	0.7331	0.6648	0.622456	0.0551	0.0551	0.0551	0.508983	0.0551	0.0551	0.0551	0.0551	0.0551	0.0551	0.0551	0.0551	1.24177	0.0551	0.0551	0.0551	0.0551	0.0551	0.0551	0.0551	0.0551	0.0551
STM1299	0.0551	0.0551	0.7455	0.0551	0.4682	0.95255	0.0551	0.0551	0.5798	0.775133	0.0551	0.7152	0.0551	0.0551	0.0551	0.0551	0.0551	0.0551	0.0551	0.0551	0.0551	0.0551	0.0551	0.0551	0.0551	0.0551	0.0551	0.0551	0.6221	0.0551	0.0551	0.0551	0.0551	0.0551	0.0551	0.0551	0.5488	0.0551	0.0551	0.596767	0.5919	0.0551	0.0551	0.0551	0.0551	0.0551	0.0551	0.0551	0.0551
STM1300	0.0551	0.0551	0.0551	0.0551	0.0551	0.0551	0.0551	0.0551	0.0551	0.0551	0.0551	0.0551	0.0551	0.0551	0.0551	0.0551	0.0551	0.0551	0.0551	0.0551	0.0551	0.0551	0.0551	0.0551	0.0551	0.0551	0.0551	0.0551	0.0551	0.0551	0.0551	0.0551	0.0551	0.0551	0.0551	0.0551	0.0551	0.0551	0.0551	0.0551	0.0551	0.0551	0.0551	0.0551	0.0551	0.0551	0.0551	0.0551	0.3938
STM1302	0.0551	0.0551	0.0551	0.0551	0.0551	0.0551	0.0551	0.0551	0.0551	0.0551	0.0551	0.0551	0.0551	0.0551	0.0551	0.0551	0.5549	0.0551	0.0551	0.0551	0.0551	0.0551	0.0551	0.0551	0.0551	0.0551	0.0551	0.0551	0.5291	0.0551	0.0551	0.0551	0.0551	0.0551	0.0551	0.0551	0.0551	0.0551	0.0551	0.0551	0.0551	0.0551	0.0551	0.0551	0.0551	0.0551	0.0551	0.0551	0.318562
STM1303	0.0551	0.0551	0.0551	0.0551	0.0551	0.0551	0.0551	0.0551	0.0551	0.0551	0.0551	0.0551	0.0551	0.0551	0.0551	0.0551	0.0551	0.0551	0.0551	0.0551	0.0551	0.0551	0.0551	0.0551	0.0551	0.0551	3.3229	0.0551	0.0551	0.0551	0.0551	1.68087	0.7536	0.0551	2.32984	1.35768	1.6208	0.9596	0.5806	0.5975	0.0551	0.853955	0.0551	1.06824	1.06287	0.0551	1.52124	0.931929	0.0551
STM1304	0.0551	0.0551	0.0551	0.0551	0.0551	0.0551	0.0551	0.0551	0.0551	0.0551	0.0551	0.0551	0.0551	0.0551	0.0551	0.0551	0.0551	0.0551	0.0551	0.0551	0.0551	0.0551	0.0551	0.0551	0.0551	0.0551	0.0551	0.0551	0.0551	0.0551	0.0551	0.0551	0.0551	0.0551	0.0551	0.0551	0.0551	0.0551	0.0551	0.0551	0.0551	0.0551	0.0551	0.0551	0.0551	0.0551	0.628918	0.0551	0.0551
STM1305	0.0551	0.0551	0.0551	0.0551	0.0551	0.0551	0.0551	0.0551	0.0551	0.0551	0.0551	0.0551	0.0551	0.0551	0.0551	0.0551	0.0551	0.0551	0.0551	0.0551	0.0551	0.0551	0.0551	0.0551	0.0551	0.0551	0.0551	0.0551	0.0551	0.0551	0.0551	1.94005	0.802021	0.0551	1.27208	1.55293	1.49017	0.8335	0.5754	0.0551	0.0551	0.7566	0.0551	1.14687	0.0551	0.0551	1.31608	0.506829	0.0551
STM1306	0.0551	0.0551	0.0551	0.0551	0.0551	0.0551	0.0551	0.0551	0.0551	0.0551	0.0551	0.0551	0.0551	0.0551	0.0551	0.0551	0.0551	0.0551	0.0551	0.0551	0.0551	0.0551	0.0551	0.0551	0.0551	0.0551	0.0551	0.0551	0.0551	0.0551	0.0551	0.0551	0.0551	0.0551	1.5748	0.0551	0.0551	0.0551	0.0551	0.0551	0.0551	0.0551	0.0551	0.0551	0.0551	0.0551	1.458	0.8701	0.0551
STM1308	9.61831	9.76882	4.8311	5.86408	12.7022	6.16582	5.45116	6.41479	2.0215	13.023	6.6535	8.0449	0.0551	4.75836	0.0551	2.9504	3.3192	5.08792	7.87199	4.34939	3.7615	4.54524	0.0551	2.02223	4.40087	3.90318	3.5139	3.6022	3.31552	2.7321	2.0279	5.43713	4.90547	4.56165	3.24441	4.30301	4.4601	5.98101	3.10083	5.26656	3.51744	3.61134	4.96833	3.52427	3.76435	2.81325	3.43935	2.98437	3.37647
STM1310	1.68552	1.47995	1.33357	0.924817	2.39116	0.936208	1.45135	2.46036	2.92156	1.77347	2.76417	3.19237	2.6233	1.95396	0.792761	1.15797	0.880845	0.674294	0.975634	0.841864	0.902268	1.09339	0.86688	1.02846	1.22073	0.851411	1.2444	0.701744	0.857187	0.670069	1.06276	2.11431	1.64158	1.64536	1.17542	1.48555	1.50176	1.93159	1.39154	0.6227	1.0454	1.14892	2.51262	1.10484	1.79528	0.968012	1.25463	1.17795	0.842052
STM1311	2.00354	6.1365	5.0799	4.13242	3.65557	5.78227	7.59024	4.68637	9.77621	0.0551	3.859	3.47234	6.46094	6.63816	20.4372	18.4624	14.1985	22.5999	31.8133	15.3676	42.3288	23.242	18.7718	41.76	7.82624	20.5805	44.5503	26.5883	16.1263	15.2368	31.6948	30.8528	39.052	46.8063	29.2407	38.265	28.2988	29.9703	35.2811	81.1536	11.6153	34.8532	43.5721	31.79	43.5056	22.9459	42.2417	35.7394	78.1336
STM1318	0.0551	2.8747	0.0551	0.7356	1.8674	0.0551	0.0551	1.47208	2.91355	3.1295	1.49433	1.84858	2.0801	3.07953	0.257686	0.2122	0.694058	0.3158	0.4279	0.2247	1.12974	0.4597	0.0551	1.92956	0.0551	1.3941	2.17808	1.6245	0.0551	0.0551	1.39251	4.77105	3.86812	7.07373	3.17679	3.90372	3.5171	3.32612	1.47551	1.44313	0.0551	1.54515	1.69638	1.60665	3.23829	1.09596	2.60457	1.86975	4.46259
STM1320	1.53597	2.97564	1.9253	2.77057	2.41004	2.56731	2.51592	1.10452	1.3015	3.2514	1.85412	1.27699	2.26152	1.96003	0.0551	0.0551	0.0551	0.0551	0.0551	0.0551	0.4697	0.0551	0.0551	0.0551	0.0551	0.0551	1.32445	0.0551	0.4915	0.0551	0.0551	0.0551	0.0551	0.0551	0.0551	0.0551	0.0551	0.0551	0.0551	0.0551	0.0551	0.0551	1.09529	0.0551	0.0551	0.0551	0.0551	0.0551	0.0551
STM1322	1.1267	0.85845	0.0551	0.0551	0.0551	0.9185	0.8384	0.0551	0.0551	0.690191	1.18572	0.0551	1.51493	1.24856	0.0551	0.0551	0.0551	0.0551	0.0551	0.0551	0.0551	0.0551	0.0551	0.0551	0.0551	0.0551	0.0551	0.0551	0.0551	0.0551	0.3531	0.0551	0.0551	0.0551	0.0551	0.0551	0.0551	0.0551	0.0551	0.0551	0.0551	0.0551	0.0551	0.0551	0.0551	0.0551	0.0551	0.0551	0.0551
STM1324	5.06029	2.93915	6.50292	5.26455	5.40386	5.23609	6.03444	7.32944	3.08522	3.11018	4.52856	4.52543	3.63114	2.78136	15.2111	13.2654	11.3665	14.7098	21.0269	10.9195	11.5643	21.6865	13.7549	6.74888	16.2934	20.7325	16.9279	18.9449	22.3827	13.4025	19.4731	4.4585	2.77339	6.9732	4.87478	3.21858	5.30595	3.98109	2.4943	1.94426	3.13206	2.62189	1.954	1.87383	3.96246	2.50469	4.86928	5.84153	3.4663
STM1326	0.0551	0.0551	2.2749	1.1285	0.0551	0.0551	0.0551	1.43399	0.0551	0.0551	0.0551	0.0551	0.0551	2.50109	0.0551	0.0551	1.38848	0.0551	1.1508	0.0551	0.0551	0.8023	1.3441	0.263	0.3482	0.8341	2.22117	0.796	0.0551	1.1827	1.30007	3.89022	2.84025	6.48519	1.94049	2.79734	2.58252	3.73246	2.18506	1.78033	2.82955	2.421	4.64846	1.8078	2.77147	1.8665	2.05448	2.85693	3.63325
STM1328	0.431	0.0551	0.0551	0.0551	0.0551	0.0551	0.0551	0.0551	0.0551	0.0551	0.0551	0.0551	0.6928	0.0551	0.0551	0.0551	0.0551	0.0551	0.0551	0.0551	0.0551	0.0551	0.0551	1.27983	0.0551	0.0551	0.0551	0.0551	0.0551	0.0551	0.0551	0.0551	0.0551	0.0551	0.0551	0.0551	0.0551	0.602292	0.0551	0.0551	0.0551	0.0551	0.0551	0.0551	0.5368	0.0551	0.5884	0.1961	0.0551
STM1333	0.0551	0.0551	0.0551	1.04436	0.0551	0.0551	0.0551	0.0551	0.0551	0.0551	0.0551	0.0551	0.0551	0.0551	1.48329	2.20984	1.20536	1.18303	1.09838	1.39954	1.8235	1.90872	1.84534	1.19397	1.84165	2.1995	1.12533	1.77025	1.80351	1.68617	2.55305	1.7856	0.0551	0.0551	0.0551	0.6865	0.0551	0.0551	0.0551	1.1469	0.0551	0.0551	0.0551	0.0551	1.1197	0.6182	0.946206	1.15345	0.733445
STM1334	1.32348	2.34936	2.56312	1.36695	2.53726	2.00175	2.48859	1.17232	2.29001	2.93857	1.92335	1.31712	1.51365	1.65406	2.38555	2.84393	2.74428	2.16715	3.38241	2.44534	2.40138	3.30854	2.99868	6.12959	3.5394	2.22606	3.57956	2.38892	3.42124	2.2763	3.36167	1.38089	1.10951	1.21649	1.96928	0.956986	1.00864	1.10604	1.14621	1.75186	1.58836	1.20791	1.11226	0.628807	1.2017	1.08641	1.77086	1.88836	3.07802
STM1335	0.0551	0.0551	0.0551	0.0551	0.0551	0.0551	0.0551	0.0551	1.18408	0.0551	0.0551	0.0551	0.0551	0.0551	0.1656	0.267217	0.0551	0.0551	0.5527	0.610265	0.463603	0.0551	1.73265	2.1352	0.0551	1.48345	0.41125	0.2677	2.1085	0.0551	1.95748	0.0551	0.0551	0.0551	0.0551	0.0551	0.0551	0.0551	0.0551	0.0551	0.0551	0.0551	0.0551	0.0551	0.0551	0.0551	0.526973	0.829336	1.00948
STM1336	5.68543	11.2043	10.6357	8.05206	11.3769	8.18901	10.4715	9.6281	10.1887	18.9228	13.2393	8.40886	9.03806	10.5152	6.10671	10.0406	8.41769	6.60918	8.31718	6.51577	11.3069	9.79828	16.7761	14.094	15.4884	13.6016	11.1986	7.54396	17.8145	5.10878	19.5536	3.89623	4.75326	4.48584	4.30626	3.64107	2.77673	4.70269	0.5167	0.0551	0.0551	0.4736	0.0551	0.0551	4.52313	0.0551	7.34131	5.62396	9.05893
STM1337	0.0551	0.0551	0.0551	0.0551	0.0551	0.0551	0.0551	0.0551	0.0551	0.9761	0.0551	0.0551	1.1957	0.0551	0.7911	0.9999	0.7022	0.0551	0.678747	0.911542	0.0551	1.086	1.10746	1.3134	1.3091	1.442	1.09665	1.4941	0.6824	0.0551	1.36015	0.0551	0.0551	0.0551	0.0551	0.0551	0.0551	0.0551	0.0551	0.0551	0.0551	0.0551	0.0551	0.0551	0.0551	0.0551	0.0551	0.4733	0.545046
STM1338	1.98957	1.51739	1.71876	0.6994	1.67545	1.7264	1.24465	1.73039	1.92588	2.22319	2.09056	2.53234	2.05032	2.5672	1.34733	0.939417	0.926077	1.22979	1.53671	0.849097	0.990773	1.62715	1.63508	1.20856	1.68007	1.86111	1.13389	1.53728	1.78838	0.75381	1.96996	0.0551	1.91657	1.60559	0.0551	0.9312	1.39083	0.997584	0.0551	0.937307	0.8644	0.275	0.0551	0.0551	1.30285	0.0551	0.571814	1.01895	0.666362
STM1339	0.964461	1.73024	1.6701	1.37533	2.01363	2.8647	2.50304	0.725723	0.98129	2.33261	1.22131	0.919064	2.11117	1.96033	3.23163	1.85096	1.28201	4.26771	2.48984	1.76144	0.0551	2.12483	0.5049	1.80651	0.53145	1.49	3.87198	0.421557	0.719	2.89738	0.651752	3.46472	1.81968	0.857962	2.10584	1.17241	3.30693	1.9829	3.74131	1.99643	2.17989	3.28955	2.62829	1.73222	1.71558	2.58273	2.31979	2.30381	0.0551
STM1341	0.0551	0.0551	0.0551	0.0551	0.0551	0.0551	0.0551	0.0551	0.0551	0.0551	2.1386	0.0551	0.0551	0.0551	0.0551	0.0551	0.0551	0.0551	0.0551	0.0551	0.0551	0.0551	0.0551	0.4254	0.0551	0.0551	1.19139	0.0551	0.0551	0.0551	0.0551	2.93202	0.0551	0.0551	0.0551	1.5158	1.21136	2.8298	0.0551	0.0551	0.0551	1.8622	4.30901	0.5208	1.48162	0.0551	1.76671	1.27212	0.854732
STM1345	0.0551	0.0551	0.0551	0.0551	1.5666	0.0551	0.0551	0.0551	0.0551	0.0551	0.0551	0.0551	0.0551	0.0551	0.0551	2.0962	0.0551	0.0551	1.1285	0.9631	1.6363	0.0551	0.0551	0.0551	0.0551	0.0551	1.1416	0.0551	0.0551	0.9957	0.0551	0.0551	0.0551	0.0551	0.0551	0.0551	0.0551	0.0551	0.0551	0.0551	0.0551	0.0551	0.0551	0.0551	0.0551	0.0551	0.0551	0.0551	0.0551
STM1349	7.08969	2.2092	1.37701	0.733627	6.45452	1.67039	19.4998	5.02032	2.57684	7.51238	4.28164	5.45113	6.04349	2.26898	1.99873	1.0123	1.45469	1.92476	1.71828	2.03219	1.56313	3.29144	2.9427	3.57543	2.39546	3.01695	2.81591	2.35165	1.83684	2.90013	3.15591	2.07027	0.0551	1.3363	0.759269	1.03534	4.15388	0.0551	5.4618	1.57809	1.73857	5.3908	8.16668	5.04878	4.69981	3.9588	3.12695	6.3048	1.57022
STM1365	69.5788	39.4882	57.8888	41.1156	134.516	68.042	69.1659	65.2278	71.9171	78.5714	63.5261	82.9511	88.1498	84.1056	148.263	137.758	133.89	175.958	156.913	141.401	95.6678	122.772	122.312	133.244	129.433	123.323	104.002	142.322	104.164	105.688	123.034	157.288	101.57	76.2052	64.5902	73.2209	62.1071	85.8085	82.6484	65.4673	67.7478	66.7171	103.76	56.4778	67.07	58.8274	67.7488	124.439	86.0753
STM1369	0.0551	0.0551	0.755917	0.0551	1.20507	2.20745	0.0551	0.0551	0.0551	0.5211	0.0551	0.830617	0.0551	0.0551	0.0551	0.0551	0.0551	0.0551	0.0551	0.0551	0.0551	0.0551	0.0551	0.0551	0.0551	0.0551	0.0551	0.0551	0.0551	0.0551	0.0551	0.0551	0.0551	0.0551	0.0551	0.0551	0.0551	0.0551	0.0551	0.0551	0.0551	0.0551	0.0551	0.0551	0.0551	0.0551	0.0551	0.0551	0.0551
STM1371	1.75683	1.37048	1.60518	0.0551	2.84303	1.07816	0.0551	0.0551	0.0551	2.63105	1.53164	2.03813	0.0551	1.0482	0.0551	0.0551	0.0551	0.0551	0.0551	0.0551	0.0551	0.0551	0.0551	0.0551	0.0551	0.0551	0.0551	0.0551	0.0551	0.0551	0.0551	0.0551	0.0551	0.0551	0.0551	0.0551	0.0551	0.0551	0.0551	0.0551	0.0551	0.0551	0.0551	0.0551	0.0551	0.0551	0.0551	0.0551	0.7877
STM1372	0.0551	0.0551	0.0551	0.0551	0.0551	0.0551	0.0551	0.0551	0.0551	0.7915	0.6569	0.745767	0.4857	0.4544	0.0551	0.0551	0.0551	0.0551	0.0551	0.0551	0.0551	0.0551	0.0551	0.0551	0.0551	0.0551	0.0551	0.0551	0.0551	0.0551	0.0551	0.0551	0.0551	0.0551	0.0551	0.0551	0.0551	0.0551	0.0551	0.0551	0.0551	0.0551	0.0551	0.0551	0.0551	0.0551	0.0551	0.0551	0.0551
STM1373	0.7238	0.0551	1.2746	0.0551	1.36316	0.6074	1.5747	0.8307	0.0551	1.81908	0.0551	1.33574	0.0551	0.0551	0.0551	0.0551	0.0551	0.0551	0.0551	0.0551	0.0551	0.0551	0.0551	0.0551	0.0551	0.0551	0.0551	0.0551	0.0551	0.0551	0.0551	0.0551	0.0551	0.0551	0.0551	0.0551	0.0551	0.0551	0.0551	0.0551	0.0551	0.0551	0.0551	0.0551	2.7607	0.0551	0.0551	0.0551	0.0551
STM1375	0.0551	0.0551	0.0551	0.0551	0.0551	0.0551	0.0551	0.0551	0.0551	0.0551	0.0551	0.0551	0.0551	0.0551	0.0551	0.0551	0.0551	0.0551	0.0551	0.0551	0.0551	0.0551	0.0551	0.0551	0.0551	0.0551	0.0551	0.0551	0.0551	0.0551	0.0551	0.2757	0.0551	0.0551	0.0551	0.0551	0.0551	0.5523	0.0551	0.0551	0.0551	0.0551	0.0551	0.0551	0.0551	0.0551	0.418	0.8716	0.0551
STM1377	99.6233	210.735	194.783	167.812	168.54	145.294	164.96	43.7114	49.565	125.835	78.1725	54.2379	170.605	72.5207	30.7871	26.0564	19.7266	28.5784	29.6697	19.5803	30.22	71.8748	77.5489	60.3381	88.6462	73.2071	110.148	73.8696	87.9185	20.7409	97.166	199.606	272.72	312.966	149.62	189.887	107.654	208.75	2.27843	57.8099	7.84135	5.6828	10.9778	3.11369	160.872	0.0551	204.009	145.734	234.149
STM1378	5.36033	6.71182	3.44579	2.18219	6.41932	4.64467	4.96523	5.21482	5.26609	3.79957	5.40828	6.60566	5.13873	6.36235	5.48305	7.67213	4.39805	4.59	5.5007	4.86574	6.11183	4.42048	4.47222	5.12012	4.43888	5.44962	6.3455	4.73918	3.87885	4.12433	5.27786	6.46748	6.8393	5.77852	4.36952	5.59283	5.63364	6.9343	3.4758	2.88387	2.47653	4.25695	9.03239	3.91625	5.24346	3.82304	4.56595	6.08416	3.40598
STM1381	0.0551	0.0551	0.0551	0.0551	0.0551	0.0551	0.0551	0.0551	0.0551	0.0551	0.0551	0.0551	0.0551	0.0551	0.0551	0.0551	0.0551	0.0551	0.0551	0.0551	0.0551	0.0551	0.0551	0.0551	0.0551	0.0551	0.0551	0.0551	0.0551	0.0551	0.0551	0.0551	0.0551	0.0551	0.0551	0.0551	0.0551	0.0551	0.0551	0.0551	0.0551	1.0879	0.0551	0.0551	0.0551	0.0551	0.0551	0.0551	0.0551
STM1385	0.0551	0.0551	1.1874	0.0551	1.73732	0.0551	0.0551	0.0551	0.0551	0.0551	0.0551	0.0551	0.0551	0.0551	3.76505	4.12419	3.75186	3.10725	3.07921	3.88395	2.50271	0.0551	3.8271	3.22703	3.4751	3.7042	2.3158	3.9351	4.24545	4.77655	1.9201	0.0551	0.0551	0.0551	1.95551	0.0551	1.2351	0.0551	1.313	0.7215	1.47687	0.0551	0.0551	0.0551	0.0551	0.0551	1.98797	1.4419	0.0551
STM1388	2.86895	2.97144	0.0551	0.0551	0.0551	1.6298	2.1242	0.0551	0.0551	0.0551	2.31412	0.0551	3.09045	6.08381	0.9951	0.0551	0.0551	1.6611	1.26127	0.6453	2.92401	0.7108	0.0551	0.963483	0.0551	0.0551	1.8064	1.0023	0.0551	0.959914	1.2233	8.4871	5.30795	4.89207	5.17727	5.43804	5.85589	6.5468	3.94306	0.0551	0.0551	5.34873	3.0926	4.99006	5.05323	4.0464	6.76647	6.17675	4.84691
STM1391	0.0551	0.0551	0.0551	0.0551	0.0551	0.0551	1.4609	0.0551	0.0551	1.1912	0.628048	0.0551	0.0551	0.0551	14.9299	16.4207	6.05746	12.6038	13.7555	12.5299	7.64361	11.2476	7.37979	1.37193	9.30772	11.8709	1.0459	15.9938	1.56638	11.439	14.8112	8.39491	14.7843	13.1236	1.65611	11.8753	8.45702	0.0551	7.8287	3.75912	2.58823	6.85775	0.0551	8.58282	8.81004	10.112	0.433795	0.0551	1.7522
STM1397	1.19952	1.1721	0.0551	0.0551	0.0551	2.62725	2.223	0.0551	0.0551	0.0551	0.0551	0.0551	0.0551	0.0551	0.0551	0.0551	0.0551	0.0551	0.0551	0.0551	0.0551	0.0551	0.0551	0.0551	0.0551	0.0551	0.0551	0.0551	0.0551	0.0551	0.0551	0.0551	0.0551	0.0551	0.0551	0.0551	0.0551	0.0551	0.0551	0.0551	0.59435	0.0551	0.0551	0.0551	0.0551	0.0551	0.0551	0.0551	0.0551
STM1399	0.7356	1.1999	0.0551	0.0551	0.0551	0.0551	1.94725	0.0551	0.0551	0.0551	0.9133	0.0551	0.0551	0.0551	0.0551	0.0551	0.0551	0.0551	0.0551	0.0551	0.0551	0.0551	0.0551	0.0551	0.0551	0.0551	0.0551	0.0551	0.0551	0.0551	0.0551	0.0551	0.0551	0.0551	0.0551	0.0551	0.0551	0.0551	0.0551	0.0551	0.0551	0.0551	0.0551	0.0551	0.0551	0.0551	0.0551	0.0551	0.0551
STM1402	0.0551	1.2762	0.0551	0.0551	0.0551	0.0551	1.9219	0.0551	0.0551	1.5947	0.8597	0.0551	0.0551	0.0551	0.0551	0.0551	0.0551	0.0551	0.0551	0.0551	0.0551	0.0551	0.0551	0.0551	0.0551	0.0551	0.0551	0.0551	0.0551	0.0551	0.0551	0.0551	0.0551	0.0551	0.0551	0.0551	0.0551	0.0551	0.0551	0.0551	0.0551	0.0551	0.0551	0.0551	0.0551	0.0551	0.0551	0.0551	0.0551
STM1409	1.19783	2.23359	0.0551	0.0551	0.0551	0.0551	3.33961	0.0551	0.7206	1.65993	1.52297	0.0551	0.929762	0.905621	0.0551	0.0551	0.0551	0.0551	0.0551	0.0551	0.0551	0.0551	0.0551	0.0551	0.0551	0.0551	0.0551	0.0551	0.0551	0.0551	0.0551	0.0551	0.0551	0.0551	0.0551	0.0551	0.0551	0.0551	0.0551	0.0551	0.0551	0.0551	0.0551	0.0551	0.0551	0.0551	0.0551	0.0551	0.0551
STM1411	0.0551	0.0551	0.0551	0.0551	0.0551	0.0551	1.65257	0.3984	0.0551	0.0551	0.0551	0.0551	0.0551	0.0551	0.421	0.0551	0.0551	0.0551	0.0551	0.0551	0.0551	0.0551	0.0551	0.0551	0.0551	0.0551	0.0551	1.6802	0.0551	0.0551	0.0551	0.0551	0.0551	0.0551	0.0551	0.0551	0.0551	1.853	0.0551	0.0551	0.0551	0.0551	0.0551	0.0551	0.0551	0.0551	0.0551	0.0551	0.0551
STM1413	0.916	1.3324	1.33557	0.8824	1.4713	0.0551	2.5632	1.42249	1.6404	3.33506	2.32667	1.84775	0.0551	1.74216	0.804824	1.5213	0.94667	1.06693	1.34743	0.0551	1.30426	2.24663	3.6277	4.5043	3.62647	2.8506	1.30668	1.26873	3.6204	1.07111	3.64042	0.0551	0.0551	0.0551	0.0551	0.0551	0.0551	0.0551	0.0551	0.0551	0.0551	0.0551	0.0551	0.0551	0.0551	0.0551	0.0551	0.0551	0.63066
STM1414	0.5396	0.0551	0.0551	0.0551	0.0551	0.0551	2.00236	0.0551	0.0551	0.0551	0.0551	0.0551	0.0551	0.0551	0.0551	0.0551	0.0551	0.0551	0.0551	0.0551	0.0551	0.0551	0.0551	0.0551	0.0551	0.0551	0.0551	0.0551	0.0551	0.0551	0.0551	0.0551	0.0551	0.0551	0.0551	0.0551	0.0551	0.0551	0.0551	0.0551	0.0551	0.0551	0.0551	0.0551	0.0551	0.0551	0.0551	0.0551	0.0551
STM1426	3.09917	2.9211	1.59395	0.0551	4.32215	3.23087	2.59294	2.69847	2.6265	2.71582	3.1624	0.0551	3.04744	4.09209	0.6409	2.2145	1.27409	0.0551	1.0677	0.0551	0.0551	0.0551	1.5363	1.46472	1.6654	0.7876	1.5276	0.0551	0.9469	0.0551	0.0551	0.0551	0.0551	0.0551	0.0551	1.3309	0.0551	0.0551	0.0551	1.60389	2.14961	0.0551	1.3279	0.7842	0.0551	0.0551	0.0551	0.8271	0.0551
STM1431	0.0551	0.0551	0.0551	0.0551	0.0551	0.0551	0.0551	0.0551	0.0551	0.0551	0.0551	0.0551	0.0551	0.0551	3.54246	0.91632	1.47066	1.24607	1.81382	0.795435	1.5614	0.0551	0.0551	0.0551	2.4539	0.0551	1.88435	0.2657	1.72987	0.8369	3.18556	3.17007	2.81837	1.72072	0.821412	1.7628	1.9939	1.53238	1.72452	2.99635	3.99106	1.8389	0.5062	1.72045	2.45447	2.95085	1.35123	1.8579	0.856384
STM1433	0.0551	0.0551	0.0551	0.0551	0.0551	0.0551	0.0551	0.865052	0.0551	0.0551	0.8915	0.0551	1.1318	0.0551	0.619243	0.724544	1.58891	0.350052	0.650298	0.629311	0.721315	0.642952	0.505541	0.654464	0.74049	0.0551	3.87236	0.57833	0.753599	0.0551	0.857205	0.5399	0.0551	0.0551	1.20518	0.0551	0.0551	0.0551	0.986738	0.991531	1.80545	1.09661	1.22431	0.7599	1.20878	0.644844	0.944899	0.0551	0.913184
STM1435	1.275	0.0551	1.52561	0.0551	0.0551	1.6931	1.485	0.0551	0.0551	1.523	0.0551	1.6577	0.0551	1.41389	1.55529	0.7725	1.20947	1.9216	1.69818	0.881758	1.5814	1.2779	1.70697	1.43726	1.43594	1.1977	1.93638	1.7562	1.19999	0.9756	1.67449	3.29496	1.82426	4.0106	1.6894	1.51903	1.30606	2.24116	1.54458	1.25982	1.27376	1.83946	2.70076	1.36588	2.0608	1.704	1.13806	1.56637	1.84504
STM1439	0.0551	0.0551	0.0551	0.0551	0.0551	0.0551	0.0551	0.0551	0.0551	0.0551	0.0551	0.0551	0.0551	0.0551	0.0551	0.0551	0.0551	0.0551	0.0551	0.0551	0.0551	0.0551	0.0551	0.0551	0.0551	0.0551	0.0551	0.0551	0.0551	0.0551	0.0551	0.0551	0.0551	0.0551	0.0551	0.0551	0.0551	0.0551	0.0551	0.0551	0.0551	0.0551	0.0551	0.0551	0.0551	0.0551	0.0551	0.0551	0.0551
STM1440	0.0551	0.0551	0.0551	0.0551	0.0551	0.0551	0.0551	0.0551	0.0551	0.0551	0.0551	0.0551	1.8196	0.0551	0.0551	0.0551	0.0551	0.0551	0.0551	0.0551	0.0551	0.0551	0.0551	1.2359	0.0551	0.0551	3.51412	0.0551	0.0551	0.0551	0.0551	14.5603	10.2079	14.0936	4.80799	10.8429	7.17398	7.69612	8.53497	0.0551	0.0551	7.8516	12.0422	8.96755	8.99511	8.59038	9.45308	7.59039	9.90099
STM1442	0.0551	0.0551	0.0551	0.0551	0.0551	1.23432	0.0551	0.0551	0.0551	0.0551	0.0551	0.0551	0.0551	0.0551	0.0551	0.0551	0.0551	0.0551	0.0551	1.02693	0.0551	0.0551	0.0551	0.0551	0.0551	0.0551	0.0551	0.0551	0.0551	0.0551	0.0551	0.0551	0.0551	0.0551	0.0551	0.0551	1.0307	0.0551	0.0551	0.0551	0.0551	0.0551	0.0551	0.0551	0.0551	0.0551	0.0551	0.0551	0.0551
STM1444	6.41648	6.21283	2.35511	1.6978	4.84602	5.98037	6.66621	2.35432	3.77704	4.29177	4.5992	2.84802	4.69562	8.37986	2.69975	2.4882	1.5466	3.48902	2.49744	0.0551	2.08953	1.1996	2.6368	2.87566	2.39832	2.76836	2.51661	2.4145	0.0551	2.90821	3.36157	0.0551	0.0551	0.0551	1.4683	0.0551	0.0551	2.2194	0.0551	2.43386	3.46661	0.0551	2.29291	0.0551	2.82872	2.46066	1.72283	1.6922	1.2228
STM1445	5.84618	11.6353	19.1124	1.32195	12.4659	6.60567	8.50685	4.8155	7.78921	18.718	9.27217	5.24979	9.69284	9.21716	6.11431	5.75697	4.66227	1.54037	9.20945	4.42487	8.09418	9.80079	8.71143	9.69249	11.6782	8.89179	19.3847	9.86141	17.8117	5.74122	11.0378	10.6221	16.3835	13.0514	3.5173	14.0631	7.52482	12.1076	3.0378	1.97691	3.06053	2.5313	0.0551	1.61113	14.9655	0.0551	10.2095	10.5381	16.5332
STM1449	1.70797	1.8068	2.3586	0.0551	2.87035	0.0551	0.0551	1.54751	3.95334	2.48091	1.67664	2.55137	1.5416	2.1518	1.8748	1.5394	1.21885	1.71585	0.0551	1.36837	1.09868	2.12873	1.89325	1.3121	1.85146	1.83532	1.54562	1.57294	1.49571	0.0551	1.7983	2.0151	0.0551	0.0551	0.0551	0.0551	0.0551	0.0551	0.0551	1.3813	0.0551	0.0551	0.0551	0.0551	0.0551	0.0551	0.8269	0.911491	0.3616
STM1450	0.4505	0.0551	0.0551	0.0551	0.0551	0.0551	0.0551	0.0551	0.0551	0.6108	0.0551	0.7685	0.6013	0.644	0.0551	0.0551	0.0551	0.0551	0.0551	0.0551	0.0551	0.0551	0.0551	0.0551	0.0551	0.0551	0.0551	0.2133	0.0551	0.0551	0.0551	0.0551	0.0551	0.0551	0.0551	0.0551	0.0551	0.0551	0.0551	0.0551	0.0551	0.0551	0.0551	0.0551	0.0551	0.0551	0.0551	0.0551	0.0551
STM1451	0.0551	0.4643	1.36112	1.74188	3.03435	3.45604	0.0551	1.26195	0.646255	1.86556	0.3971	2.98486	0.991071	0.908518	3.18213	2.00383	1.90657	4.0393	3.51247	1.8309	1.26593	3.15183	2.51019	1.96696	3.14657	3.33824	3.67366	3.91281	1.5913	3.07959	4.07574	7.07892	6.1917	5.20473	3.82699	6.08732	6.0081	5.14238	4.70187	3.44659	5.41307	4.83666	6.16193	4.35351	5.39573	4.33622	4.43817	4.86102	3.09604
STM1462	0.888015	0.7379	1.0099	0.0551	0.755204	0.3523	0.0551	0.399035	0.412216	1.28602	1.10022	0.942067	1.21354	1.04435	0.0551	0.0551	0.0551	0.0551	0.0551	0.0551	0.0551	0.0551	0.0551	0.0551	0.0551	0.0551	0.89145	0.4719	0.0551	0.0551	0.0551	0.26305	0.3627	0.5762	0.0551	0.0551	0.0551	0.3838	0.590794	0.3019	0.0551	0.722656	0.779947	0.0551	0.0551	0.0551	0.0551	0.0551	0.0551
STM1463	1.22202	1.2799	1.0624	0.696264	1.17704	0.0551	0.952374	0.0551	0.0551	0.74769	1.07677	0.0551	0.0551	0.0551	0.24275	0.702	0.333196	0.0551	0.717945	0.285992	0.597923	0.35299	0.4208	0.4202	0.607601	0.669474	1.09967	0.62557	0.0551	0.0551	0.340701	0.0551	0.0551	1.3707	0.0551	0.0551	0.0551	0.0551	0.8631	2.27111	0.869536	0.0551	0.0551	0.0551	0.7327	0.0551	0.392704	0.2265	0.2326
STM1466	1.51516	2.80566	1.46727	1.90897	2.823	1.61665	2.79873	2.06427	1.58061	2.03018	2.35392	1.61269	2.27255	2.07799	1.34783	1.19129	1.10108	1.0047	1.64075	1.19344	2.36195	1.21819	1.20665	1.18231	1.43081	1.04755	2.49849	1.19033	1.65965	1.19998	1.37581	2.68911	3.27115	3.05977	3.00671	2.26407	1.46094	2.68313	3.60948	4.45938	1.10817	2.97996	2.57712	1.56453	2.65581	1.5484	2.38034	2.1143	3.61655
STM1467	0.0551	0.0551	0.0551	0.0551	0.0551	0.0551	0.0551	0.6994	0.0551	0.6921	1.3746	0.0551	0.0551	0.0551	0.0551	0.0551	0.0551	0.558953	0.0551	1.4334	0.0551	0.0551	0.0551	0.0551	0.0551	0.0551	1.4518	0.2937	0.0551	0.0551	0.0551	0.0551	0.0551	0.0551	0.0551	0.0551	0.0551	0.0551	0.0551	0.0551	0.3715	0.0551	0.0551	0.0551	0.0551	0.0551	0.0551	0.0551	0.0551
STM1468	0.0551	12.2528	0.0551	0.0551	22.0471	6.73282	0.0551	0.0551	0.0551	0.0551	0.0551	0.0551	11.9276	0.0551	5.77207	5.8816	4.53714	3.12657	3.9742	2.48573	7.50739	3.68002	3.83254	2.61683	4.01803	3.25428	1.64786	5.60548	5.31598	2.39626	4.21627	0.0551	8.4456	0.0551	4.46062	0.0551	0.0551	0.0551	0.0551	2.38261	2.37899	4.057	0.0551	4.4868	0.0551	0.0551	2.6823	0.721929	0.4238
STM1469	0.840514	0.7371	0.0551	0.0551	1.26892	1.4097	0.0551	1.5328	0.8293	0.960223	1.4145	1.91947	2.03646	1.72443	0.447314	0.0551	0.5197	0.3084	0.635591	0.6064	0.0551	0.0551	0.4022	0.0551	0.696329	0.0551	1.11484	0.606418	0.0551	0.0551	0.4844	3.27717	2.0265	2.0246	1.58423	2.06089	1.96777	2.64738	0.908139	1.2143	1.76699	1.09636	2.23813	1.17126	2.29105	0.970194	1.13846	1.29755	0.747845
STM1478	0.0551	1.7676	1.27615	1.06278	1.84417	1.26336	0.0551	0.0551	0.6683	1.58653	1.44659	3.0589	1.5414	1.65921	0.866361	0.913844	0.958606	1.17608	0.857892	0.53613	0.0551	1.36578	1.2	1.8604	1.24314	1.29407	1.60901	1.22658	2.2363	0.57198	1.35505	0.49848	0.681558	0.738012	0.680788	0.5377	0.0551	0.0551	0.2406	0.6156	0.0551	0.0551	0.0551	0.0551	0.0551	0.0551	0.78346	0.794167	0.670922
STM1479	4.41432	2.84562	2.43383	2.57997	4.33656	3.20682	3.22135	6.52832	4.93336	4.2559	5.23452	5.91544	5.37928	5.734	4.46579	2.81031	2.12954	3.90784	4.69403	2.4954	2.53399	3.98611	2.88069	2.37646	3.33243	3.19741	2.83467	3.02671	2.67298	3.27333	2.63413	2.75706	3.2439	1.96773	2.13428	1.63769	1.44313	2.17504	1.1216	2.47793	2.36998	1.25551	2.15246	1.6309	2.10716	1.458	1.83288	2.157	2.25733
STM1480	0.898842	1.76703	1.40658	0.729852	1.11863	1.10535	1.38785	0.89665	0.867	2.51548	1.47885	0.935407	0.995505	1.30254	2.06058	2.10804	1.32437	1.60331	2.65673	1.67094	1.68334	1.9417	1.48329	1.03253	2.03431	1.72595	2.19881	2.15936	1.69308	1.56503	2.34836	1.48588	1.31236	1.82277	1.51117	1.68336	1.17937	1.50756	1.42704	2.17084	2.41437	1.06824	1.20336	1.11334	2.3701	1.21759	1.56483	1.38092	1.80243
STM1503	0.0551	1.8198	1.57714	1.01681	1.66289	0.0551	0.0551	0.0551	0.0551	0.0551	0.0551	0.0551	1.1503	0.0551	1.25534	0.905478	0.0551	0.0551	1.12607	0.0551	0.0551	0.86555	0.9589	0.3627	1.36135	0.716398	2.56137	1.12331	1.4102	1.08703	1.24164	2.0645	2.12725	1.82075	1.1875	1.79125	1.4278	2.9277	0.0551	0.868881	0.0551	0.0551	0.0551	0.597167	0.0551	0.0551	0.9586	0.8675	1.3681
STM1505	0.0551	0.0551	0.0551	0.0551	1.7796	0.0551	0.0551	0.0551	5.63057	0.0551	0.0551	0.0551	0.0551	0.0551	0.0551	0.0551	0.0551	0.0551	0.0551	0.0551	0.0551	0.0551	0.0551	0.0551	0.0551	0.0551	0.0551	0.0551	0.0551	0.0551	0.0551	0.0551	0.0551	0.0551	0.0551	0.0551	0.0551	0.0551	0.0551	2.94845	0.0551	0.0551	0.0551	0.0551	0.0551	0.0551	0.0551	0.0551	0.0551
STM1509	0.0551	0.0551	0.0551	0.0551	0.0551	0.0551	0.0551	0.0551	0.0551	0.0551	0.0551	0.0551	0.0551	0.0551	3.418	2.545	0.0551	2.27545	3.17216	2.65601	1.17686	0.901806	1.39692	0.0551	1.4559	1.90338	0.0551	2.3862	0.0551	2.19279	2.2557	0.0551	0.0551	0.0551	0.0551	2.33828	2.72315	0.0551	2.029	0.0551	0.0551	1.88661	0.0551	1.63445	2.34058	2.36031	0.0551	0.0551	0.0551
STM1511	0.0551	0.8285	0.0551	1.00603	1.25237	0.0551	0.7471	0.0551	0.0551	0.9733	1.37839	0.928618	1.4274	1.69076	0.834862	0.891919	0.406203	0.1539	0.428988	1.088	0.65108	0.800625	0.946318	1.35043	1.06387	1.18438	1.87849	1.03434	1.45401	0.7284	1.24814	2.39525	1.9732	2.35604	1.34049	1.73246	2.50017	1.66203	1.59929	1.57516	0.636933	1.813	2.35127	1.41631	2.50855	1.52071	1.64025	1.32923	0.520037
STM1512	0.0551	0.0551	0.0551	0.0551	0.0551	0.0551	0.0551	0.0551	0.0551	0.0551	0.0551	0.0551	0.0551	0.0551	0.0551	0.0551	0.0551	0.0551	0.0551	0.0551	0.0551	0.0551	0.0551	0.0551	0.0551	0.0551	0.0551	0.0551	0.0551	0.0551	0.0551	0.0551	0.0551	0.0551	0.0551	0.0551	0.0551	0.0551	1.6134	0.0551	0.0551	0.9348	0.0551	0.0551	0.0551	0.0551	0.0551	0.0551	0.0551
STM1513	0.0551	0.0551	0.0551	0.0551	0.0551	0.0551	0.0551	0.0551	0.0551	0.0551	0.0551	0.0551	0.0551	0.0551	0.0551	0.0551	0.0551	0.0551	0.0551	0.0551	0.0551	0.0551	0.0551	0.0551	0.0551	0.0551	0.0551	0.0551	0.0551	0.0551	0.0551	0.0551	0.0551	0.0551	0.0551	1.6196	1.4535	0.0551	1.15243	1.2035	0.0551	2.03291	1.47299	1.48153	2.30456	3.613	7.86308	1.78014	1.5476
STM1514	0.0551	0.0551	0.0551	0.0551	0.0551	0.0551	0.0551	0.0551	0.0551	0.0551	0.0551	0.0551	0.0551	0.0551	0.0551	0.0551	0.0551	0.0551	0.0551	0.0551	0.0551	0.0551	0.0551	0.0551	0.0551	0.0551	0.0551	0.0551	0.0551	0.0551	0.0551	0.721718	0.630218	0.0551	0.0551	0.0551	0.0551	0.550417	0.0551	0.6861	0.0551	0.0551	0.356	0.0551	0.0551	0.0551	0.0551	0.0551	0.0551
STM1515	0.0551	0.0551	0.0551	0.0551	0.0551	0.0551	0.0551	0.0551	0.0551	0.0551	0.0551	0.0551	0.0551	0.0551	0.0551	0.0551	0.0551	0.0551	0.0551	0.0551	0.0551	0.0551	0.0551	0.0551	0.0551	0.0551	0.0551	0.0551	0.0551	0.0551	0.0551	0.0551	0.0551	0.0551	0.0551	0.0551	0.0551	0.0551	0.0551	0.0551	0.0551	0.0551	0.0551	0.0551	0.0551	0.0551	0.5463	0.0551	0.6598
STM1532	1.6821	0.0551	0.0551	0.0551	0.0551	2.1182	0.0551	1.86134	1.4163	0.0551	0.0551	1.45833	1.475	1.60657	2.19947	0.0551	0.0551	2.0199	1.63981	1.92274	2.2752	4.30563	3.3687	3.41765	2.311	3.4363	3.09243	3.0255	3.6715	1.4625	2.67567	1.39257	1.7915	2.1626	0.0551	1.62604	0.9261	1.71027	1.0454	0.0551	0.7554	0.0551	1.7889	0.0551	1.9415	0.0551	0.0551	0.0551	0.7735
STM1538	0.0551	0.0551	0.0551	0.0551	0.0551	0.0551	0.0551	0.0551	0.0551	0.0551	0.0551	0.0551	0.0551	0.0551	0.0551	0.0551	0.0551	0.0551	0.0551	0.0551	0.0551	0.0551	0.0551	0.0551	0.0551	0.0551	0.0551	0.0551	0.0551	0.0551	0.0551	0.0551	0.0551	0.0551	0.0551	0.0551	0.0551	0.4851	0.0551	0.5333	0.0551	0.0551	0.0551	0.0551	0.0551	0.0551	0.3057	0.4357	0.86435
STM1539	0.0551	0.0551	0.0551	0.0551	0.0551	0.0551	0.0551	0.0551	0.0551	0.0551	0.0551	0.0551	0.0551	0.0551	0.0551	0.0551	0.5374	0.0551	0.0551	0.0551	0.0551	0.0551	0.0551	0.0551	0.0551	0.0551	0.2985	0.0551	0.0551	0.0551	0.0551	0.0551	0.0551	0.4772	0.0551	0.0551	0.0551	0.0551	0.0551	0.4497	0.0551	0.0551	0.0551	0.0551	0.6452	0.0551	0.0551	0.0551	0.0551
STM1540	0.54595	0.0551	2.63658	0.0551	0.0551	2.57535	2.52598	4.60156	3.99928	2.46266	1.88385	0.0551	1.78441	2.69527	0.0551	0.0551	0.0551	0.0551	0.0551	0.0551	0.0551	0.0551	0.0551	0.0551	0.0551	0.0551	0.0551	0.0551	0.0551	0.0551	0.0551	0.0551	0.0551	0.0551	0.0551	0.0551	0.0551	0.0551	0.0551	0.0551	0.0551	0.0551	0.0551	0.0551	0.0551	0.0551	0.0551	0.0551	0.0551
STM1548	3.97254	3.88466	0.0551	0.0551	0.0551	3.58456	3.65959	0.0551	0.0551	0.0551	3.01938	0.0551	4.00425	5.22835	0.0551	0.0551	0.0551	0.0551	0.0551	0.0551	0.0551	0.0551	0.0551	0.0551	0.0551	0.0551	0.0551	0.0551	0.0551	0.0551	0.0551	0.0551	0.0551	0.0551	0.0551	0.0551	0.0551	0.0551	0.0551	0.0551	0.0551	0.0551	0.0551	0.0551	0.0551	0.0551	0.0551	0.0551	0.0551
STM1558	0.0551	0.0551	0.0551	0.0551	0.0551	0.0551	0.0551	0.0551	0.0551	0.0551	0.0551	0.0551	0.0551	0.7419	0.0551	0.0551	0.0551	0.0551	0.1815	0.0551	0.609091	0.0551	0.0551	0.0551	0.0551	0.0551	0.63365	0.0551	1.305	0.0551	0.0551	2.10063	1.36849	0.685616	1.61842	1.62527	1.82121	2.2213	0.805303	0.704465	0.0551	1.32152	1.24352	0.615045	1.63533	0.72201	1.53509	0.822087	0.690446
STM1559	0.0551	0.0551	0.0551	0.0551	0.0551	0.0551	0.0551	0.0551	0.0551	0.0551	0.0551	0.0551	0.0551	0.0551	0.0551	0.0551	0.0551	0.0551	0.0551	0.0551	0.0551	0.0551	0.0551	0.0551	0.0551	0.0551	0.0551	0.0551	0.0551	0.0551	0.0551	1.4202	0.0551	0.0551	31.4272	0.8306	0.0551	1.68438	0.0551	0.0551	0.0551	0.0551	0.0551	0.0551	0.838148	0.0551	1.63886	1.07452	1.8618
STM1560	0.0551	0.0551	0.0551	0.0551	0.0551	0.0551	0.0551	0.0551	0.0551	0.0551	0.0551	0.0551	0.0551	0.0551	0.0551	0.0551	0.0551	0.0551	0.0551	0.0551	0.0551	0.0551	0.0551	0.0551	0.0551	0.0551	0.0551	0.0551	0.0551	0.0551	0.0551	2.29361	1.8388	0.0551	2.1607	2.05234	2.81018	2.85062	0.0551	0.0551	0.0551	2.00196	2.8127	0.0551	2.1979	2.6294	2.28426	1.69109	1.0597
STM1561	0.0551	0.0551	0.0551	0.4211	0.0551	0.0551	0.0551	0.0551	0.0551	0.0551	0.0551	0.0551	0.0551	0.0551	0.0551	0.0551	0.0551	0.0551	0.0551	0.0551	0.0551	0.0551	0.0551	0.0551	0.0551	0.0551	0.0551	0.0551	0.0551	0.0551	0.0551	0.0551	0.0551	0.0551	0.0551	0.0551	0.0551	0.0551	0.0551	0.0551	0.0551	0.0551	0.0551	0.0551	0.0551	0.0551	0.3785	0.0551	0.0551
STM1562	0.0551	0.0551	0.0551	0.0551	0.0551	0.0551	0.0551	0.0551	0.0551	0.0551	0.0551	0.0551	0.0551	0.0551	1.28688	0.0551	0.0551	1.50645	1.6375	0.0551	0.0551	0.924607	0.0551	0.0551	1.2792	0.0551	0.0551	1.0951	1.3182	1.07457	0.970923	0.0551	0.0551	0.0551	0.0551	0.0551	0.0551	0.0551	0.0551	0.0551	0.0551	0.0551	0.983244	0.0551	0.0551	0.0551	0.0551	0.0551	1.6357
STM1563	0.0551	0.0551	0.0551	1.3762	0.0551	0.0551	0.0551	0.0551	0.0551	0.0551	0.0551	0.0551	0.0551	0.0551	0.0551	0.4947	0.0551	1.1773	0.0551	0.7198	1.84398	0.6247	0.0551	1.18213	0.0551	0.0551	2.15415	0.0551	0.0551	0.414	0.0551	4.8715	3.93855	5.35112	5.64427	5.48565	5.7154	4.49365	2.71422	2.48242	0.0551	2.36446	3.7647	2.31009	4.70819	3.27917	2.33415	1.06964	4.15652
STM1565	5.82349	5.50977	3.88935	4.14047	6.09736	5.31866	3.20547	3.41853	3.31173	4.57136	3.90429	4.65015	6.609	8.93407	4.70445	4.7179	2.88213	4.32483	4.21051	5.76743	3.6529	5.56385	5.93067	4.4967	3.6018	5.7963	12.2832	6.55357	2.8439	3.70316	8.90097	2.2416	0.0551	3.60438	0.0551	1.3806	3.4463	0.0551	3.73668	1.5833	0.0551	2.71915	1.7445	2.74165	0.0551	3.22618	4.01109	4.32472	6.37745
STM1566	0.5633	0.0551	0.0551	0.0551	0.0551	0.0551	0.5263	0.4233	0.7308	0.0551	0.418	0.0551	0.8561	0.920355	0.39309	0.172684	0.0551	0.290888	1.0217	0.0551	0.1512	0.5142	0.7935	0.3147	0.3083	0.577548	0.1749	0.473622	1.37215	0.170752	0.467502	0.3997	0.7144	0.4104	0.0551	0.573595	0.583955	0.807331	0.5024	0.451389	0.0551	0.0551	0.4999	0.433682	0.9539	0.0551	0.543453	0.329349	0.2288
STM1567	4.34412	4.0103	3.4694	4.47535	6.08271	4.14742	3.72419	4.73424	2.02765	3.09222	3.54066	1.57977	4.80607	6.21299	3.0839	4.48349	2.20389	2.80064	4.14599	3.27335	2.82814	2.48575	2.46139	3.34773	2.00412	3.1812	4.23813	1.07534	1.4032	2.5586	2.90458	14.3051	13.9085	9.57123	9.87378	13.1786	12.4727	12.4264	10.6756	4.01932	4.3658	9.15927	11.6549	4.83401	10.8184	8.9328	7.54129	10.8124	4.98109
STM1572	0.0551	0.0551	0.0551	0.0551	0.0551	0.0551	0.0551	0.0551	0.0551	0.0551	0.0551	0.0551	0.0551	0.0551	2.03727	1.73033	1.24246	2.01384	2.29547	0.585357	0.800705	1.73765	1.71653	2.09747	3.64991	2.62657	0.0551	3.49248	3.77966	1.92805	2.62292	1.31317	1.84814	1.90758	1.37498	1.78453	0.646153	2.05103	0.0551	0.506438	0.7676	0.0551	0.0551	0.0551	2.31064	0.0551	1.55109	1.87157	1.49083
STM1577	0.0551	0.0551	0.0551	0.0551	0.0551	0.0551	0.0551	3.5595	0.0551	0.0551	8.8721	0.0551	0.0551	0.0551	0.0551	0.0551	0.0551	0.0551	0.0551	0.0551	0.0551	0.0551	0.0551	0.0551	0.0551	0.0551	1.01493	0.0551	0.0551	0.0551	0.0551	0.0551	0.0551	1.28409	1.0677	0.0551	0.0551	0.0551	0.0551	0.6687	0.0551	0.0551	1.04608	0.0551	2.5976	0.0551	0.412748	1.36495	1.63445
STM1578	0.0551	0.0551	0.0551	0.0551	0.0551	0.0551	0.0551	0.0551	0.0551	0.0551	0.0551	0.0551	0.0551	0.0551	0.0551	0.0551	0.0551	0.0551	0.0551	0.0551	0.0551	0.0551	0.0551	0.0551	0.0551	0.0551	1.68348	0.0551	0.0551	0.0551	0.0551	0.0551	0.0551	1.63606	0.0551	0.0551	0.4242	0.9113	0.0551	0.0551	0.0551	0.0551	0.0551	0.0551	0.0551	0.0551	0.834751	0.0551	2.21149
STM1586	5.3264	5.66829	7.47067	4.91128	12.3698	4.57905	3.92187	5.69252	8.66363	9.63223	4.29486	9.43836	2.69899	3.18326	0.0551	0.0551	0.0551	0.0551	0.0551	0.0551	0.0551	0.0551	0.0551	1.1206	0.0551	0.0551	0.0551	0.0551	0.0551	0.0551	0.0551	0.0551	0.0551	0.0551	0.0551	0.0551	0.0551	0.0551	0.0551	0.0551	0.0551	0.0551	0.0551	0.0551	0.0551	0.0551	0.0551	0.0551	0.0551
STM1587	0.0551	0.0551	0.0551	0.0551	0.0551	0.0551	0.0551	0.0551	0.0551	0.0551	0.0551	0.0551	0.0551	0.0551	0.0551	0.0551	0.0551	0.0551	0.0551	0.0551	0.0551	0.0551	0.0551	0.0551	0.0551	0.0551	0.0551	0.0551	0.0551	0.0551	0.0551	0.0551	0.0551	0.0551	0.0551	0.0551	0.0551	0.4361	0.0551	0.0551	0.0551	0.0551	0.0551	0.0551	0.0551	0.0551	0.0551	0.0551	0.0551
STM1588	0.0551	0.0551	0.0551	0.0551	0.0551	0.0551	0.0551	0.0551	0.0551	0.0551	0.0551	0.0551	0.0551	0.0551	0.0551	0.0551	0.0551	0.0551	0.0551	0.0551	0.0551	0.0551	0.0551	0.0551	0.0551	0.0551	0.4024	0.0551	0.0551	0.0551	0.0551	0.0551	0.0551	0.0551	0.0551	0.0551	0.0551	0.0551	0.0551	0.6302	0.0551	0.0551	0.0551	0.0551	0.0551	0.0551	0.0551	0.0551	0.0551
STM1589	0.0551	0.0551	0.0551	0.0551	0.0551	0.0551	0.0551	0.0551	0.0551	0.0551	0.0551	0.0551	0.4796	0.610352	0.7309	0.0551	0.0551	0.7495	0.597229	0.618975	1.59062	0.0551	0.0551	1.41796	0.0551	0.0551	1.83291	0.0551	0.0551	0.0551	0.0551	4.0445	3.28176	2.86817	2.438	3.48816	2.79276	3.69464	2.14486	2.2508	0.0551	2.27814	3.4631	2.54742	2.82874	2.19721	1.40268	1.79962	1.78961
STM1593	0.0551	0.0551	0.0551	0.0551	0.0551	0.0551	0.0551	0.0551	0.0551	0.0551	0.0551	0.0551	2.6944	0.0551	0.0551	0.0551	0.0551	0.257	0.39624	0.4597	0.0551	0.31	0.0551	0.0551	0.0551	0.3458	0.0551	0.3945	0.0551	0.0551	0.3164	0.0551	1.4889	0.0551	0.0551	0.0551	0.0551	0.0551	0.0551	0.0551	0.0551	0.0551	0.0551	0.0551	0.0551	0.0551	0.0551	0.0551	0.0551
STM1597	1.00392	0.843082	0.0551	0.0551	0.0551	0.0551	0.0551	0.0551	0.0551	0.0551	0.57075	0.0551	0.8356	1.32543	16.6063	17.4289	12.2064	13.6484	19.1074	16.4756	8.37769	7.48173	10.6758	3.98426	10.3137	12.8191	0.5158	8.89395	5.67877	16.1535	12.1898	2.75659	0.886013	0.4875	2.22096	1.46866	1.82279	2.3494	1.4611	1.6942	2.93604	1.91008	0.0551	1.38399	1.87741	3.18362	2.04246	0.964491	0.816754
STM1598	0.7144	1.13855	0.0551	0.0551	0.0551	0.0551	1.35806	0.0551	0.0551	0.4344	1.41826	0.0551	0.470615	0.8616	0.0551	0.0551	0.0551	0.0551	0.0551	0.0551	0.0551	0.0551	0.0551	0.0551	0.0551	0.0551	0.0551	0.0551	0.0551	0.0551	0.0551	0.0551	0.0551	0.0551	0.0551	0.0551	0.0551	0.0551	0.0551	0.0551	0.0551	0.0551	0.0551	0.0551	0.0551	0.0551	1.08127	0.0551	0.0551
STM1599	3.22071	3.55892	0.4639	0.0551	0.0551	3.10787	2.95207	0.8556	1.21459	1.13548	2.91157	0.772847	4.54988	4.34413	0.0551	0.0551	0.0551	0.0551	0.0551	0.0551	0.0551	0.0551	0.0551	0.0551	0.0551	0.0551	0.0551	0.0551	0.0551	0.0551	0.0551	1.15995	0.6522	0.7745	0.0551	0.0551	0.0551	1.78904	0.0551	0.0551	1.99985	0.0551	1.9095	0.0551	0.862733	0.0551	0.0551	0.0551	0.0551
STM1607	0.5841	1.01495	1.99319	1.67913	2.5744	2.84151	0.68547	1.63974	0.61695	1.38564	1.15506	0.830405	0.85281	0.0551	1.17854	0.713393	0.905878	0.738756	1.63278	1.37405	1.18978	1.0054	0.663843	0.758529	0.969492	0.932634	1.69084	1.30514	1.32458	0.771159	0.820913	1.55954	1.59888	2.33471	2.0919	1.80616	2.05635	1.84344	1.89924	2.98612	0.997699	2.02116	3.11828	1.30021	1.57269	1.19534	1.63922	1.32705	2.87235
STM1623	5.39011	3.54856	1.53971	2.1241	7.8376	4.4014	4.1895	5.33624	6.50976	4.87677	7.92035	8.6005	5.15266	10.0009	5.9583	3.25697	7.07001	6.62176	4.42682	5.49669	6.81116	0.0551	6.73946	5.73498	3.9743	7.53753	5.43885	8.52708	0.0551	6.24988	8.2824	6.4183	6.5108	7.19755	2.3479	5.42883	6.18827	3.5379	0.0551	1.934	0.0551	0.0551	3.2525	0.0551	4.56147	2.7917	0.0551	5.043	3.2506
STM1624	0.0551	0.0551	0.0551	0.0551	0.0551	0.0551	0.0551	0.0551	0.0551	0.0551	0.0551	0.0551	0.0551	0.0551	0.0551	0.0551	0.0551	0.0551	0.0551	0.0551	0.0551	0.0551	0.0551	0.0551	0.0551	0.0551	0.0551	0.0551	0.0551	0.0551	0.0551	0.0551	0.0551	0.0551	0.0551	0.0551	0.0551	0.0551	0.0551	0.0551	0.0551	0.0551	0.0551	0.0551	0.0551	0.0551	0.6992	0.0551	0.0551
STM1625	2.0338	4.83939	4.08308	2.02809	5.94929	2.17923	4.73462	1.82511	0.0551	5.52767	4.11135	1.46941	2.21215	3.07575	3.1682	4.22367	2.38598	3.6591	6.44675	3.34477	5.20365	4.34198	7.15387	5.68889	6.21347	5.10465	3.68966	3.12562	6.04283	4.26969	5.7312	0.8443	0.0551	0.0551	0.0551	0.0551	0.0551	0.0551	1.4683	0.0551	0.0551	0.0551	0.0551	0.0551	0.0551	0.0551	2.2619	2.80772	4.0217
STM1626	0.0551	0.0551	0.0551	0.0551	0.0551	0.0551	0.0551	0.0551	0.0551	0.0551	0.0551	0.0551	0.0551	0.0551	0.836511	0.616394	0.690095	1.07998	1.28102	1.03422	0.0551	1.00226	0.0551	0.0551	0.0551	0.857165	0.0551	1.23817	0.0551	0.668765	1.29247	0.0551	0.0551	1.3945	0.915459	0.5722	0.8763	0.0551	0.0551	0.0551	0.0551	0.6882	0.0551	0.0551	1.05058	0.3412	1.02952	0.813401	1.38467
STM1627	0.0551	0.0551	0.0551	1.3093	0.0551	3.29397	2.58467	0.0551	0.0551	0.0551	0.0551	0.0551	0.0551	0.0551	1.74366	2.0594	1.6969	1.39823	1.2498	9.6713	1.65455	0.0551	4.5294	3.4166	0.0551	0.0551	1.3239	0.0551	0.0551	0.0551	0.8851	0.0551	0.0551	0.0551	2.52296	0.0551	1.69242	0.7957	2.68935	0.0551	0.0551	2.46837	3.09005	1.74132	0.0551	0.0551	1.28253	1.23515	0.832344
STM1633	5.13155	5.73233	0.0551	0.0551	0.0551	8.45738	6.8159	0.0551	1.71345	1.47897	4.75223	0.0551	4.61712	4.87835	0.0551	0.0551	0.0551	0.0551	0.0551	0.0551	0.0551	0.0551	0.0551	0.0551	0.0551	0.0551	0.0551	0.0551	0.0551	0.0551	0.0551	0.0551	0.0551	0.0551	0.0551	0.0551	0.0551	1.5433	0.0551	0.0551	0.0551	0.4824	0.0551	0.0551	0.0551	0.0551	1.0505	0.0551	0.0551
STM1638	0.0551	0.0551	0.0551	0.0551	0.0551	0.0551	0.0551	0.0551	0.0551	0.0551	0.0551	0.0551	0.0551	0.0551	0.0551	0.0551	0.0551	0.0551	0.0551	0.0551	0.0551	0.0551	0.0551	0.910979	0.0551	0.0551	1.15625	0.4957	0.810431	0.0551	0.0551	0.0551	0.0551	0.0551	0.0551	0.0551	0.0551	0.0551	0.0551	0.0551	1.17204	0.0551	0.0551	0.0551	0.0551	0.0551	0.699332	0.589754	0.0551
STM1640	0.5075	0.0551	0.0551	0.0551	0.4548	0.0551	0.0551	0.0551	0.0551	0.3929	0.4073	0.5222	0.0551	0.0551	0.0551	0.0551	0.0551	0.0551	0.0551	0.0551	0.3016	0.0551	0.0551	0.0551	0.0551	0.0551	0.2942	0.0551	0.0551	0.0551	0.0551	0.0551	0.0551	0.0551	0.0551	0.0551	0.0551	0.0551	0.0551	0.0551	0.0551	0.0551	0.3849	0.0551	0.0551	0.0551	0.265	0.0551	0.510333
STM1642	0.0551	0.0551	0.0551	0.0551	0.0551	0.0551	0.0551	0.0551	0.0551	0.0551	0.0551	0.0551	0.0551	0.0551	0.0551	1.6845	2.81375	0.0551	0.0551	0.0551	0.0551	0.0551	0.0551	1.0447	0.0551	0.0551	1.042	0.0551	0.0551	0.0551	0.0551	0.0551	0.0551	0.0551	0.847	0.0551	0.0551	0.0551	0.0551	0.6702	1.8771	0.0551	0.0551	0.0551	0.0551	0.8225	0.6995	0.0551	0.0551
STM1643	0.0551	0.0551	0.0551	4.1426	0.0551	2.1486	0.0551	0.0551	0.0551	0.0551	0.0551	0.0551	0.0551	0.0551	0.0551	0.0551	0.0551	0.0551	0.0551	7.2984	0.0551	0.0551	8.3032	4.1356	0.0551	0.0551	0.0551	0.0551	0.0551	0.0551	0.0551	0.0551	0.0551	0.0551	0.0551	0.0551	0.0551	0.0551	0.0551	0.0551	0.0551	0.0551	0.0551	0.0551	0.0551	0.0551	1.6812	0.0551	0.0551
STM1647	1.98478	0.917997	2.80241	1.2089	3.83402	1.89152	0.0551	1.08613	1.44141	3.43367	1.28754	4.6413	1.71387	1.90243	1.5239	1.3715	3.0603	0.0551	2.8242	1.29947	2.72989	0.0551	0.8694	1.08427	0.0551	0.644773	1.97324	0.6138	0.3774	2.9093	1.0794	4.23825	3.43196	3.87	2.84776	3.74468	4.12706	3.36205	3.28527	1.35471	1.6495	2.77497	4.21501	3.41786	3.29184	3.28532	2.34642	2.1794	1.74563
STM1651	3.5169	3.1956	2.60813	2.01808	4.07363	3.1798	2.69767	2.63674	0.0551	0.0551	3.21342	2.4976	2.47099	4.7158	11.8322	12.5458	10.3999	10.56	10.4435	9.46303	4.96853	11.505	8.37463	5.6204	7.26648	8.86404	8.6114	12.0799	10.1472	8.04753	8.8405	0.0551	0.0551	1.8682	1.83043	0.0551	0.0551	0.0551	0.0551	0.0551	7.0258	0.0551	1.6147	1.0575	0.0551	0.0551	1.94199	1.74693	1.23549
STM1652	0.0551	0.0551	0.0551	0.0551	0.0551	0.0551	0.0551	0.0551	11.8597	0.0551	0.0551	0.0551	0.0551	0.7054	5.56118	4.41123	2.18024	5.67479	6.94597	3.91489	1.08223	4.40395	4.6045	10.5941	7.65048	7.0408	0.0551	5.78584	4.08162	4.9244	6.1087	6.37893	7.06903	4.36517	6.21022	8.97852	6.75556	4.33413	6.00623	15.6456	15.4122	5.20205	0.0551	5.82629	11.066	8.97151	4.48611	6.81022	2.379
STM1654	0.0551	0.0551	0.0551	0.0551	0.0551	0.0551	0.0551	0.0551	0.0551	0.0551	0.0551	2.4782	0.0551	0.0551	0.0551	0.0551	0.0551	0.0551	0.0551	0.0551	0.0551	1.3147	0.0551	1.5381	0.0551	0.0551	0.0551	0.0551	0.0551	0.0551	1.6462	4.2918	0.0551	0.0551	0.0551	0.0551	0.0551	0.0551	0.0551	0.0551	0.0551	0.0551	0.0551	0.0551	0.0551	0.0551	0.0551	0.0551	0.0551
STM1661	0.482	0.0551	0.0551	0.0551	0.0551	0.0551	0.0551	0.539947	1.7331	0.654537	0.8895	1.0194	1.51144	1.80385	0.436451	0.0551	0.0551	0.2951	0.356752	0.3396	0.0551	0.3971	0.420377	0.668247	0.311971	0.2102	0.404581	0.332603	0.0551	0.0551	0.53137	2.9583	2.31016	1.33473	0.936506	1.70996	1.43656	2.10593	1.4716	3.22696	1.32151	1.49444	1.12174	1.08923	1.42394	1.15425	1.05145	1.3025	1.16081
STM1672	0.0551	0.0551	0.0551	0.0551	0.0551	0.0551	0.0551	0.0551	0.0551	0.0551	0.0551	0.0551	0.0551	0.0551	0.0551	0.0551	0.0551	0.0551	0.0551	0.0551	0.0551	3.7189	4.6884	4.15855	0.0551	4.746	3.6251	3.8864	5.4228	0.0551	4.2365	0.0551	0.0551	0.0551	0.0551	0.0551	0.0551	0.0551	0.0551	0.0551	0.8604	0.0551	0.0551	0.0551	0.0551	0.0551	1.79523	3.3355	1.92799
STM1679	0.0551	0.0551	0.0551	0.0551	0.0551	1.7475	1.3388	0.0551	0.0551	0.0551	0.0551	0.0551	0.0551	0.0551	0.0551	0.0551	0.0551	0.0551	0.0551	0.0551	0.0551	0.0551	0.0551	0.0551	0.0551	0.0551	0.0551	0.0551	0.0551	0.0551	0.0551	0.0551	0.0551	0.9767	0.0551	0.0551	0.0551	0.0551	0.0551	0.0551	0.0551	0.0551	0.0551	0.0551	0.0551	0.0551	0.9221	0.0551	0.901363
STM1682	5.58946	5.49214	6.1215	4.13534	5.76349	6.16595	5.71033	6.07991	9.03357	7.01806	7.20977	6.7267	7.03093	8.88561	5.96386	4.41925	5.13804	6.68667	6.41884	4.08999	4.28856	5.96229	6.27384	8.79038	7.58795	6.05337	5.51307	6.60038	12.4788	4.86721	7.79647	5.50637	5.4392	7.27705	3.42874	4.33351	4.05085	4.98239	1.64957	4.66134	4.88972	3.8212	4.95418	2.13213	4.63887	2.96211	3.48075	5.41544	4.14325
STM1683	0.900325	0.0551	0.0551	0.0551	0.0551	0.0551	1.0132	0.0551	1.0482	1.9365	1.52698	0.0551	0.0551	1.26259	1.74394	2.0192	1.22951	1.1397	1.947	1.52757	2.41615	1.57443	1.70053	1.64335	1.56958	1.2214	3.6562	1.63764	1.0018	1.20709	1.96526	1.74368	2.196	2.3601	0.8623	1.829	1.7474	3.0853	0.0551	0.0551	0.0551	0.0551	0.0551	0.0551	2.20313	0.0551	2.82076	2.47725	3.88171
STM1689	0.0551	0.0551	0.0551	0.0551	0.0551	0.0551	0.0551	0.0551	0.0551	0.0551	0.0551	0.0551	0.0551	0.0551	0.0551	0.0551	0.0551	0.0551	0.0551	0.0551	0.0551	0.0551	0.0551	0.0551	0.0551	0.0551	0.0551	0.0551	0.0551	0.0551	0.0551	0.0551	0.6091	0.0551	0.0551	0.0551	0.0551	0.0551	0.0551	0.0551	0.0551	0.0551	0.0551	0.0551	0.0551	0.0551	0.0551	0.0551	0.0551
STM1690	0.0551	0.661207	0.0551	1.03917	0.915175	0.864841	0.6478	1.29649	0.3692	0.2639	0.0551	0.0551	0.985184	0.7954	0.695906	0.0551	0.0551	0.431631	0.4345	0.4597	0.512778	0.850009	0.8141	1.26389	0.0551	0.3639	1.11049	3.79934	1.88129	0.288	0.97545	0.872645	1.05029	0.862691	1.13204	1.09378	0.0551	1.38634	3.00721	1.56874	0.914956	0.702083	1.02288	0.8189	1.22374	0.41238	0.974392	0.896555	0.4833
STM1695	0.0551	0.0551	0.0551	0.0551	1.2251	1.7487	0.0551	0.0551	0.0551	0.0551	0.0551	0.0551	0.0551	0.0551	0.0551	0.0551	0.0551	0.0551	0.0551	0.0551	0.0551	0.0551	0.0551	0.0551	0.0551	0.0551	0.0551	0.0551	0.0551	0.0551	0.0551	0.0551	0.0551	0.0551	0.0551	0.0551	0.0551	0.0551	7.1051	0.0551	0.0551	0.0551	0.0551	0.0551	0.0551	0.0551	0.0551	0.0551	0.0551
STM1698	1.7433	0.4801	0.0551	0.0551	0.0551	1.4876	1.4524	0.0551	0.0551	0.0551	0.0551	0.0551	0.0551	0.0551	0.0551	0.0551	0.0551	0.0551	0.0551	0.0551	0.0551	0.0551	0.0551	0.0551	0.0551	0.0551	0.0551	0.0551	0.0551	0.0551	0.0551	0.0551	0.0551	0.0551	0.0551	0.0551	0.0551	0.0551	0.0551	0.0551	0.0551	0.0551	0.0551	0.0551	0.0551	0.0551	0.0551	0.0551	0.0551
STM1700	8.40841	7.81642	5.59159	4.66104	7.058	7.20161	7.3812	5.69195	7.98333	10.0449	8.73772	6.72101	7.58693	10.0233	6.48869	7.77849	6.37993	6.43643	6.81592	5.09766	4.10532	6.3585	5.99593	5.11641	5.86545	7.1895	6.36069	6.45488	6.84978	5.38781	7.17623	6.02929	5.89496	5.79574	4.78185	4.91286	5.08849	4.58918	4.1651	3.58293	6.1806	3.42848	5.62088	4.22976	5.48085	3.54099	3.88886	4.71865	3.92628
STM1702	0.648241	0.6976	0.0551	0.0551	0.9946	0.0551	0.0551	0.0551	1.2653	0.0551	0.62057	0.4886	0.0551	0.588193	0.669792	0.5338	0.5726	0.0551	0.5293	0.5437	0.5165	0.0551	0.0551	0.584615	0.9458	0.434397	0.8378	0.0551	0.3887	0.0551	0.4741	0.0551	0.0551	0.0551	0.0551	0.0551	0.0551	0.0551	0.0551	0.0551	0.0551	0.0551	0.0551	0.0551	0.0551	0.0551	0.0551	0.0551	0.0551
STM1704	0.0551	0.0551	0.0551	0.0551	0.0551	0.0551	0.0551	0.0551	0.0551	0.5741	0.0551	0.4238	0.0551	0.0551	0.0551	0.0551	0.0551	0.0551	0.3992	0.0551	0.0551	0.0551	0.0551	0.0551	0.0551	0.0551	0.0551	0.2596	0.0551	0.0551	0.0551	0.0551	0.0551	0.0551	0.0551	0.0551	0.0551	0.0551	0.0551	0.0551	0.0551	0.0551	0.0551	0.0551	0.0551	0.0551	0.0551	0.0551	0.0551
STM1705	0.0551	0.0551	0.0551	0.0551	0.0551	0.0551	0.0551	0.0551	0.0551	0.0551	0.0551	0.0551	0.0551	0.0551	0.0551	0.0551	0.0551	0.0551	0.0551	0.0551	0.0551	0.0551	0.0551	0.0551	0.0551	0.0551	0.0551	0.0551	0.0551	0.0551	0.0551	1.4778	2.1989	1.23255	3.40832	0.0551	0.827431	1.60557	1.1763	2.4752	0.0551	1.98895	1.72375	0.835406	1.23478	0.5507	2.74881	0.583826	9.65049
STM1706	0.0551	0.0551	0.0551	0.0551	0.0551	0.0551	0.0551	0.0551	0.0551	0.0551	0.0551	0.0551	0.0551	0.0551	1.7327	1.4563	0.0551	0.0551	0.0551	0.0551	0.0551	0.0551	0.0551	0.0551	1.2877	0.0551	2.8547	2.2557	0.0551	0.0551	0.0551	0.0551	0.0551	0.0551	0.0551	0.0551	0.0551	0.0551	0.0551	0.0551	0.0551	0.0551	0.0551	0.0551	0.0551	0.0551	0.0551	0.0551	0.0551
STM1708	1.0873	1.6408	0.4278	0.4546	0.0551	0.3991	1.9658	2.0651	0.4995	3.7767	0.0551	0.0551	0.0551	2.8136	0.0551	2.30858	3.28783	14.6543	3.50665	0.0551	3.56508	0.0551	1.8123	1.6761	10.2798	6.0644	1.2912	3.16195	3.795	5.55892	0.0551	0.0551	0.0551	0.0551	0.0551	1.1559	1.1673	0.0551	0.8566	0.0551	0.6987	0.5664	0.0551	0.0551	0.0551	0.3026	0.795211	0.9413	0.0551
STM1709	0.0551	0.6245	0.0551	0.9323	0.0551	0.0551	0.0551	0.0551	0.0551	0.0551	0.0551	0.0551	0.0551	0.0551	0.73374	0.6021	0.0551	1.4948	1.18685	0.587498	1.07275	0.0551	0.0551	0.667208	0.0551	0.0551	1.22817	0.9016	0.715869	0.0551	0.455	0.0551	0.0551	1.1439	0.8209	1.3881	0.0551	0.8709	0.0551	0.0551	0.0551	0.0551	0.0551	0.0551	0.0551	0.0551	0.5057	0.3969	0.0551
STM1712	0.0551	3.3337	0.0551	0.0551	0.0551	0.0551	2.86735	0.0551	0.0551	0.0551	0.0551	4.9513	2.0073	0.0551	3.47032	2.07943	1.50155	1.89575	4.16253	1.7731	2.41389	1.12064	2.40734	3.31022	0.413	2.88883	2.71942	2.65828	3.2413	2.89385	2.44872	4.10472	3.2503	3.34507	3.73821	3.50564	3.47385	2.85698	2.62215	4.65968	2.00713	2.41585	2.60744	2.50012	3.64084	3.31744	3.35175	2.84125	2.4971
STM1714	0.0551	0.0551	0.0551	0.0551	0.0551	0.0551	1.0763	0.0551	0.0551	0.0551	0.0551	0.0551	0.0551	0.0551	0.0551	0.0551	0.0551	0.0551	0.0551	0.0551	0.0551	0.0551	0.0551	0.4364	0.0551	0.0551	0.0551	0.0551	0.0551	0.0551	0.0551	0.0551	0.0551	0.0551	0.0551	0.0551	0.0551	0.0551	0.0551	0.0551	0.0551	0.0551	0.0551	0.0551	0.0551	0.0551	0.0551	0.0551	0.0551
STM1715	0.0551	0.0551	0.0551	0.0551	0.0551	0.0551	0.0551	0.0551	0.0551	0.0551	0.0551	0.0551	0.0551	0.0551	0.0551	0.0551	0.0551	0.0551	0.6017	0.0551	0.0551	0.0551	0.0551	0.0551	0.821286	0.0551	0.0551	0.0551	0.0551	0.0551	0.0551	0.0551	0.0551	0.0551	0.0551	0.0551	0.0551	0.0551	0.0551	0.0551	0.0551	0.0551	0.0551	0.0551	0.0551	0.0551	0.0551	0.0551	0.0551
STM1716	0.0551	1.01536	0.663343	0.0551	0.0551	0.0551	0.637433	0.0551	0.0551	0.858292	1.0398	0.0551	0.8718	0.444357	0.4136	0.0551	0.0551	0.0551	0.0551	0.0551	0.0551	0.0551	0.0551	0.0551	0.3092	0.0551	0.610678	0.333089	0.5004	0.0551	0.0551	0.0551	0.0551	0.674903	0.697388	0.75055	0.511	0.4297	0.0551	0.924573	0.0551	0.0551	0.647967	0.0551	0.0551	0.0551	0.3617	0.0551	0.0551
STM1717	0.0551	0.0551	0.0551	0.0551	0.0551	0.0551	0.0551	0.0551	0.0551	0.0551	0.0551	0.0551	0.0551	0.0551	0.0551	2.89123	1.39882	0.0551	0.0551	0.0551	2.0645	0.0551	0.760288	0.0551	0.0551	2.0198	2.32635	1.1568	0.0551	1.43931	0.0551	0.0551	0.0551	1.45357	2.8169	0.0551	0.0551	0.0551	1.9161	0.0551	1.5868	0.0551	0.0551	0.0551	0.0551	2.25985	2.01646	0.0551	1.63103
STM1719	0.0551	0.0551	0.0551	0.0551	0.0551	0.0551	0.0551	0.0551	0.0551	0.0551	0.0551	0.0551	0.0551	0.0551	3.3687	0.0551	3.40505	0.0551	9.0177	5.74	3.3848	2.7081	0.0551	0.416114	2.09307	0.0551	0.0551	0.0551	0.0551	1.5281	0.0551	0.0551	0.0551	0.0551	0.0551	0.0551	0.0551	0.0551	0.0551	0.0551	0.0551	0.0551	0.0551	0.0551	0.0551	0.0551	0.4259	0.0551	0.0551
STM1720	0.0551	0.0551	0.0551	0.0551	0.0551	0.0551	0.0551	0.0551	0.0551	0.0551	0.0551	0.0551	0.0551	0.0551	0.0551	0.0551	2.5352	0.0551	0.0551	0.0551	1.3905	0.0551	0.0551	0.0551	0.0551	0.0551	1.5591	0.0551	0.0551	0.0551	0.0551	0.0551	0.0551	3.17556	0.0551	0.0551	0.0551	0.0551	0.0551	0.0551	0.0551	0.5369	0.0551	0.0551	0.0551	1.52925	1.30511	1.3627	2.30059
STM1723	2.2291	0.5585	0.0551	0.9059	0.0551	0.0551	0.0551	3.8244	0.0551	2.75517	0.0551	0.0551	2.7962	0.0551	0.0551	0.0551	0.0551	0.0551	0.0551	0.0551	0.0551	0.0551	0.0551	0.0551	0.0551	0.0551	0.0551	0.0551	0.0551	0.0551	0.0551	0.0551	0.0551	0.0551	0.0551	0.0551	0.0551	0.0551	0.0551	0.0551	0.0551	0.0551	0.0551	0.0551	0.0551	0.0551	0.0551	0.0551	0.0551
STM1724	0.0551	0.991537	0.0551	0.5011	0.568436	0.0551	0.0551	0.449	0.0551	0.0551	0.0551	0.596387	0.75145	0.676867	0.0551	0.0551	0.0551	0.0551	0.0551	0.0551	0.0551	0.0551	0.0551	0.0551	0.0551	0.0551	0.0551	0.0551	0.0551	0.0551	0.0551	0.0551	0.0551	0.0551	0.0551	0.0551	0.0551	0.0551	0.0551	0.6597	0.0551	0.0551	0.0551	0.0551	0.0551	0.0551	0.0551	0.0551	0.0551
STM1725	0.0551	0.0551	0.0551	0.0551	0.0551	0.0551	0.0551	0.0551	0.0551	0.0551	1.2675	0.0551	1.2959	1.0687	0.0551	0.0551	0.0551	0.0551	0.0551	0.0551	0.0551	0.0551	0.0551	0.0551	0.0551	0.0551	0.0551	0.0551	0.0551	0.0551	0.0551	0.0551	0.0551	0.0551	0.0551	0.0551	0.0551	0.0551	0.0551	0.0551	0.0551	0.0551	0.0551	0.0551	0.0551	0.0551	0.0551	0.0551	0.0551
STM1726	2.16819	1.80673	0.858455	1.40239	1.92505	1.16127	1.17192	1.288	1.06927	1.96711	2.26742	2.55232	1.86106	3.06824	0.0551	0.0551	0.0551	0.0551	0.0551	0.0551	0.0551	0.0551	0.0551	0.0551	0.0551	0.0551	0.0551	0.0551	0.0551	0.0551	0.0551	0.0551	0.6429	0.999262	0.0551	0.6893	0.6417	0.0551	0.0551	0.757439	1.8795	0.5014	0.0551	0.0551	1.63955	1.01183	0.0551	0.0551	0.0551
STM1727	2.45881	1.91405	0.96607	1.01578	2.76416	1.80615	2.17414	2.19773	1.98325	3.06541	2.45816	4.42567	2.60827	3.34955	0.0551	0.0551	0.0551	0.0551	0.0551	0.0551	0.0551	0.0551	0.0551	0.0551	0.0551	0.0551	0.0551	0.0551	0.0551	0.0551	0.0551	1.4608	0.829245	1.04384	0.0551	1.02825	0.0551	0.0551	0.4992	0.974533	0.0551	0.9882	0.0551	0.0551	1.90679	0.689567	0.0551	0.0551	0.0551
STM1728	0.0551	0.0551	0.0551	0.0551	0.0551	0.0551	0.0551	0.0551	0.0551	0.0551	0.0551	0.0551	0.0551	0.0551	0.0551	0.0551	0.0551	0.0551	0.0551	0.0551	0.0551	0.0551	0.0551	0.0551	0.0551	0.0551	0.0551	0.0551	0.0551	0.0551	0.0551	0.0551	0.0551	0.0551	0.0551	0.0551	0.0551	0.0551	0.0551	0.0551	0.0551	0.0551	0.0551	0.0551	0.0551	0.0551	6.20295	0.6106	0.0551
STM1729	0.0551	0.0551	0.0551	1.44507	0.0551	0.0551	0.0551	0.446	0.66165	0.0551	0.0551	0.598162	0.0551	0.0551	0.487862	0.459992	0.0551	0.806436	0.50662	0.0551	2.56951	0.836373	0.733986	5.23581	0.0551	0.526764	3.05267	0.847469	0.0551	1.2063	0.713543	23.3421	16.0329	2.39491	19.7307	16.9834	10.947	24.3844	16.0318	16.4116	0.3783	18.2609	24.7461	10.7868	16.6491	13.721	10.2289	5.94898	3.28315
STM1730	0.0551	0.0551	0.0551	1.89042	0.0551	0.0551	0.0551	0.0551	0.0551	0.0551	0.0551	0.0551	0.0551	0.0551	0.0551	0.0551	0.0551	1.04497	0.7517	0.0551	4.51615	0.0551	0.0551	9.03289	0.0551	0.9017	5.77416	0.4566	0.0551	0.0551	2.8956	30.0168	19.2131	6.53034	22.8245	23.4687	12.2656	41.0795	16.3959	19.1793	0.0551	17.1362	28.7519	10.5845	22.6114	17.744	17.0852	6.86345	3.47434
STM1731	4.69874	2.93742	2.90444	1.83369	3.94211	6.698	4.40748	2.91955	4.17792	3.61621	3.88563	3.23661	3.2366	3.73265	12.0626	7.32873	4.55197	10.9716	15.5228	8.05687	9.46462	17.2895	11.4534	17.4071	12.0074	12.68	9.84687	14.9534	12.7902	5.80724	12.3542	20.0626	17.1495	4.07992	20.4127	19.7819	12.6038	31.8823	18.1862	18.8344	0.4461	14.6115	18.7939	11.0194	20.0838	16.9879	15.5346	11.0011	2.25884
STM1732	0.0551	0.0551	0.0551	0.0551	0.0551	0.0551	0.0551	0.0551	0.0551	0.0551	0.0551	0.0551	0.0551	0.0551	9.14725	3.6327	2.0178	11.8466	12.639	10.2661	2.63733	1.5704	3.00441	0.670333	2.46624	2.12102	0.0551	4.19594	2.42113	7.85911	2.09374	7.43125	12.2976	9.04089	10.6823	15.4676	4.96147	8.23278	10.5483	11.9006	16.7752	7.52494	0.0551	13.0311	21.6692	6.67153	16.5685	16.6606	20.5275
STM1738	0.0551	0.0551	0.0551	0.0551	0.0551	0.0551	0.0551	0.0551	0.0551	0.0551	0.0551	0.0551	0.0551	0.0551	0.0551	0.0551	0.0551	0.0551	0.0551	0.0551	0.0551	0.0551	0.0551	0.0551	0.0551	0.0551	0.0551	0.0551	0.0551	0.0551	0.0551	0.0551	0.0551	0.0551	0.0551	0.0551	0.0551	0.0551	0.0551	0.0551	3.4485	0.0551	0.0551	0.0551	0.0551	0.0551	0.0551	2.21095	0.9714
STM1742	0.0551	0.0551	0.0551	0.0551	0.0551	0.0551	0.0551	0.0551	0.0551	0.0551	0.0551	0.0551	0.0551	0.0551	0.0551	0.3401	0.0551	0.0551	0.2098	0.0551	0.0551	0.4549	0.0551	0.0551	0.500345	0.0551	0.0551	0.2159	0.867688	0.0551	0.0551	0.0551	0.0551	0.0551	0.0551	0.0551	0.0551	0.0551	0.0551	0.0551	1.0187	0.0551	0.0551	0.0551	0.0551	0.0551	0.0551	0.0551	0.0551
STM1743	1.36277	0.0551	0.0551	0.0551	2.0894	0.731326	0.988267	0.6925	1.1598	1.337	1.2072	1.3247	1.70025	1.21052	0.854232	1.03079	0.90868	0.271485	0.978738	0.595366	0.758439	0.941117	0.87055	0.751826	1.02353	1.57005	1.2215	0.906089	1.03834	0.4419	1.23795	0.0551	0.0551	0.3995	0.89565	0.701	0.0551	0.0551	0.0551	0.911373	1.15399	0.0551	0.6577	0.6554	1.2061	0.0551	0.801668	0.527592	0.612056
STM1745	0.0551	0.0551	0.0551	0.0551	0.0551	0.0551	0.0551	0.0551	0.0551	0.0551	0.0551	0.0551	0.0551	0.0551	0.0551	0.0551	0.0551	0.0551	0.0551	0.0551	0.0551	0.0551	0.0551	0.0551	0.3994	0.0551	0.0551	0.0551	0.943006	0.0551	0.0551	0.0551	0.0551	0.0551	0.0551	0.0551	0.0551	0.0551	0.7307	0.919	1.14453	0.0551	0.0551	0.0551	0.6704	0.0551	0.0551	0.3342	0.0551
STM1746	0.0551	0.0551	0.0551	0.0551	0.0551	1.35152	1.8608	0.0551	0.0551	0.0551	0.0551	0.0551	0.0551	0.0551	1.4894	1.5769	0.0551	1.5553	2.29894	1.57209	0.0551	2.71465	1.69034	1.1805	2.41429	0.0551	0.7339	2.12861	5.48961	1.42	1.84183	3.74014	3.78155	3.19261	2.28187	2.60427	3.35807	2.83895	2.83046	1.8759	6.20267	1.75915	1.3997	2.72519	4.63315	1.58245	2.55866	3.54955	1.69539
STM1749	4.54527	15.5733	5.63181	3.31563	4.5381	4.54721	4.12872	4.44934	4.3967	4.52579	5.37514	5.28982	4.39214	6.48744	3.25793	9.80671	2.61987	2.98654	4.00187	3.09097	4.39522	2.88726	2.52811	2.67004	1.68574	2.78702	3.72891	3.09502	6.23276	2.76006	3.34643	5.8559	22.1247	8.61962	5.03035	5.23879	5.4176	9.79002	5.47319	4.52982	2.84501	4.70895	5.14881	4.36792	4.83048	3.63501	4.6438	15.3439	8.97619
STM1751	31.7824	25.5555	19.6748	21.8317	31.0956	25.2264	26.418	36.481	41.0623	28.3753	21.9158	45.1643	28.9317	18.0041	24.3509	17.8419	16.145	24.2236	29.1773	23.4263	23.2122	27.2962	18.8215	22.2309	25.1225	27.6832	21.1971	27.5938	24.7312	20.1452	28.6029	36.0445	32.0607	43.1457	22.1477	31.2728	28.8775	27.8839	20.8364	23.6933	23.4056	22.6982	20.1809	22.074	28.1775	18.0191	17.2873	19.5653	18.9044
STM1752	1.1685	1.82794	0.4867	0.914974	3.05983	1.94317	1.78305	1.46744	1.67472	0.0551	1.54384	1.68903	1.80342	1.75858	1.99959	1.77654	1.68937	1.77033	1.70794	1.80873	2.21743	0.0551	1.91623	2.87241	1.6472	2.09634	2.13666	1.84664	1.4282	1.90224	1.97103	2.29146	2.03723	1.41183	1.63313	1.61204	1.37471	2.87783	1.12338	2.83711	0.585	1.66105	2.35488	0.929215	1.44239	0.0551	1.68694	1.77485	1.57738
STM1756	0.0551	0.0551	0.0551	0.0551	0.0551	0.0551	0.0551	0.0551	0.0551	0.0551	0.0551	0.0551	0.0551	0.0551	0.0551	0.0551	0.0551	0.0551	0.0551	0.9354	0.8798	0.0551	0.0551	0.0551	0.0551	0.0551	0.0551	0.0551	0.92675	0.0551	0.0551	0.0551	0.0551	0.0551	0.0551	0.0551	0.0551	0.0551	0.0551	0.0551	0.0551	0.0551	0.0551	0.0551	0.0551	0.0551	0.0551	0.0551	0.2407
STM1763	0.0551	0.0551	0.0551	0.0551	0.0551	0.0551	0.0551	0.0551	0.0551	0.0551	0.0551	0.0551	0.0551	0.0551	1.12938	1.20507	0.0551	0.984221	1.26524	0.84206	0.947979	1.04323	1.00164	0.0551	1.5471	0.780983	0.424953	1.28374	0.92036	1.04076	1.01156	0.0551	0.0551	0.0551	0.0551	0.0551	0.0551	0.0551	0.0551	0.0551	0.0551	0.0551	0.0551	0.0551	0.0551	0.0551	0.0551	0.0551	0.0551
STM1764	0.0551	0.0551	0.0551	0.0551	0.0551	0.0551	0.681495	0.0551	0.0551	0.0551	0.0551	0.0551	0.0551	0.0551	1.85818	1.91491	0.0551	1.4262	2.0958	1.44733	1.33603	1.70679	1.89013	0.848771	2.49489	1.52852	1.50423	2.00103	1.7655	1.26824	1.85006	2.65726	0.0551	0.0551	2.10911	0.0551	0.6041	3.2344	1.3778	2.0545	0.0551	2.43635	0.0551	0.0551	1.57562	1.3539	1.26547	0.642643	0.0551
STM1765	0.0551	0.0551	0.0551	0.0551	0.0551	0.0551	0.0551	0.0551	0.0551	0.0551	0.0551	0.0551	0.0551	0.0551	1.51905	1.4713	0.8931	0.915133	1.8186	0.909939	1.28761	0.98275	1.0986	0.5198	1.616	1.10635	0.0551	1.16553	0.811316	0.818122	1.10321	0.0551	0.0551	0.0551	0.0551	0.0551	2.1246	1.0832	0.0551	0.0551	0.0551	0.0551	0.0551	0.0551	0.0551	0.0551	0.0551	0.0551	0.5573
STM1767	0.0551	0.0551	0.0551	0.0551	0.0551	0.0551	0.0551	0.0551	0.0551	0.0551	0.0551	0.0551	0.0551	0.0551	0.0551	0.7399	0.0551	0.0551	0.0551	0.0551	0.0551	0.0551	0.63845	0.0551	0.0551	0.413225	0.863817	0.0551	0.0551	0.0551	0.0551	0.0551	0.0551	0.0551	0.0551	0.0551	0.0551	0.0551	0.0551	0.0551	0.0551	0.0551	0.0551	0.0551	0.0551	0.0551	0.0551	0.0551	0.0551
STM1769	0.0551	0.0551	0.0551	0.0551	0.0551	0.0551	0.0551	0.0551	0.0551	0.0551	0.0551	0.0551	0.0551	0.0551	0.0551	0.0551	0.0551	0.0551	0.0551	0.0551	0.0551	0.0551	0.0551	0.0551	0.0551	0.0551	0.0551	0.0551	0.0551	0.0551	0.0551	0.0551	0.0551	0.0551	0.0551	0.0551	0.0551	0.0551	0.0551	0.0551	0.49715	0.0551	0.0551	0.0551	0.0551	0.0551	0.0551	0.0551	0.0551
STM1770	0.0551	0.0551	0.0551	0.0551	0.0551	0.0551	0.0551	0.0551	0.0551	0.0551	0.0551	0.0551	0.0551	0.0551	0.0551	0.0551	0.0551	0.0551	0.0551	0.0551	0.0551	0.0551	0.0551	0.0551	0.0551	0.0551	0.0551	0.0551	0.0551	0.0551	0.0551	2.49113	0.0551	3.68544	0.0551	1.82264	0.0551	0.0551	0.0551	0.0551	0.0551	1.3021	1.49855	0.0551	1.83468	0.0551	1.55226	0.0551	1.76953
STM1772	2.94148	2.74039	2.02895	2.8177	3.35279	2.66811	2.95862	3.29606	3.59281	3.42216	3.65361	3.29883	3.8064	4.20771	3.92357	3.42002	3.49621	3.59969	4.0467	3.40826	3.24579	3.23895	3.38315	2.33735	3.64869	4.02371	2.73293	3.67574	3.25038	3.0555	4.24658	4.185	3.44499	3.36773	2.86421	3.2365	3.18289	2.89853	2.61801	1.83807	2.92648	3.1206	2.0625	2.87678	3.4192	2.64597	2.23231	2.58085	2.10081
STM1776	0.0551	0.0551	0.0551	0.0551	0.0551	0.0551	0.0551	0.0551	0.0551	0.0551	0.0551	5.8995	0.0551	0.0551	0.0551	0.0551	0.0551	0.0551	0.0551	0.0551	0.0551	0.8581	0.9758	0.0551	0.0551	0.0551	0.0551	0.0551	0.0551	0.0551	0.0551	0.0551	0.0551	0.0551	0.0551	0.0551	0.0551	0.0551	0.0551	0.0551	0.0551	0.0551	0.0551	0.0551	0.0551	0.0551	0.3991	0.0551	0.0551
STM1778	0.0551	0.0551	0.0551	0.0551	0.0551	0.0551	0.0551	0.0551	0.0551	0.0551	0.0551	0.0551	0.0551	0.0551	0.67375	0.0551	0.0551	0.0551	0.388115	0.0551	1.02847	0.5772	0.3739	0.6155	0.4665	0.0551	1.21804	0.574294	0.0551	0.0551	0.6995	0.0551	0.0551	0.0551	0.0551	1.3543	0.0551	1.086	0.0551	0.0551	0.0551	0.0551	0.6419	0.0551	0.0551	0.0551	1.11653	0.431298	0.62315
STM1780	4.09234	3.57887	2.84541	2.47175	4.73033	2.58852	2.49617	5.4176	4.95939	6.55767	5.20395	5.07725	3.80137	5.68235	2.4122	2.51946	2.75051	2.26616	3.26984	2.20042	1.62721	2.53547	2.49589	1.55583	2.74169	2.80641	4.07556	2.50712	2.69264	1.92919	2.9763	2.49135	2.01247	2.18388	1.72554	1.85112	2.29772	1.74348	1.93653	1.55064	2.97364	1.95431	2.60299	1.77999	2.22777	1.64017	1.23898	1.7499	1.06274
STM1783	3.44611	2.6259	2.38151	1.012	2.5943	3.4292	3.32934	4.31277	3.23459	2.61878	4.14517	5.50995	6.79539	4.95453	2.4485	1.3278	0.6577	4.69125	3.86874	1.49641	0.0551	3.36794	1.52745	1.77725	2.63781	1.91284	0.801265	2.90552	0.864915	1.2593	2.73635	11.8659	4.54769	2.89427	0.0551	2.73436	2.07851	4.04489	2.5288	1.1584	0.0551	2.3841	2.49784	1.7471	3.91731	0.7197	0.5541	1.20441	0.685343
STM1784	0.0551	2.514	2.01288	1.6356	0.0551	0.6849	0.0551	1.04099	0.9328	1.39976	0.0551	0.9664	1.9732	0.0551	0.633607	1.52132	1.25055	1.43741	1.67084	0.589923	0.889552	1.0038	1.14121	0.987068	0.883621	0.3821	1.46869	0.889563	0.60957	0.804292	0.724666	1.6929	0.0551	1.28504	0.582268	1.4323	1.62809	0.0551	0.772304	0.0551	0.802498	0.94	0.969046	0.0551	0.0551	0.0551	0.548951	0.718733	0.831923
STM1795	0.0551	0.0551	1.5616	1.2607	0.0551	0.0551	0.0551	0.0551	0.0551	2.8046	0.0551	0.0551	0.0551	0.0551	3.03741	3.67661	3.75203	3.55864	4.14631	2.73102	2.03826	4.65378	3.40037	3.02336	4.47013	3.36461	2.17441	3.08301	3.99948	2.85901	3.10901	0.0551	0.0551	1.24299	0.0551	0.0551	0.0551	1.3757	0.6824	2.85763	5.8944	0.0551	0.0551	0.0551	0.0551	0.0551	1.9885	10.3151	1.26662
STM1796	2.04417	2.28322	0.0551	0.0551	1.50553	2.24531	2.52481	1.1528	0.0551	0.0551	1.72663	0.0551	2.73757	3.04255	0.687626	1.1089	0.7503	0.947765	1.32403	0.5792	1.75341	1.20433	0.8545	0.779034	0.0551	1.00093	1.19835	1.3431	0.0551	1.13294	1.0129	4.4406	2.80609	3.22581	2.93144	3.16417	3.21308	3.09496	2.59988	0.7404	0.0551	2.67488	2.17712	2.30497	2.88853	2.2814	2.61789	2.16957	1.95198
STM1800	0.0551	0.0551	0.0551	0.0551	0.0551	0.0551	0.0551	0.0551	0.0551	0.0551	0.0551	0.0551	0.0551	0.0551	0.0551	0.0551	0.0551	0.0551	0.0551	0.0551	0.0551	0.0551	0.0551	0.0551	0.0551	0.0551	0.0551	0.0551	0.0551	0.0551	0.0551	0.0551	0.0551	0.0551	0.0551	0.0551	0.0551	0.0551	0.0551	0.0551	0.0551	0.0551	0.0551	0.0551	0.0551	0.0551	0.0551	0.0551	0.0551
STM1802	0.0551	0.0551	0.0551	0.0551	0.0551	0.0551	0.0551	0.0551	0.0551	0.0551	0.0551	0.0551	0.0551	0.0551	0.0551	0.0551	0.0551	0.0551	0.0551	0.0551	0.0551	0.0551	0.0551	0.0551	0.0551	0.0551	0.0551	0.0551	0.0551	0.0551	0.0551	0.0551	0.0551	0.0551	0.0551	0.0551	0.0551	0.0551	0.0551	0.0551	2.3179	0.0551	0.0551	0.0551	0.0551	0.0551	0.0551	0.0551	0.0551
STM1803	0.0551	0.0551	0.0551	0.0551	0.0551	0.0551	0.0551	0.0551	0.0551	0.0551	0.0551	0.0551	0.0551	0.0551	0.0551	0.1951	0.333175	0.0551	0.0551	0.0551	0.0551	0.386496	0.0551	0.0551	0.491539	0.0551	0.0551	0.0551	0.516033	0.0551	0.0551	0.0551	0.5746	0.918011	0.695442	0.597187	0.461392	0.0551	0.659483	1.13295	1.0145	0.409	0.0551	0.5362	0.628649	0.4343	0.948955	0.649077	1.74285
STM1804	1.398	1.50759	0.0551	0.0551	0.0551	2.1668	2.0569	0.0551	0.0551	0.0551	2.6153	0.0551	3.385	3.6586	0.0551	0.0551	0.0551	0.0551	0.0551	0.0551	0.0551	0.0551	0.0551	0.0551	0.0551	0.0551	0.0551	0.0551	0.0551	0.0551	0.0551	0.0551	0.0551	0.0551	0.0551	0.0551	0.0551	0.0551	0.0551	0.0551	0.0551	0.0551	0.0551	0.0551	0.0551	0.0551	0.0551	0.0551	0.0551
STM1805	0.0551	0.0551	0.0551	1.2373	0.0551	0.0551	0.0551	0.0551	0.0551	0.0551	0.0551	0.0551	0.0551	0.0551	6.12475	5.1606	4.85265	6.2369	4.2415	3.94845	4.0889	3.2246	0.0551	2.355	0.0551	4.3399	3.57422	0.0551	5.50755	4.44225	0.0551	0.0551	0.0551	0.0551	0.0551	0.0551	0.0551	0.0551	0.0551	0.0551	0.0551	0.0551	0.0551	0.0551	0.0551	0.0551	2.1412	0.0551	0.8868
STM1809	0.0551	0.0551	0.917436	1.83337	2.03158	1.0824	0.0551	0.8996	2.31533	0.0551	0.0551	0.0551	0.0551	0.0551	1.82503	1.71886	1.85819	1.64717	1.98111	1.39254	1.44036	1.86596	1.75915	3.87835	1.72135	2.28612	2.71477	1.78867	1.37426	0.836777	1.98236	4.46752	2.71928	5.67341	3.06109	3.54689	3.12408	2.59617	2.99858	2.7544	1.56791	2.289	2.12253	2.09169	4.08654	2.70405	2.31532	2.12657	2.9889
STM1812	0.0551	0.0551	0.0551	0.0551	0.0551	0.0551	0.0551	0.0551	0.0551	0.0551	0.0551	0.0551	0.0551	0.0551	0.0551	0.0551	0.0551	0.0551	0.0551	0.0551	0.0551	0.0551	0.0551	0.0551	0.0551	0.0551	0.4966	0.0551	0.0551	0.0551	0.0551	0.0551	0.0551	0.0551	0.0551	0.0551	0.0551	0.0551	0.0551	0.0551	0.0551	0.0551	0.0551	0.0551	0.0551	0.0551	0.4543	0.3096	0.0551
STM1815	3.03484	4.4555	3.12467	2.30679	3.37616	4.09842	3.6406	2.49703	2.66776	5.87546	2.73367	2.66898	2.01438	2.62773	3.10889	2.57333	2.0563	2.80183	3.00863	2.25411	3.09134	2.81157	2.89774	2.52816	3.40804	2.40714	4.19854	2.94664	4.0985	2.06694	3.83236	1.92358	1.63481	2.03282	1.41131	2.04503	2.07356	2.04218	0.942129	2.01973	2.62564	0.0551	0.6676	0.87174	1.61897	0.0551	2.72867	2.22513	3.42362
STM1816	0.0551	0.0551	0.0551	0.0551	0.0551	0.0551	0.0551	0.0551	0.0551	0.0551	0.0551	0.0551	0.0551	0.0551	2.4789	0.0551	0.0551	0.0551	0.0551	1.4069	1.1727	0.0551	0.0551	0.0551	1.1854	0.0551	0.0551	0.0551	0.0551	2.11046	0.0551	0.0551	0.0551	0.0551	0.0551	0.0551	0.0551	0.0551	0.0551	0.0551	1.84802	0.0551	0.0551	0.0551	0.0551	0.0551	0.569	0.0551	0.0551
STM1818	0.0551	0.0551	1.4722	0.0551	4.1743	0.0551	0.0551	0.0551	0.0551	0.0551	0.0551	0.0551	0.0551	0.0551	0.0551	0.0551	0.0551	0.0551	0.0551	0.0551	0.0551	0.0551	0.0551	0.0551	0.0551	0.0551	0.0551	0.0551	0.0551	0.0551	0.0551	0.0551	0.0551	0.512784	0.0551	0.0551	0.0551	0.0551	0.482719	0.0551	0.0551	0.0551	0.0551	0.0551	0.0551	0.0551	0.494728	0.0551	0.735371
STM1819	0.0551	0.0551	0.0551	0.0551	0.0551	0.0551	0.0551	0.0551	0.0551	0.0551	0.0551	0.0551	0.0551	0.0551	0.0551	0.0551	0.0551	0.0551	0.0551	0.0551	0.0551	0.0551	0.0551	0.0551	0.0551	0.0551	0.3006	0.0551	1.0962	0.0551	0.0551	1.15729	1.61182	1.13967	0.892973	1.77357	1.06479	1.72048	0.862828	1.65125	0.9703	1.26986	2.96752	0.845657	1.51582	0.9329	0.704113	0.828615	0.3682
STM1822	0.0551	0.0551	0.0551	0.0551	0.0551	0.0551	0.0551	0.0551	0.0551	0.0551	0.0551	0.0551	0.0551	0.0551	0.0551	0.0551	0.0551	0.0551	0.0551	0.0551	0.0551	0.0551	0.0551	0.0551	0.0551	0.0551	0.0551	0.0551	0.0551	0.0551	0.0551	1.7073	0.0551	0.0551	0.0551	0.0551	0.0551	0.0551	0.0551	0.0551	0.0551	0.0551	0.0551	0.0551	0.0551	0.0551	0.0551	0.0551	0.0551
STM1826	0.0551	0.0551	0.0551	0.0551	0.0551	0.0551	0.0551	0.0551	6.2005	0.0551	0.0551	0.0551	0.0551	4.9817	0.71528	0.933716	0.756329	0.3322	0.636201	0.513035	0.476014	0.550472	0.576056	0.4354	1.37514	0.3785	1.24715	0.687666	0.936165	0.477476	0.642397	0.0551	0.0551	0.0551	0.0551	0.0551	0.9674	0.0551	0.0551	3.7338	0.0551	0.0551	0.0551	0.0551	0.0551	0.0551	0.0551	0.0551	0.0551
STM1828	0.0551	0.0551	0.0551	0.0551	0.0551	0.0551	0.0551	0.0551	0.0551	0.0551	0.0551	0.0551	0.0551	0.0551	0.0551	0.0551	0.0551	0.0551	0.0551	0.0551	0.0551	7.1425	0.0551	0.0551	0.0551	0.0551	0.0551	0.0551	9.7699	0.0551	2.8885	0.0551	0.0551	0.0551	0.0551	0.0551	0.0551	0.0551	0.0551	0.0551	0.0551	0.0551	0.0551	0.0551	1.9141	0.0551	0.0551	0.0551	1.1018
STM1830	0.0551	0.81	0.624116	1.07545	0.680288	0.916374	0.56205	0.5974	0.0551	0.515503	0.689309	0.3321	0.0551	1.37643	6.04165	5.52172	4.99507	4.97258	6.23344	4.64049	5.88767	4.41535	4.03074	3.21986	2.06055	4.42209	10.0528	5.7275	1.8101	4.96618	7.09462	3.1194	2.862	4.44362	2.68545	2.85417	2.40379	1.89745	3.54678	2.01886	2.14848	2.948	0.0551	1.56764	2.92913	1.98079	3.7469	3.64643	8.32691
STM1832	2.17504	4.77782	2.05823	2.8622	4.0391	1.86694	3.33586	1.97803	0.930795	3.52435	2.32566	1.8748	2.41714	4.05351	4.67017	5.08887	5.59473	4.39409	5.3882	4.23031	5.76819	2.56002	3.21049	1.55414	1.91971	3.99958	0.51232	4.7274	3.97541	3.58675	5.15454	7.17681	5.98431	8.14138	10.4446	8.53445	2.76896	4.74733	9.51515	8.73672	7.04375	6.51671	2.57424	5.56871	9.6146	5.27825	3.92761	4.71281	6.51995
STM1837	24.9981	22.5694	13.3705	7.85011	18.7291	17.6623	25.1872	25.9598	20.7761	28.9922	30.3346	30.3998	23.8979	39.3167	15.3697	7.93525	14.2663	17.9645	15.5149	8.87859	13.3932	20.6172	18.1841	18.4554	20.6694	21.704	16.3787	21.1992	16.5048	8.72197	26.667	20.6714	17.943	13.6599	4.32137	15.3973	9.34052	19.4697	8.66362	9.77514	5.59232	8.50082	15.4845	7.69426	15.8461	4.26761	5.70292	9.35633	7.77481
STM1842	0.3457	0.0551	0.0551	0.0551	0.863935	0.0551	0.0551	0.0551	0.8537	0.92784	0.0551	1.0713	0.0551	0.852547	0.0551	0.0551	1.07333	0.0551	0.208	0.0551	0.0551	0.54397	1.6039	0.4262	1.58947	0.5476	1.0619	0.0551	0.3629	0.0551	1.011	1.26082	0.5354	1.21407	0.0551	0.88442	1.0687	0.738239	0.0551	0.0551	0.0551	0.0551	0.0551	0.0551	1.0325	0.0551	0.522682	0.0551	0.791618
STM1844	0.0551	0.6519	0.6575	0.607532	0.0551	0.0551	0.0551	0.0551	0.0551	1.04037	0.0551	0.0551	0.0551	0.8704	0.842275	0.853483	0.5613	0.400911	0.676728	0.491848	0.591909	0.750305	0.653845	0.0551	1.05042	0.538566	1.2311	1.25824	1.23446	0.419	0.779518	0.4754	0.5046	1.40021	2.206	1.0341	0.0551	0.0551	0.872974	2.3064	1.37298	0.0551	0.0551	0.0551	0.845989	0.0551	0.5633	0.4139	1.14623
STM1845	0.6716	2.39351	0.0551	0.6407	0.859053	0.5441	1.4951	0.6175	0.9909	0.0551	1.30155	0.990089	1.5272	1.77775	2.35292	0.822571	0.0551	1.99114	2.16293	1.39074	6.45377	2.46264	1.77626	4.58742	0.0551	1.73801	6.88764	1.41607	2.1775	2.74971	0.68392	10.4792	8.94407	7.52696	8.90923	7.76778	4.43723	5.31115	9.30034	7.0662	0.0551	10.9273	8.97992	4.36737	10.2638	5.74842	8.10424	6.15666	12.004
STM1846	0.0551	0.8537	0.837057	0.6779	0.758929	0.0551	0.9448	0.0551	0.0551	1.64612	1.2718	0.6329	0.7137	0.96144	0.4801	0.708814	0.925328	0.8113	0.446095	0.5576	0.0551	0.628991	0.658628	0.575747	0.878075	0.0551	1.09337	0.7056	1.00488	0.483912	0.897655	0.0551	0.0551	0.0551	0.0551	0.0551	0.0551	0.0551	0.0551	0.0551	0.0551	0.0551	0.0551	0.0551	0.0551	0.0551	0.0551	0.0551	0.0551
STM1847	0.0551	0.0551	0.0551	0.0551	0.0551	0.0551	0.0551	0.0551	0.0551	0.0551	0.0551	0.0551	0.0551	0.0551	0.30905	0.0551	0.224635	0.2318	0.0551	0.0551	0.0551	0.383	0.3829	0.0551	0.4055	0.0551	0.742837	0.420239	0.4367	0.0551	0.0551	0.0551	0.0551	0.0551	0.0551	0.0551	0.0551	0.0551	0.0551	0.0551	0.0551	0.0551	0.0551	0.0551	0.0551	0.0551	0.0551	0.0551	0.0551
STM1849	0.0551	0.73195	0.0551	0.0551	0.0551	0.0551	0.85335	0.0551	0.0551	0.0551	0.0551	0.0551	0.0551	0.7417	0.0551	0.0551	0.0551	0.0551	0.0551	0.0551	0.3978	0.0551	0.1829	0.0551	0.0551	0.0551	0.627295	0.2664	0.0551	0.0551	0.0551	0.0551	0.0551	0.0551	0.0551	0.0551	0.0551	0.6108	0.0551	0.0551	0.0551	0.0551	0.6355	0.0551	0.6751	0.0551	0.0551	0.0551	0.0551
STM1851	0.0551	0.0551	0.0551	0.0551	0.0551	0.0551	0.0551	0.0551	0.0551	0.0551	0.0551	0.0551	0.0551	0.0551	0.0551	0.0551	0.0551	0.0551	0.0551	0.0551	0.0551	0.0551	0.0551	0.0551	0.0551	0.0551	1.35595	0.0551	0.0551	0.0551	0.0551	0.8836	0.0551	0.0551	0.0551	0.0551	0.8818	0.0551	0.0551	0.0551	0.0551	0.0551	0.93145	0.0551	0.0551	0.0551	1.0802	1.14428	0.0551
STM1873	0.0551	0.0551	0.0551	0.0551	1.3603	0.0551	0.0551	0.0551	0.0551	0.0551	0.0551	0.0551	0.0551	0.0551	1.5608	1.4515	1.2009	1.2059	1.5171	1.076	0.0551	0.0551	0.5628	0.0551	0.0551	0.0551	0.78749	0.0551	0.0551	1.0499	0.0551	0.0551	0.0551	0.0551	0.0551	0.0551	0.0551	0.0551	0.0551	0.0551	0.0551	0.0551	0.0551	0.0551	0.0551	0.0551	0.0551	0.0551	0.0551
STM1880	0.0551	0.0551	0.0551	0.0551	0.0551	0.0551	0.0551	0.0551	0.0551	0.0551	0.0551	0.0551	0.0551	0.0551	0.0551	0.0551	0.0551	0.0551	0.0551	0.0551	0.0551	0.0551	0.0551	0.0551	0.0551	0.0551	0.0551	0.0551	0.0551	0.0551	0.0551	0.0551	0.0551	0.0551	0.0551	0.0551	0.0551	0.0551	0.0551	0.0551	0.0551	0.0551	0.0551	0.0551	0.0551	0.0551	0.0551	0.0551	0.6024
STM1881	0.0551	0.0551	0.0551	0.0551	0.0551	0.8601	0.0551	1.2112	1.55217	0.0551	0.0551	0.0551	0.0551	0.0551	0.0551	0.0551	0.0551	0.0551	0.0551	0.0551	0.0551	0.922116	0.0551	1.8609	0.0551	0.0551	2.97969	0.0551	0.0551	0.0551	0.0551	3.32404	2.1931	0.0551	3.5725	2.25637	2.84758	3.19974	2.69899	1.4951	0.0551	2.73551	4.00777	2.79052	2.35871	2.44439	2.46564	1.51109	0.0551
STM1883	0.0551	25.4548	0.0551	0.0551	0.8847	0.0551	0.0551	9.65754	0.0551	0.0551	0.0551	0.0551	0.0551	0.8678	1.80488	2.97931	0.852009	0.8632	2.2788	0.828468	0.0551	0.580204	1.0807	0.0551	0.7676	1.45621	0.8928	1.4605	0.0551	1.04664	0.848508	0.0551	0.976235	0.0551	0.0551	11.3355	0.0551	0.0551	0.0551	0.0551	0.0551	0.0551	0.0551	0.0551	0.0551	0.0551	0.0551	6.64279	0.0551
STM1884	12.3284	12.668	14.6022	10.0352	20.1519	9.77033	12.1423	15.6122	24.2724	15.9561	7.61641	17.8386	16.0673	11.9268	14.5789	9.6328	12.4592	14.3549	18.6852	11.6064	16.8958	8.08498	10.6463	9.27054	11.2144	10.5898	8.22498	14.7163	8.37793	9.94281	13.4324	25.8251	21.4846	27.4225	15.6654	19.1723	18.4352	21.9761	16.156	13.6558	15.866	13.6028	12.8603	12.5719	12.9925	10.7401	6.87192	15.8547	8.38167
STM1886	0.0551	1.4172	1.55932	1.26459	1.4309	1.46081	1.44079	1.82	0.0551	1.72659	1.33985	1.35578	0.886647	0.8521	1.92261	0.785468	0.724003	1.39351	1.29811	1.04799	0.875276	2.92968	1.02979	0.8358	2.84906	2.83543	1.19632	2.96777	3.6213	0.983	1.62186	2.7413	0.7947	2.30394	0.0551	2.11861	0.0551	1.96203	1.17747	1.17568	0.0551	0.0551	1.90761	1.4113	2.7959	0.0551	0.93892	0.897026	0.714068
STM1888	1.52829	1.53048	1.75128	1.14806	2.55452	0.959343	1.51303	1.66656	1.79454	2.36962	1.35935	1.88998	1.42555	1.85265	3.09137	2.58051	1.93277	2.97442	3.08968	2.46267	2.57594	2.2191	2.80956	1.71263	2.52522	3.14296	1.97286	2.9242	3.25447	2.47255	3.44146	1.47108	1.51158	1.7963	2.4481	1.46037	1.55992	1.40437	0.6358	0.0551	1.3011	1.70214	1.73527	0.915541	1.8798	1.24119	1.35504	2.15253	1.30706
STM1891	0.0551	0.0551	0.0551	0.0551	0.0551	0.0551	0.0551	0.0551	0.0551	0.0551	0.0551	0.0551	0.0551	0.0551	0.0551	0.0551	0.0551	0.0551	0.0551	0.0551	0.0551	0.0551	0.0551	0.5742	0.0551	0.0551	0.0551	0.0551	0.0551	0.0551	0.0551	0.0551	0.0551	0.0551	0.0551	0.0551	0.0551	2.3524	0.0551	0.0551	0.0551	0.0551	0.0551	0.0551	0.0551	0.0551	0.0551	0.0551	0.0551
STM1899	0.0551	0.0551	0.0551	0.0551	0.0551	0.0551	1.1295	0.0551	0.0551	0.0551	0.0551	0.0551	0.0551	0.0551	2.54212	6.64455	3.77255	0.0551	2.53814	3.60425	2.92508	1.4118	2.9455	2.42698	1.43911	0.0551	2.60549	0.0551	2.65623	2.68374	0.0551	0.0551	0.0551	0.0551	0.0551	0.0551	0.0551	0.0551	0.0551	0.0551	0.0551	0.0551	0.0551	0.0551	0.0551	0.0551	1.0815	0.0551	0.0551
STM1901	2.36153	2.10759	1.45305	1.09389	2.49645	2.61146	2.24565	2.62386	2.90885	3.04266	3.06694	3.40391	3.08326	3.83499	2.0157	1.48857	1.28999	1.75316	2.26013	1.26486	1.53223	2.20226	1.72785	1.97063	2.77311	1.73554	1.65269	2.02001	1.59668	1.28447	2.19905	2.78361	2.31663	2.51329	0.7318	1.69606	1.39227	2.19086	0.969694	1.77637	1.43563	0.897053	1.55212	0.883527	1.75183	0.670937	0.48761	0.932624	0.60342
STM1903	0.0551	0.0551	0.0551	0.0551	0.0551	0.0551	0.0551	0.0551	0.0551	0.0551	0.0551	0.0551	0.0551	0.0551	0.0551	0.9718	3.6488	1.38599	0.0551	1.3827	0.0551	1.4815	0.0551	0.0551	0.0551	0.0551	0.0551	0.0551	3.4699	0.0551	0.0551	3.165	2.17097	0.0551	2.8189	3.2981	0.0551	2.18378	2.16226	3.4047	0.0551	1.8434	0.0551	2.096	1.5865	2.0871	3.8429	0.0551	0.0551
STM1905	0.0551	0.0551	0.0551	0.0551	0.0551	0.0551	0.0551	0.0551	0.0551	0.0551	2.6729	0.0551	0.0551	0.0551	0.0551	0.0551	0.0551	0.0551	0.0551	0.0551	0.0551	0.0551	0.0551	0.0551	0.0551	2.5228	3.61315	3.087	1.3062	0.0551	4.9973	0.0551	0.0551	0.0551	0.0551	0.0551	0.0551	0.0551	0.0551	0.0551	0.0551	0.0551	0.0551	0.0551	0.0551	0.0551	0.0551	0.0551	0.0551
STM1909	0.0551	0.0551	0.0551	0.0551	0.3723	0.0551	0.0551	0.0551	0.0551	0.0551	0.0551	0.0551	0.6953	0.4929	0.89315	1.1366	0.0551	0.9035	1.0604	0.0551	0.4839	0.0551	0.8945	0.87205	1.11977	0.0551	0.592	0.8293	0.984467	0.0551	1.2997	0.0551	0.0551	0.0551	0.0551	0.0551	0.0551	0.0551	0.0551	0.0551	0.0551	0.0551	0.0551	0.0551	0.0551	0.0551	0.0551	0.0551	0.0551
STM1915	0.0551	0.0551	0.0551	0.0551	0.0551	0.0551	0.0551	0.0551	0.0551	0.0551	0.0551	0.0551	0.0551	0.0551	1.23886	0.0551	0.922931	1.67758	1.55496	1.29481	0.0551	1.29126	0.918	0.0551	0.0551	1.30216	0.0551	1.21364	0.0551	0.0551	1.7384	0.0551	0.0551	0.0551	0.0551	0.0551	0.0551	0.0551	0.0551	0.0551	0.0551	0.0551	0.0551	0.0551	0.0551	0.0551	0.0551	0.0551	0.0551
STM1916	0.0551	0.0551	0.0551	0.0551	0.0551	0.0551	0.0551	0.0551	0.0551	0.0551	0.0551	0.0551	0.0551	0.0551	0.3331	0.0551	0.735131	0.0551	0.407782	0.0551	0.0551	0.0551	0.0551	0.0551	0.0551	1.6351	0.0551	0.8718	0.0551	0.0551	1.7534	0.0551	0.0551	0.0551	0.0551	0.0551	0.0551	0.0551	0.0551	0.0551	0.0551	0.0551	0.0551	0.0551	0.0551	0.0551	0.6235	0.0551	0.4522
STM1917	0.0551	0.0551	0.0551	0.0551	0.0551	0.0551	0.0551	0.0551	0.0551	0.0551	0.0551	0.0551	0.0551	0.0551	0.0551	0.4562	0.5201	0.527377	0.1851	0.287	0.0551	0.5233	0.0551	0.0551	0.0551	0.369048	0.0551	0.4707	0.0551	0.502	0.431633	0.0551	0.0551	0.0551	0.0551	0.0551	0.0551	0.0551	0.0551	0.0551	0.0551	0.0551	0.0551	0.0551	0.0551	0.0551	0.0551	0.0551	0.0551
STM1919	0.0551	0.0551	0.0551	0.0551	0.0551	0.4919	0.0551	0.0551	0.0551	0.0551	0.0551	0.0551	0.0551	0.0551	2.53459	2.41429	2.15316	2.67657	3.14108	2.85546	0.0551	2.61587	1.33863	0.0551	0.0551	2.09167	0.0551	2.75423	0.0551	1.926	3.17678	0.973138	0.598623	2.54728	2.7768	2.11492	2.32774	0.6624	2.08662	0.0551	0.908218	1.44819	0.0551	1.5048	2.75615	1.78322	2.83953	2.03834	2.52681
STM1920	0.0551	0.0551	0.0551	0.0551	0.0551	0.0551	0.0551	0.0551	0.0551	0.0551	0.0551	0.0551	0.0551	0.0551	2.21501	1.24439	1.87824	2.18134	2.37639	1.67544	0.0551	2.05043	1.19223	0.0551	0.0551	1.44951	0.0551	1.84759	0.0551	1.6176	2.53686	0.0551	0.0551	0.0551	0.550991	0.0551	0.0551	0.0551	0.0551	0.0551	0.0551	0.0551	0.0551	0.0551	0.4359	0.3773	1.33568	0.670422	1.29365
STM1921	0.0551	0.0551	0.0551	0.0551	0.0551	0.0551	0.0551	0.0551	0.0551	0.0551	0.0551	0.0551	0.0551	0.0551	0.92638	0.466368	0.839675	0.872696	1.03256	0.868061	0.0551	0.713554	1.21393	0.0551	0.0551	0.617015	0.0551	0.843694	6.5151	0.793876	0.874025	0.0551	0.0551	0.0551	0.8375	0.0551	0.0551	0.0551	0.0551	0.0551	0.0551	0.0551	0.0551	0.0551	0.5275	0.0551	0.0551	0.4689	0.0551
STM1923	0.0551	0.0551	0.0551	0.0551	0.0551	0.0551	0.0551	0.0551	0.0551	0.0551	0.0551	0.0551	0.0551	0.0551	0.0551	0.0551	0.0551	0.5947	0.7392	0.6001	0.0551	0.0551	0.0551	0.0551	0.0551	0.0551	0.0551	0.0551	0.0551	0.4434	0.0551	0.0551	0.0551	0.0551	0.0551	0.0551	0.0551	0.0551	0.0551	0.0551	0.0551	0.0551	0.0551	0.0551	0.0551	0.0551	0.0551	0.0551	0.0551
STM1927	0.0551	0.0551	0.0551	0.0551	0.0551	0.0551	0.0551	0.0551	0.0551	0.0551	0.0551	0.0551	0.0551	0.0551	0.0551	0.0551	0.0551	0.0551	0.0551	0.0551	0.2964	0.0551	0.0551	0.618	0.0551	0.0551	0.0551	0.0551	0.0551	0.0551	0.0551	0.0551	0.0551	0.0551	0.0551	0.6751	0.0551	0.0551	0.0551	0.0551	0.0551	0.0551	0.0551	0.0551	0.0551	0.0551	0.0551	0.0551	0.0551
STM1928	0.0551	0.0551	0.0551	0.0551	0.0551	0.0551	0.0551	0.0551	0.0551	0.0551	0.0551	0.0551	0.0551	0.0551	0.0551	0.0551	0.0551	0.0551	0.0551	0.0551	0.7684	0.0551	0.0551	0.0551	0.0551	0.0551	1.11325	0.0551	0.0551	0.0551	0.0551	0.0551	0.0551	0.0551	0.0551	0.0551	0.0551	0.6042	0.9384	0.7953	0.0551	1.3191	0.664227	0.0551	0.0551	0.0551	0.5594	0.7234	0.549684
STM1929	0.0551	0.0551	0.0551	0.0551	0.0551	0.0551	0.0551	0.0551	0.0551	0.0551	0.0551	0.0551	0.0551	0.0551	0.0551	0.0551	0.0551	0.0551	0.0551	0.0551	0.0551	0.0551	0.0551	0.0551	0.0551	0.0551	0.682113	0.0551	0.0551	0.0551	0.0551	0.0551	0.0551	0.0551	0.0551	0.0551	0.0551	0.0551	0.0551	0.0551	0.0551	0.0551	0.0551	0.0551	0.0551	0.0551	0.604704	0.0551	0.1705
STM1934	0.0551	0.0551	0.0551	0.0551	0.0551	0.0551	0.0551	0.0551	0.0551	0.0551	0.0551	0.0551	0.0551	0.0551	0.3634	0.0551	0.0551	0.4038	0.0551	0.6648	0.0551	0.0551	0.0551	0.0551	0.0551	0.45835	0.0551	0.4967	0.0551	0.0551	0.0551	0.0551	0.0551	0.0551	0.0551	0.0551	0.0551	0.0551	0.0551	0.0551	0.0551	0.0551	0.0551	0.0551	0.0551	0.0551	0.0551	0.0551	0.0551
STM1935	0.0551	0.0551	1.5568	0.9243	0.5047	0.4985	0.0551	1.25873	2.84102	2.42273	0.0551	1.36517	0.4257	0.0551	3.61827	2.19359	3.53688	3.12256	3.18814	2.97522	2.37799	2.34112	2.85894	1.87647	4.26123	2.77387	2.08616	3.10929	3.16778	2.27266	3.19874	0.0551	0.0551	1.50189	0.4023	0.0551	0.0551	0.0551	1.36182	1.68133	4.68942	0.0551	0.0551	0.0551	0.0551	0.0551	1.49633	0.0551	0.0551
STM1940	0.5599	0.79235	0.0551	0.0551	0.0551	0.0551	0.930033	0.0551	0.0551	0.0551	1.21785	0.0551	0.0551	0.3282	0.0551	0.0551	0.0551	0.0551	0.0551	0.0551	0.0551	0.0551	0.0551	0.0551	0.0551	0.0551	0.0551	0.0551	0.0551	0.0551	0.0551	0.0551	0.0551	0.0551	0.0551	0.0551	0.0551	0.0551	0.0551	0.0551	0.0551	0.0551	0.0551	0.0551	0.5909	0.0551	0.0551	0.0551	0.0551
STM1949	0.0551	0.0551	0.0551	0.0551	0.0551	0.0551	0.0551	0.0551	0.0551	0.0551	0.0551	0.0551	0.0551	0.0551	0.0551	0.0551	0.0551	2.5529	0.0551	3.7235	0.0551	0.0551	0.0551	2.1943	0.0551	0.0551	0.0551	0.0551	0.0551	2.51725	0.0551	0.0551	0.0551	0.0551	0.0551	0.0551	0.0551	0.0551	0.0551	0.0551	0.0551	0.0551	0.0551	0.0551	0.0551	0.0551	0.0551	0.0551	0.7777
STM1951	0.6704	1.1083	0.51642	0.4076	1.4325	0.4805	0.6218	0.6075	0.0551	0.5883	0.616433	0.5994	0.5822	0.0551	0.0551	0.0551	0.0551	0.0551	0.0551	0.0551	0.0551	0.0551	0.0551	0.0551	0.0551	0.0551	0.0551	0.0551	0.0551	0.0551	0.0551	0.9976	0.0551	0.8719	0.7044	0.5387	0.0551	0.0551	0.6694	0.7835	0.0551	0.5245	0.637333	0.0551	1.0989	0.0551	0.0551	0.0551	0.0551
STM1953	0.0551	0.0551	0.0551	0.0551	0.0551	0.0551	0.0551	0.0551	0.0551	0.0551	0.0551	0.0551	0.0551	0.0551	0.0551	0.0551	0.0551	0.0551	0.0551	0.0551	0.0551	0.0551	0.0551	0.0551	0.0551	0.0551	0.56178	0.0551	0.0551	0.0551	0.0551	0.9641	0.0551	1.04639	1.14871	0.5115	0.957493	0.902433	0.7437	0.0551	0.0551	0.0551	0.8353	0.0551	0.819583	0.714403	0.592298	0.443643	0.568558
STM1954	0.0551	1.2165	0.0551	0.0551	0.0551	0.0551	0.5959	0.0551	0.0551	0.0551	0.0551	0.0551	0.979333	0.6109	0.0551	0.0551	0.0551	0.0551	0.0551	0.0551	0.0551	0.0551	0.0551	0.0551	0.0551	0.0551	0.0551	0.0551	0.0551	0.0551	0.0551	0.4438	0.0551	0.0551	0.0551	0.0551	0.0551	0.0551	0.0551	0.0551	0.0551	0.4332	0.0551	0.0551	0.0551	0.0551	0.0551	0.4605	0.0551
STM1958	0.0551	0.0551	0.0551	0.0551	0.0551	0.0551	0.0551	0.0551	0.0551	1.68233	0.7975	0.5519	0.0551	0.4498	0.2035	0.0551	0.0551	0.0551	0.4663	0.0551	0.0551	0.2584	0.0551	0.0551	0.0551	0.1524	0.0551	0.0551	0.0551	0.0551	0.519842	0.0551	0.0551	0.0551	0.0551	0.0551	0.0551	0.0551	0.0551	0.0551	0.0551	0.0551	0.0551	0.0551	0.0551	0.0551	0.0551	0.0551	0.0551
STM1959	0.0551	0.0551	1.5342	0.0551	0.0551	0.948973	0.631	0.0551	0.0551	0.0551	4.6929	0.0551	1.8478	3.2632	9.08006	9.78783	9.76947	19.1818	18.1617	13.5158	5.29425	12.9909	9.87864	6.62618	0.792844	7.20393	0.0551	15.4102	2.58201	15.2523	24.302	0.0551	0.0551	1.7976	1.89845	2.24373	0.0551	0.0551	0.0551	0.0551	0.0551	0.0551	0.0551	0.0551	5.07102	0.0551	2.16673	3.51121	5.57686
STM1964	0.0551	0.838673	0.6834	0.0551	0.0551	0.0551	0.0551	0.0551	0.0551	0.6072	0.5622	0.4751	0.0551	0.926735	0.397318	0.466583	0.0551	0.255	0.491096	0.217439	0.447619	0.398044	0.4173	0.312675	0.440103	0.384841	1.1287	0.406667	0.451621	0.1624	0.454305	0.49435	0.8264	0.0551	0.0551	0.829726	0.0551	0.4695	0.0551	0.0551	0.0551	0.0551	0.4972	0.0551	0.586873	0.0551	0.38473	0.32375	0.425176
STM1969	0.0551	0.0551	0.0551	0.0551	0.0551	0.0551	0.0551	0.0551	0.0551	0.0551	0.0551	0.0551	0.0551	1.0854	0.511633	0.0551	0.0551	0.561133	0.7939	0.9572	0.0551	0.558	0.0551	0.0551	0.0551	0.77735	0.0551	0.465433	0.0551	0.0551	0.0551	0.0551	0.0551	0.0551	0.0551	0.0551	0.0551	0.0551	0.0551	0.0551	0.0551	0.0551	0.0551	0.0551	0.0551	0.0551	0.0551	0.0551	0.0551
STM1970	0.0551	0.0551	0.0551	0.0551	0.0551	0.0551	0.0551	0.0551	0.0551	0.0551	0.0551	0.0551	0.0551	0.0551	0.66402	0.4975	0.37915	0.779	0.759433	0.65042	0.0551	0.667367	0.4358	0.0551	0.0551	0.64212	0.0551	0.808525	0.0551	0.671233	0.869511	0.0551	0.0551	0.0551	0.0551	0.0551	0.0551	0.0551	0.0551	0.0551	0.0551	0.0551	0.0551	0.0551	0.0551	0.0551	0.0551	0.0551	0.0551
STM1975	0.0551	0.0551	0.0551	0.0551	0.0551	0.0551	0.0551	0.0551	0.0551	0.0551	0.0551	0.0551	0.0551	0.0551	0.522291	0.0551	0.0551	0.8962	0.7506	0.58355	0.0551	0.4988	0.0551	0.0551	0.0551	0.589504	0.0551	0.6351	0.0551	0.459097	0.5768	0.0551	0.0551	0.0551	0.0551	0.0551	0.0551	0.0551	0.0551	0.0551	0.0551	0.0551	0.0551	0.0551	0.0551	0.0551	0.2592	0.0551	0.0551
STM1976	0.0551	0.0551	0.0551	0.0551	0.0551	0.0551	0.0551	0.0551	0.0551	0.0551	0.0551	0.0551	0.0551	0.0551	0.0551	0.0551	0.0551	0.418667	0.5034	0.4189	0.0551	0.4537	0.0551	0.0551	0.0551	0.4378	0.0551	0.299267	0.0551	0.0551	0.371522	0.0551	0.0551	0.0551	0.0551	0.0551	0.0551	0.0551	0.0551	0.0551	0.0551	0.0551	0.0551	0.0551	0.0551	0.0551	0.0551	0.0551	0.0551
STM1977	0.0551	0.0551	0.0551	0.0551	0.0551	0.0551	0.0551	0.0551	0.0551	0.0551	0.0551	0.0551	0.0551	0.0551	1.50322	0.926509	0.636823	2.43297	2.0698	1.66934	0.0551	1.40051	0.77874	0.0551	0.0551	1.1391	0.0551	1.52866	0.0551	1.23685	1.5803	0.0551	0.0551	0.0551	0.0551	0.0551	0.0551	0.0551	0.0551	0.0551	0.0551	0.0551	0.0551	0.0551	0.0551	0.0551	0.0551	0.0551	0.0551
STM1984	0.0551	0.0551	0.0551	0.0551	0.0551	0.0551	0.0551	0.0551	0.0551	0.0551	0.0551	0.0551	0.0551	0.0551	0.0551	0.0551	0.0551	0.0551	0.0551	0.0551	0.0551	0.0551	0.0551	0.0551	0.0551	0.0551	0.0551	0.0551	0.0551	0.0551	0.0551	0.0551	0.0551	0.0551	0.0551	0.0551	0.0551	0.0551	0.0551	0.0551	0.0551	0.0551	0.5096	0.0551	0.0551	0.0551	0.0551	0.0551	0.0551
STM1986	0.0551	0.0551	0.0551	0.0551	0.0551	0.0551	0.0551	0.0551	0.0551	0.0551	0.0551	0.0551	0.0551	0.0551	0.0551	0.0551	0.0551	0.0551	0.0551	0.0551	0.0551	0.0551	0.0551	0.0551	0.0551	0.0551	0.0551	0.0551	0.0551	0.0551	0.0551	0.0551	0.0551	0.0551	0.0551	0.0551	0.0551	0.0551	0.0551	0.0551	0.0551	0.0551	0.0551	0.0551	0.0551	0.0551	0.4754	0.0551	0.0551
STM1996	0.0551	0.0551	0.0551	0.0551	0.0551	0.0551	0.0551	0.0551	0.0551	0.0551	0.0551	0.0551	0.0551	0.0551	0.0551	0.0551	0.0551	0.0551	0.0551	0.0551	0.0551	0.0551	0.0551	0.0551	0.0551	0.0551	0.0551	0.0551	0.0551	0.0551	0.0551	0.0551	0.0551	0.0551	0.0551	0.0551	0.0551	0.0551	0.0551	0.0551	0.0551	0.0551	0.0551	0.0551	0.0551	0.0551	0.8995	1.0574	0.0551
STM2016	5.1234	0.0551	0.0551	0.0551	0.0551	0.0551	0.0551	3.4578	5.2851	4.37819	4.0159	0.0551	5.22078	0.0551	0.0551	0.0551	0.0551	0.0551	0.0551	0.0551	0.0551	4.53603	5.50055	11.7506	4.6794	6.16543	12.6741	6.02135	5.8604	0.0551	7.31573	0.0551	0.0551	5.0762	0.0551	1.8176	0.0551	0.0551	0.0551	0.0551	0.0551	0.0551	0.0551	0.0551	3.8351	0.0551	4.27747	4.33835	2.71243
STM2024	0.0551	0.0551	0.0551	0.0551	0.0551	0.0551	0.0551	0.0551	0.0551	0.0551	0.0551	0.0551	0.0551	0.0551	0.0551	0.0551	0.0551	0.0551	0.0551	0.0551	0.0551	0.0551	0.0551	0.0551	0.0551	0.0551	0.0551	0.0551	0.0551	0.0551	0.0551	0.0551	0.0551	0.0551	0.0551	0.0551	0.0551	0.0551	0.0551	0.0551	1.36417	0.0551	0.0551	0.0551	0.0551	0.0551	0.0551	0.0551	0.0551
STM2025	0.0551	0.0551	0.0551	0.0551	0.0551	0.0551	0.0551	0.0551	0.0551	0.0551	0.0551	0.0551	0.0551	0.0551	0.0551	0.0551	0.0551	0.0551	0.57935	0.3862	0.0551	0.0551	0.0551	0.0551	0.5285	0.0551	0.0551	0.0551	0.0551	0.0551	0.0551	0.0551	0.0551	0.0551	0.0551	0.0551	0.0551	0.0551	0.0551	0.0551	0.0551	0.0551	0.0551	0.0551	0.0551	0.0551	0.0551	0.0551	0.0551
STM2029	0.0551	0.0551	0.0551	0.0551	0.0551	0.0551	0.0551	0.0551	0.0551	0.0551	0.0551	0.0551	0.0551	0.0551	0.0551	0.0551	0.0551	0.0551	0.0551	0.0551	0.0551	0.0551	0.0551	0.0551	0.0551	0.0551	0.0551	0.0551	0.0551	0.0551	1.1902	1.69244	0.0551	0.0551	0.0551	2.1927	0.9985	0.0551	0.0551	0.0551	1.90559	0.0551	0.0551	2.22287	0.0551	0.0551	0.0551	0.0551	0.0551
STM2038	0.0551	0.0551	0.0551	0.0551	0.0551	0.0551	0.0551	0.0551	0.0551	0.0551	0.0551	0.0551	0.0551	0.0551	0.0551	0.0551	0.0551	0.7775	1.90914	0.0551	0.0551	0.0551	0.0551	0.0551	0.0551	0.0551	0.0551	0.0551	0.0551	0.0551	1.474	6.12572	2.94211	0.0551	0.0551	5.66479	2.36894	0.0551	3.74914	1.28832	8.23586	3.56842	0.0551	3.77409	5.42627	3.55954	1.1488	0.0551	0.0551
STM2039	0.0551	0.0551	1.059	0.0551	1.5469	0.0551	1.53971	1.88246	3.4595	1.95081	1.78107	1.16957	0.0551	1.51125	18.6409	8.3789	2.98999	17.5424	17.3696	13.3487	3.12012	13.7109	6.13904	2.46932	3.00443	11.9788	1.56777	18.3223	2.30447	9.93344	11.8072	0.4962	0.0551	0.0551	0.0551	1.42419	0.0551	0.0551	0.0551	0.0551	0.0551	0.0551	0.0551	0.7665	0.0551	0.0551	3.61091	3.14774	2.32818
STM2040	0.0551	0.0551	0.0551	0.0551	0.0551	0.0551	0.0551	0.0551	0.0551	0.0551	0.0551	0.0551	0.0551	0.0551	0.0551	0.0551	0.0551	0.0551	0.0551	0.0551	0.0551	0.0551	0.0551	0.0551	0.0551	0.0551	0.0551	0.0551	0.0551	0.0551	0.0551	1.86672	0.0551	0.0551	0.0551	1.61703	0.0551	0.0551	0.838277	0.0551	2.36892	1.14568	0.0551	1.38783	1.6628	0.9259	0.8621	0.0551	0.0551
STM2041	0.0551	0.0551	0.0551	0.0551	0.0551	0.0551	0.0551	0.0551	0.0551	0.0551	0.0551	0.0551	0.0551	0.0551	0.0551	0.0551	0.0551	0.0551	0.0551	0.0551	0.0551	0.0551	2.3409	0.0551	0.0551	0.0551	0.0551	0.0551	0.0551	0.0551	0.0551	1.78444	0.0551	0.0551	0.0551	2.89151	0.0551	0.0551	3.60504	1.47435	4.23353	3.08695	0.0551	3.2059	2.49818	1.66679	0.0551	2.976	0.0551
STM2042	38.072	28.783	27.0945	79.6664	86.9219	40.3021	44.0477	46.5539	45.7068	49.5543	32.6256	66.6427	41.1912	47.0683	102.722	122.565	54.4043	71.9941	123.955	56.2055	69.0904	61.4962	54.0283	51.0693	95.0518	69.5313	71.5059	62.2685	58.3786	101.873	66.0501	18.8702	17.8297	12.4229	13.8652	11.7164	10.6701	8.89765	33.7862	29.729	24.0109	27.7954	22.4675	20.1219	19.7111	29.7933	35.3261	14.1472	12.8803
STM2043	0.0551	0.0551	0.0551	0.0551	0.0551	0.0551	0.0551	0.0551	0.0551	0.0551	0.0551	0.0551	0.0551	0.0551	2.3179	0.550179	1.42294	2.7663	1.69503	1.56409	0.0551	1.86197	1.70255	3.74698	1.89505	2.2903	0.0551	2.8392	1.89797	1.1726	1.76131	0.0551	0.0551	0.0551	0.0551	0.0551	0.0551	0.0551	0.0551	0.0551	0.0551	0.0551	0.0551	0.0551	0.0551	0.0551	0.0551	1.26074	0.735722
STM2045	0.0551	0.0551	0.0551	0.936	0.0551	0.0551	0.0551	0.0551	0.0551	0.0551	0.0551	0.0551	0.0551	0.0551	0.0551	0.0551	0.0551	1.55509	1.4219	0.73905	0.0551	0.0551	0.0551	0.0551	0.0551	0.0551	0.0551	0.0551	0.9433	0.0551	0.0551	9.05954	3.46816	0.0551	0.0551	10.8567	3.97718	0.0551	7.4565	2.09232	11.1291	7.27322	0.0551	8.63858	9.65192	7.23292	1.7758	0.0551	0.0551
STM2051	0.0551	0.0551	0.0551	0.0551	0.0551	0.0551	0.0551	0.0551	0.0551	0.0551	0.0551	0.0551	0.0551	0.0551	0.0551	0.0551	0.0551	0.0551	0.0551	0.0551	0.0551	0.0551	0.0551	0.0551	0.0551	0.0551	0.0551	0.0551	0.0551	0.0551	0.0551	0.3716	0.0551	0.0551	0.0551	0.436	0.0551	0.0551	0.0551	0.0551	0.851325	0.625191	0.0551	0.6761	0.75465	0.0551	0.0551	0.0551	0.0551
STM2053	0.0551	0.0551	0.0551	0.0551	0.0551	0.0551	0.0551	0.0551	0.0551	0.0551	0.0551	0.0551	0.0551	0.0551	0.0551	0.0551	0.0551	0.0551	0.0551	0.0551	0.0551	0.0551	0.0551	0.0551	0.0551	0.0551	0.0551	0.0551	0.0551	0.0551	0.0551	0.0551	0.0551	0.0551	0.0551	0.0551	0.0551	0.0551	0.0551	0.0551	0.0551	0.0551	6.6336	0.0551	0.0551	0.0551	0.0551	2.4284	3.1089
STM2055	2.2465	0.0551	2.4949	0.0551	3.60204	0.0551	2.17044	3.37735	2.175	1.95867	2.99957	2.88958	2.0105	3.00797	6.89537	5.25643	3.0487	4.664	8.4661	3.58523	5.4101	7.04693	5.53623	1.3742	4.67758	6.73047	6.82733	7.19633	7.039	4.81207	7.15027	0.0551	0.0551	0.0551	0.0551	0.0551	0.0551	0.0551	0.0551	0.0551	1.40853	0.0551	0.0551	0.0551	0.0551	0.0551	1.84479	2.29673	1.4071
STM2059	2.32925	1.94082	0.815603	1.4887	3.34931	2.17076	1.35557	2.66876	2.84767	2.79238	2.83427	3.7898	1.81128	3.37964	1.16959	2.71102	1.01813	1.75352	2.88018	1.05162	2.482	1.32184	1.27191	1.41951	1.24321	2.6101	1.93072	1.29865	1.30421	1.09553	1.60701	3.84072	6.0279	3.1734	0.0551	1.9081	2.03605	0.0551	0.6951	1.43491	0.0551	0.0551	0.8694	0.0551	2.1348	0.0551	0.532765	0.99799	0.701914
STM2062	0.0551	0.0551	0.0551	0.0551	0.0551	0.5673	0.0551	0.0551	0.0551	0.0551	0.0551	0.0551	0.0551	0.0551	0.0551	11.9916	2.0882	0.0551	0.8821	3.666	0.0551	0.0551	1.5088	0.0551	3.67842	1.3793	0.0551	0.0551	2.38	0.0551	0.0551	0.0551	0.0551	0.0551	0.0551	0.0551	0.0551	0.0551	0.0551	0.0551	0.0551	0.0551	0.0551	0.0551	0.0551	0.0551	0.0551	0.0551	0.0551
STM2066	0.0551	0.0551	0.0551	0.0551	0.0551	0.0551	0.0551	0.0551	0.0551	0.0551	0.0551	0.0551	0.0551	0.0551	0.0551	0.0551	0.0551	0.0551	0.0551	0.0551	0.0551	0.0551	1.0398	2.26015	2.4344	0.0551	0.0551	0.0551	0.0551	0.0551	0.0551	0.0551	0.0551	0.0551	0.0551	0.0551	0.0551	0.977	0.0551	0.0551	0.0551	0.0551	0.8897	0.0551	0.0551	0.0551	2.05438	0.5005	1.34885
STM2069	0.0551	0.0551	0.0551	0.0551	0.0551	0.0551	0.0551	0.0551	0.0551	0.0551	0.0551	0.0551	0.0551	0.0551	6.7876	0.0551	2.17661	3.5017	2.50841	1.87025	0.7713	0.0551	3.5877	1.3609	1.2842	2.33687	2.97746	0.0551	4.85285	0.6537	0.0551	0.0551	0.0551	0.0551	0.0551	0.0551	0.0551	0.0551	0.0551	0.0551	0.0551	0.0551	0.0551	0.0551	0.0551	0.0551	0.9303	0.0551	0.0551
STM2070	0.0551	0.0551	0.0551	0.0551	0.60381	0.0551	0.0551	0.0551	1.21335	0.0551	0.0551	0.0551	0.5583	0.4103	0.0551	0.0551	0.0551	0.0551	0.0551	0.0551	0.0551	0.0551	0.0551	0.572904	0.0551	0.3117	0.0551	0.0551	0.0551	0.0551	0.0551	1.1147	0.9948	0.536899	0.886	0.772563	0.95228	0.787349	0.0551	1.16821	0.0551	0.492	0.502183	0.0551	0.671124	0.0551	0.0551	0.3647	0.0551
STM2071	3.3468	1.72567	1.64243	2.00345	2.93111	3.30362	0.0551	4.03345	1.97712	4.38141	2.18993	4.59608	2.6611	3.90311	1.51854	0.0551	0.6184	0.0551	0.0551	0.0551	0.0551	0.0551	0.8188	0.0551	1.7646	0.0551	0.0551	0.0551	0.0551	0.0551	0.0551	2.22208	2.39677	1.83191	0.0551	1.44996	1.84602	1.0915	1.02183	1.70751	1.8044	0.504769	0.0551	0.9465	0.9209	0.0551	0.467473	0.0551	0.3834
STM2072	2.52875	1.0649	1.98481	2.73999	4.12848	2.56104	0.0551	4.45165	2.17987	3.7439	1.3983	2.72349	1.95805	2.79994	0.3209	0.0551	0.0551	0.0551	0.0551	0.0551	0.0551	0.0551	0.0551	0.0551	0.0551	0.0551	0.0551	0.0551	0.0551	0.0551	0.0551	2.45205	1.72692	1.83358	0.0551	1.23833	2.57187	1.25419	1.91183	2.26039	2.0758	0.0551	0.0551	0.670682	1.21	0.0551	1.7115	0.0551	0.0551
STM2073	1.38593	0.0551	0.7853	1.93625	2.53725	1.77961	0.0551	2.58289	1.3292	2.5038	1.6704	2.12005	1.6197	2.16029	2.18624	0.0551	0.0551	0.0551	0.0551	0.0551	0.0551	0.0551	0.0551	0.0551	0.0551	0.0551	0.0551	0.0551	0.0551	0.0551	0.0551	0.0551	0.0551	0.0551	0.0551	0.0551	0.0551	0.0551	0.0551	1.0795	1.53548	0.0551	0.0551	0.0551	0.0551	0.0551	0.0551	0.0551	0.0551
STM2074	2.27945	1.0023	1.04921	0.0551	1.4856	1.31025	0.0551	2.03936	1.28282	2.25356	1.30963	2.62322	1.76588	2.38805	0.0551	0.0551	0.0551	0.0551	0.0551	0.0551	0.0551	0.0551	0.0551	0.0551	0.0551	0.0551	0.2875	0.0551	0.0551	0.0551	0.0551	1.62806	0.849055	0.576	0.0551	0.0551	0.0551	0.867	0.0551	0.7535	0.0551	0.0551	0.0551	0.0551	0.0551	0.0551	0.1763	0.0551	0.0551
STM2075	0.6467	0.0551	0.0551	0.0551	0.0551	0.5714	0.0551	1.19193	0.0551	0.0551	0.844	0.0551	0.8905	0.7585	0.0551	0.0551	0.0551	0.0551	0.0551	0.0551	0.0551	0.0551	0.0551	0.0551	0.0551	0.0551	0.0551	0.0551	0.0551	0.0551	0.0551	0.0551	0.0551	0.0551	0.0551	0.0551	0.0551	0.0551	0.0551	0.0551	0.0551	0.0551	0.0551	0.0551	0.0551	0.0551	0.0551	0.0551	0.0551
STM2076	1.56024	0.0551	0.9813	1.41683	1.63308	1.09019	0.0551	1.6908	0.0551	1.19511	0.0551	1.4732	0.922438	1.4108	0.677926	0.0551	0.0551	0.0551	0.0551	0.0551	0.0551	0.0551	0.0551	0.0551	0.0551	0.0551	0.3453	0.0551	0.0551	0.0551	0.0551	0.0551	0.0551	0.0551	0.0551	0.0551	0.0551	0.0551	0.0551	0.0551	0.0551	0.0551	0.0551	0.0551	0.0551	0.0551	0.0551	0.0551	0.0551
STM2077	0.0551	0.0551	1.3371	1.15643	1.97759	0.8931	0.0551	1.24187	0.0551	1.89418	0.0551	1.96	1.38939	1.90225	1.4847	0.0551	0.0551	0.0551	0.0551	0.0551	0.0551	0.0551	0.0551	0.0551	0.0551	0.0551	0.0551	0.0551	0.0551	0.0551	0.0551	0.0551	0.0551	0.0551	0.0551	0.0551	0.0551	0.0551	0.0551	0.0551	0.0551	0.0551	0.0551	0.0551	0.0551	0.0551	0.0551	0.0551	0.0551
STM2078	0.0551	0.0551	0.0551	0.0551	0.0551	0.0551	0.0551	0.0551	0.0551	0.0551	0.0551	0.0551	0.0551	0.0551	0.8183	0.0551	0.0551	0.0551	0.0551	0.0551	0.0551	0.0551	0.0551	0.6505	0.0551	0.0551	0.603516	0.0551	0.0551	0.0551	0.0551	0.0551	0.0551	0.0551	0.0551	0.0551	0.0551	0.0551	0.0551	0.0551	0.0551	0.0551	0.0551	0.0551	0.0551	0.0551	0.8943	0.0551	0.6807
STM2079	0.487369	1.0811	0.585361	0.0551	0.0551	0.0551	1.40778	0.5296	0.0551	1.3135	0.958555	0.660307	0.662074	1.5321	0.806613	0.495442	0.2786	0.539207	0.80152	0.558688	2.03217	0.601748	0.571383	0.969336	0.833867	0.561475	1.95282	0.593504	0.694811	0.616484	0.827025	0.778405	0.904206	1	1.1122	0.935222	0.74164	1.14676	0.592457	1.40064	0.0551	1.39258	1.68031	0.4173	0.973404	0.3797	0.858996	0.797932	0.968112
STM2080	1.21595	1.46291	0.834343	0.0551	0.933565	1.12148	3.46728	0.74037	0.995762	1.27329	1.62135	0.993211	1.24467	1.59309	0.0551	0.0551	0.0551	0.0551	0.0551	0.0551	0.0551	0.0551	0.0551	0.0551	0.0551	0.0551	0.0551	0.0551	0.0551	0.0551	0.0551	0.0551	0.0551	0.0551	0.0551	0.0551	0.0551	0.0551	0.0551	0.0551	0.0551	0.0551	0.0551	0.0551	0.0551	0.0551	0.0551	0.0551	0.0551
STM2081	3.85294	3.63077	4.19651	2.95663	6.15171	2.90189	3.19068	4.23836	4.04542	5.8613	4.41879	5.65559	3.46331	5.19855	3.82905	5.64019	5.26112	3.48291	3.70336	4.2902	4.41523	3.71683	4.2031	3.52313	4.07998	4.34019	5.04923	3.87835	3.95937	4.01509	4.23903	2.96733	3.38782	3.76454	2.18984	2.45072	2.4834	2.90104	1.84515	2.12432	2.91872	2.37298	3.92604	1.7349	1.93499	1.46084	2.83352	3.59648	2.64947
STM2082	0.0551	0.0551	2.129	0.0551	0.0551	3.4367	0.0551	0.0551	0.0551	1.72692	5.3119	1.1712	0.0551	0.0551	0.0551	0.0551	5.4038	0.0551	0.0551	0.0551	1.3708	0.0551	0.0551	4.5388	0.0551	0.0551	0.0551	0.0551	1.39541	0.0551	0.0551	0.0551	0.0551	0.0551	0.0551	0.0551	2.0679	0.0551	0.0551	0.0551	2.2672	0.0551	0.0551	0.0551	0.0551	0.0551	1.4269	0.0551	0.0551
STM2083	0.0551	0.0551	0.0551	0.0551	0.0551	0.0551	0.0551	0.0551	0.0551	0.0551	0.0551	0.0551	0.0551	0.0551	0.0551	0.0551	0.24385	0.0551	0.0551	0.4611	0.5268	0.944429	0.571593	0.660674	0.571297	0.4714	0.494429	0.0551	1.25109	0.0551	0.8751	0.0551	0.0551	0.0551	0.0551	0.0551	0.0551	0.0551	0.0551	0.0551	0.0551	0.0551	0.0551	0.0551	0.0551	0.0551	0.0551	0.0551	0.0551
STM2084	0.0551	0.0551	0.0551	0.0551	0.0551	0.0551	0.0551	0.0551	0.0551	0.0551	0.0551	0.0551	0.0551	0.0551	0.0551	0.5304	0.4422	0.0551	0.0551	0.0551	0.0551	0.0551	0.0551	0.0551	0.0551	0.0551	0.0551	0.0551	0.561	0.0551	0.0551	0.0551	0.0551	0.0551	0.0551	0.0551	0.0551	0.0551	0.0551	0.0551	0.0551	0.0551	0.0551	0.0551	0.0551	0.0551	0.0551	0.0551	0.0551
STM2085	0.0551	0.0551	0.4944	0.0551	0.0551	0.0551	0.9445	0.0551	0.0551	0.0551	0.0551	1.97793	0.0551	0.0551	0.0551	0.0551	0.0551	0.0551	0.0551	0.0551	0.0551	0.0551	0.0551	0.0551	0.0551	0.0551	0.0551	0.0551	0.6737	0.0551	0.0551	2.0532	2.9648	1.648	0.4967	0.0551	1.3533	1.4996	0.0551	0.0551	0.0551	0.0551	0.0551	0.0551	3.0854	0.0551	0.0551	0.9101	0.0551
STM2086	0.0551	0.0551	0.0551	0.0551	0.0551	0.0551	0.0551	0.0551	0.0551	0.0551	0.0551	0.0551	0.0551	0.0551	0.0551	0.0551	0.0551	0.3022	0.0551	0.0551	0.0551	0.0551	0.0551	0.0551	0.0551	0.0551	0.9079	0.0551	1.15253	0.0551	0.0551	0.0551	0.0551	0.0551	0.0551	0.0551	0.0551	0.0551	0.0551	0.0551	0.0551	0.0551	2.6282	0.0551	0.0551	0.0551	0.6387	0.6716	0.6196
STM2089	0.0551	0.0551	0.0551	0.0551	0.0551	0.0551	0.0551	0.0551	0.0551	0.0551	2.05195	0.0551	0.0551	0.0551	0.0551	0.0551	0.0551	0.0551	0.0551	0.0551	0.0551	0.0551	0.0551	0.0551	0.0551	0.0551	0.0551	0.0551	0.0551	0.0551	0.0551	0.0551	0.0551	0.0551	0.0551	0.0551	0.0551	0.0551	0.0551	0.0551	0.0551	0.0551	0.0551	0.0551	0.0551	0.0551	0.0551	0.0551	0.0551
STM2090	3.09942	3.56365	5.2208	4.27424	5.78775	3.46139	4.15008	4.37138	5.17356	4.89452	3.17907	4.6449	2.87438	3.82622	7.47463	6.46933	5.97884	6.46131	6.78024	5.35945	5.8711	5.49886	5.83863	4.68246	5.21786	5.44282	4.95689	4.94611	5.30441	5.28655	5.18131	3.85076	4.10957	4.57326	3.08634	3.15231	3.73948	4.03655	3.76233	4.08916	5.43704	3.04386	5.61775	3.82292	2.91864	2.42095	2.18478	2.86862	2.28822
STM2091	0.76478	1.95516	1.50233	0.6068	0.0551	1.77507	2.2566	1.38775	1.34875	1.06562	0.930563	1.84439	0.831309	0.964128	1.04561	1.26094	1.1909	1.07246	1.18839	0.767951	0.703421	1.41025	1.65342	1.27902	1.71089	1.36234	1.10135	1.58682	1.44916	1.07076	1.46281	0.0551	0.871982	1.75157	0.0551	0.9535	0.0551	0.0551	0.0551	0.0551	0.514383	0.0551	0.0551	0.0551	0.0551	0.0551	0.0551	1.01523	0.736969
STM2092	0.0551	0.0551	1.0744	2.0573	0.0551	0.0551	0.0551	0.0551	0.0551	0.0551	0.0551	0.0551	0.0551	0.0551	3.67137	6.84625	6.08157	3.31258	4.58375	2.52898	3.69605	4.70539	3.20951	2.28706	2.49382	2.72821	3.19152	2.44699	2.7651	2.81327	1.96266	0.0551	0.0551	0.0551	1.4806	0.0551	0.0551	0.0551	0.0551	0.0551	0.0551	0.0551	0.0551	0.0551	0.0551	0.0551	0.0551	1.0373	1.1073
STM2093	0.0551	0.0551	0.0551	0.0551	0.0551	0.0551	0.0551	0.0551	0.0551	0.0551	0.0551	0.0551	0.0551	0.0551	0.0551	0.6116	0.68135	0.4937	0.4609	0.42855	0.402	0.0551	0.6111	0.0551	0.0551	0.0551	0.4733	0.0551	0.46105	0.0551	0.0551	0.0551	0.0551	0.0551	0.0551	0.0551	0.0551	0.0551	0.0551	0.0551	0.0551	0.0551	0.0551	0.0551	0.0551	0.0551	0.0551	0.0551	0.0551
STM2094	0.0551	0.0551	1.3311	1.35435	2.3778	2.942	0.0551	0.0551	0.0551	0.0551	0.0551	0.0551	0.0551	0.0551	1.65663	2.06328	2.25997	1.58815	2.79474	1.41897	1.50846	1.94351	1.95597	1.76999	2.48427	2.536	1.99716	2.32793	2.43298	1.34753	1.8483	0.0551	0.0551	0.0551	0.0551	0.0551	0.0551	0.0551	0.0551	0.0551	0.3797	1.5199	0.0551	0.0551	0.0551	0.0551	0.756	0.6538	1.83889
STM2095	0.0551	0.0551	0.0551	0.0551	0.0551	0.0551	0.0551	0.0551	0.0551	0.0551	0.0551	0.0551	0.0551	0.0551	1.4671	2.6663	1.32642	1.4281	1.1463	1.00218	1.14335	0.0551	0.0551	0.0551	0.9633	1.10255	0.7496	0.0551	0.0551	0.0551	0.0551	0.0551	0.0551	0.0551	0.0551	0.0551	0.0551	0.0551	0.0551	0.0551	0.0551	0.0551	0.0551	0.0551	0.0551	0.0551	0.0551	0.0551	0.0551
STM2097	0.0551	0.0551	0.0551	0.0551	0.0551	0.0551	0.0551	0.0551	0.0551	0.0551	0.0551	0.0551	0.0551	0.0551	0.0551	0.0551	0.0551	0.0551	0.0551	0.0551	0.0551	0.36115	0.2667	0.0551	0.0551	0.0551	0.5048	0.1998	0.5097	0.0551	0.0551	0.0551	0.0551	0.0551	0.0551	0.0551	0.0551	0.0551	0.0551	0.0551	0.0551	0.0551	0.0551	0.0551	0.0551	0.0551	0.0551	0.0551	0.0551
STM2098	1.6739	0.0551	0.72458	0.592133	1.38165	1.27564	0.3862	1.16462	1.83297	0.3927	1.3591	1.2856	1.06116	1.81293	0.921092	0.963542	1.22152	0.880434	0.801806	0.68403	1.50374	0.732442	0.839855	2.21996	0.780266	1.41718	2.11384	0.736206	1.1793	1.26105	1.13107	1.70655	2.92744	1.73818	1.16083	1.78089	2.01674	2.5889	1.20267	2.31558	0.661343	1.34081	2.43491	1.81762	1.01115	0.699231	1.40167	1.66154	1.15366
STM2119	0.0551	0.0551	0.0551	0.0551	0.0551	0.0551	0.0551	0.0551	0.0551	0.0551	0.0551	0.0551	0.0551	0.0551	0.0551	0.0551	0.0551	0.0551	0.0551	0.0551	3.3004	0.0551	0.0551	0.0551	0.0551	0.0551	0.0551	6.4928	0.0551	0.0551	0.0551	0.0551	0.0551	0.0551	0.0551	0.0551	0.0551	0.0551	0.0551	0.0551	0.0551	0.0551	0.0551	0.0551	0.0551	0.0551	0.0551	0.0551	0.0551
STM2125	0.0551	0.0551	0.0551	0.0551	0.0551	0.0551	0.0551	0.0551	0.0551	0.0551	0.0551	0.0551	0.0551	0.0551	0.0551	0.0551	0.0551	0.0551	0.0551	0.0551	0.0551	0.0551	0.0551	0.0551	0.0551	0.0551	0.0551	0.0551	0.0551	0.0551	0.0551	0.0551	0.0551	0.0551	0.0551	0.0551	0.0551	0.0551	1.0975	0.0551	0.0551	0.6474	2.68064	0.0551	0.0551	0.0551	1.28643	0.6158	1.8951
STM2140	0.0551	0.0551	0.0551	0.0551	0.0551	0.0551	0.0551	0.0551	0.0551	0.0551	0.0551	0.0551	0.0551	0.0551	0.0551	0.0551	0.0551	0.0551	0.0551	0.0551	0.0551	0.0551	0.0551	0.0551	0.0551	0.0551	0.0551	0.0551	0.0551	0.0551	0.0551	0.0551	0.6121	0.0551	0.6383	0.0551	0.0551	0.934028	0.0551	0.630764	0.0551	0.4953	0.782239	0.0551	0.0551	0.0551	0.2487	0.4362	0.0551
STM2141	5.03091	6.91117	1.91201	1.91943	5.58249	3.13004	3.43248	5.91377	5.27579	0.0551	4.59486	4.99795	7.80923	10.1766	3.20392	4.20733	3.05867	2.75492	3.63528	2.2581	4.82972	2.56558	1.939	6.54032	0.0551	2.72999	10.2097	1.94186	0.0551	2.53142	2.75524	12.1549	13.7292	8.28652	6.55991	9.81139	9.44333	9.48646	9.43064	15.6577	0.0551	9.22025	17.4904	7.94418	10.0142	9.06052	6.29794	10.12	4.74149
STM2145	0.0551	0.0551	0.0551	0.0551	0.0551	0.0551	0.0551	0.0551	0.0551	0.0551	0.0551	0.0551	0.0551	0.0551	0.0551	0.0551	0.0551	2.6079	1.5675	2.1619	1.1232	0.0551	1.4207	0.0551	0.0551	0.0551	0.0551	0.0551	0.0551	0.0551	0.0551	0.0551	0.0551	0.0551	0.0551	0.0551	0.0551	0.0551	0.0551	0.0551	0.0551	0.0551	0.0551	0.0551	0.0551	0.0551	1.0137	1.3638	0.0551
STM2146	1.85238	2.63619	2.55069	1.48807	3.82793	3.12361	1.76452	2.42931	1.26317	3.12632	2.49419	3.56301	1.2583	1.7543	0.0551	0.0551	0.0551	0.0551	0.0551	0.0551	0.0551	0.0551	0.0551	0.0551	0.0551	0.0551	0.0551	0.0551	0.0551	0.0551	0.0551	0.0551	0.0551	0.0551	0.0551	0.0551	0.0551	0.0551	0.0551	0.0551	0.0551	0.0551	0.0551	0.0551	0.0551	0.0551	0.0551	0.0551	0.0551
STM2147	1.6314	3.30133	3.2052	1.03435	4.40446	2.94165	1.93931	2.16523	0.850632	3.47107	2.40116	3.40061	2.44893	2.57474	0.0551	0.0551	0.0551	0.0551	0.0551	0.0551	0.0551	0.0551	0.0551	0.0551	0.0551	0.0551	0.0551	0.0551	0.0551	0.0551	0.0551	0.0551	0.0551	0.0551	0.0551	0.0551	0.0551	0.0551	0.0551	0.0551	0.0551	0.0551	0.0551	0.0551	0.0551	0.0551	0.0551	0.0551	0.0551
STM2154	0.0551	0.0551	0.0551	0.0551	0.0551	0.0551	0.0551	0.0551	0.0551	0.0551	0.0551	0.0551	0.0551	0.0551	0.380341	0.297151	0.0551	0.0551	0.2922	0.1907	0.2101	0.385131	0.396003	0.2091	0.376942	0.649706	0.915267	0.359113	0.0551	0.0551	0.461568	0.0551	0.0551	0.0551	0.0551	0.0551	0.0551	0.0551	0.0551	0.0551	0.0551	0.0551	0.0551	0.0551	0.0551	0.0551	0.6234	0.8894	0.4006
STM2155	0.0551	0.0551	0.0551	0.0551	3.1422	1.2698	0.0551	2.1135	0.0551	2.78343	3.881	0.0551	1.3039	0.0551	1.88026	1.7909	1.32833	1.0589	1.16912	0.996469	0.8024	1.22457	1.68317	1.83745	1.65204	1.03563	2.59739	1.2573	0.758673	1.58828	1.89267	0.5312	0.0551	0.0551	0.0551	0.0551	0.0551	0.0551	0.0551	0.0551	0.0551	0.0551	0.0551	0.0551	0.0551	0.0551	0.0551	0.7147	0.0551
STM2165	0.0551	0.0551	0.0551	0.0551	0.0551	0.5594	0.3782	0.5699	0.8908	0.0551	0.5528	0.0551	1.42252	1.53088	0.0551	0.0551	0.0551	0.0551	0.0551	0.0551	0.0551	0.0551	0.0551	0.0551	0.0551	0.0551	0.0551	0.0551	0.0551	0.0551	0.0551	2.45225	1.86332	2.55787	1.1217	1.78806	1.36783	1.72394	1.38759	0.0551	0.0551	1.61768	1.69959	1.05855	1.96322	0.8644	1.01154	1.01527	1.06191
STM2166	0.0551	0.0551	0.0551	0.0551	0.0551	0.0551	0.0551	0.0551	0.0551	0.0551	0.0551	0.0551	0.0551	0.0551	1.358	0.0551	0.4649	0.0551	7.7405	0.0551	0.0551	0.0551	0.0551	0.0551	0.0551	0.0551	0.0551	0.0551	0.0551	0.0551	0.0551	2.5978	0.0551	0.0551	0.0551	0.0551	0.0551	0.0551	0.0551	0.0551	0.0551	0.0551	0.0551	0.0551	0.0551	0.0551	0.0551	0.0551	0.52905
STM2167	0.0551	0.0551	0.0551	0.0551	0.0551	0.0551	0.0551	2.8619	0.0551	1.018	0.0551	0.0551	0.0551	8.215	0.0551	0.0551	0.0551	0.0551	0.0551	0.0551	0.0551	0.0551	0.0551	0.0551	0.0551	0.0551	0.0551	0.0551	0.0551	0.0551	0.0551	0.0551	0.0551	0.0551	0.0551	0.0551	0.0551	0.0551	0.0551	1.35125	0.0551	0.0551	0.0551	0.0551	0.0551	0.0551	0.411489	0.425865	0.542681
STM2168	0.0551	0.0551	0.0551	0.0551	0.0551	0.0551	0.0551	0.0551	0.0551	0.0551	0.0551	0.0551	0.0551	0.0551	0.0551	0.0551	1.9519	0.0551	0.0551	0.0551	0.0551	0.0551	0.0551	0.0551	0.0551	0.0551	0.0551	2.5399	2.6527	0.0551	0.0551	0.0551	0.0551	0.0551	0.0551	0.0551	0.4102	0.0551	0.0551	0.0551	0.0551	0.0551	0.0551	0.0551	0.0551	0.0551	0.0551	0.0551	0.0551
STM2171	0.0551	0.0551	0.0551	0.0551	0.0551	0.0551	0.0551	0.0551	0.0551	0.0551	0.0551	0.0551	0.0551	0.0551	0.0551	0.0551	0.0551	0.0551	0.0551	0.0551	0.2312	0.0551	0.0551	0.0551	0.0551	0.0551	1.09832	0.0551	0.0551	0.0551	1.0744	2.65859	1.75616	1.79798	2.61757	2.11133	2.543	1.90943	1.58831	1.01691	0.0551	1.7178	2.43595	0.900374	2.48095	1.52844	2.26071	1.35987	1.32488
STM2180	0.0551	0.0551	0.0551	0.0551	0.0551	0.0551	0.0551	0.0551	0.0551	0.0551	0.0551	0.0551	0.0551	0.0551	0.0551	17.5643	12.019	0.0551	0.0551	0.0551	11.329	0.0551	0.0551	0.0551	0.0551	0.0551	5.6155	0.0551	0.0551	7.25702	0.0551	0.0551	0.0551	0.0551	3.82707	0.0551	0.0551	0.0551	0.0551	0.0551	0.0551	0.0551	0.0551	0.0551	0.0551	0.0551	0.8755	0.0551	0.0551
STM2183	0.0551	0.0551	0.0551	0.0551	0.0551	0.0551	0.0551	0.0551	0.0551	0.0551	0.0551	0.0551	0.0551	0.0551	0.0551	0.0551	0.0551	0.0551	0.0551	0.0551	0.0551	0.4348	1.0622	0.0551	0.0551	0.0551	0.0551	0.0551	0.0551	0.0551	0.0551	0.0551	0.0551	0.0551	0.0551	0.0551	0.0551	0.0551	0.0551	0.0551	0.0551	0.0551	0.0551	0.0551	0.0551	0.0551	0.0551	0.0551	0.5126
STM2187	1.8658	0.0551	2.10298	0.0551	0.0551	0.0551	3.9323	3.25905	0.0551	0.0551	2.0921	0.0551	0.0551	0.0551	25.8716	15.7991	0.0551	19.5837	30.1475	16.3508	18.1612	28.8413	13.3507	0.0551	5.78901	11.2243	0.0551	26.8949	10.1139	0.0551	14.6999	4.0516	0.0551	2.7375	0.0551	0.0551	0.0551	0.0551	0.0551	0.0551	0.0551	0.0551	0.0551	0.0551	3.2621	0.0551	0.0551	0.0551	0.0551
STM2190	4.36897	4.20181	5.12983	3.04262	8.36823	3.3703	4.02877	4.89939	13.6813	7.61362	6.35396	6.96443	4.39137	7.19193	5.6633	4.86074	6.36269	6.81667	7.65536	5.20358	5.35706	6.93422	5.40803	8.38688	8.26774	7.05269	7.64403	6.52562	7.84043	4.33071	7.64149	5.6375	4.0407	6.81507	3.09406	4.81001	4.16253	3.4199	3.61834	6.83592	5.80067	3.03045	5.1896	3.73619	4.15348	2.48435	3.10748	3.49234	3.56111
STM2191	0.0551	0.0551	0.0551	0.0551	0.0551	0.0551	0.0551	0.0551	0.0551	0.0551	0.0551	0.0551	0.0551	0.0551	0.0551	0.0551	0.0551	0.0551	0.0551	0.0551	0.0551	1.1856	0.0551	0.0551	1.8871	1.833	1.2624	1.49077	0.0551	0.0551	2.89145	0.0551	0.0551	0.0551	0.0551	0.0551	0.0551	0.0551	0.0551	0.0551	0.0551	0.0551	0.0551	0.0551	0.0551	0.0551	0.0551	0.0551	0.0551
STM2194	0.971983	0.0551	0.0551	0.0551	0.0551	1.3381	1.15276	0.0551	1.2028	0.0551	1.50783	0.0551	1.2238	1.08085	0.0551	0.0551	0.0551	0.0551	0.0551	0.0551	0.0551	0.0551	0.0551	0.0551	0.0551	0.0551	0.0551	0.0551	0.0551	0.0551	0.0551	0.0551	0.0551	0.0551	0.0551	0.0551	0.0551	0.0551	0.0551	0.0551	0.0551	0.0551	0.0551	0.0551	0.0551	0.0551	0.0551	0.0551	0.0551
STM2199	0.3931	0.0551	2.4954	2.06752	2.30956	2.33689	0.0551	0.6582	2.00787	2.99704	0.976369	2.83192	0.0551	0.0551	0.0551	0.0551	0.0551	0.0551	0.0551	0.0551	0.0551	0.0551	0.0551	0.0551	0.0551	0.0551	0.0551	0.0551	0.0551	0.0551	0.0551	0.0551	0.0551	0.0551	0.0551	0.0551	0.0551	0.0551	0.0551	0.0551	0.0551	0.0551	0.0551	0.0551	0.0551	0.0551	0.0551	0.0551	0.0551
STM2204	0.0551	12.9407	3.1504	0.0551	0.9175	0.0551	1.71981	0.0551	0.0551	0.0551	0.0551	0.0551	1.4449	0.0551	0.0551	17.4737	0.0551	0.733184	0.0551	1.43281	0.7232	0.0551	0.0551	0.0551	0.6007	0.379095	0.0551	0.0551	5.7818	0.0551	1.19611	0.0551	24.4883	0.809671	4.78022	1.261	0.8616	26.1224	16.5413	1.2756	13.819	3.8061	1.31507	0.0551	0.63819	0.0551	0.0551	23.5716	1.59731
STM2205	0.0551	8.58905	0.0551	0.0551	0.0551	0.0551	0.0551	0.0551	0.0551	0.0551	0.0551	0.0551	0.0551	0.0551	0.0551	17.1402	1.1617	0.0551	0.0551	0.7458	0.0551	0.0551	0.0551	0.0551	0.0551	0.0551	0.0551	9.6095	3.26395	0.0551	0.0551	0.0551	33.3702	0.0551	0.0551	0.0551	0.0551	9.98473	0.0551	0.0551	0.8141	0.0551	0.0551	0.0551	2.366	0.0551	0.8729	33.8469	0.791856
STM2206	1.82238	8.20738	6.92485	10.3744	6.99789	6.86094	5.69052	4.3308	2.7717	0.0551	2.4864	2.8341	4.00409	4.39746	2.78244	14.9351	2.31937	2.0674	6.79096	1.16539	3.02303	7.14724	2.51866	3.1117	3.76372	2.02432	13.5051	3.23656	5.45243	2.13379	1.49333	8.0169	31.5981	2.74688	3.18181	0.0551	0.978	16.8744	2.3346	0.0551	6.476	3.0493	1.30298	0.0551	1.0394	0.0551	3.63724	28.8805	3.04995
STM2211	1.83	0.0551	0.0551	2.23799	0.0551	1.3916	1.8774	2.9309	1.9959	0.0551	2.8136	2.2548	1.813	0.0551	0.0551	0.8139	0.829	0.0551	0.0551	0.0551	0.0551	0.0551	1.3226	1.899	0.0551	1.8507	0.9268	0.0551	1.3739	0.0551	1.5703	0.0551	0.0551	0.0551	0.0551	0.0551	0.0551	0.0551	0.0551	0.0551	0.0551	0.0551	0.0551	0.0551	0.0551	0.0551	0.0551	0.0551	0.0551
STM2213	0.0551	1.845	0.0551	0.0551	0.0551	0.0551	0.0551	0.0551	0.0551	0.0551	0.0551	0.0551	0.0551	0.7254	0.654267	0.0551	0.0551	0.0551	0.5742	0.0551	0.4113	0.5377	0.0551	0.0551	0.0551	0.4636	0.0551	0.0551	0.0551	0.0551	0.5109	0.0551	0.0551	0.0551	0.0551	0.0551	0.0551	0.0551	0.0551	0.0551	0.0551	0.0551	0.0551	0.0551	0.0551	0.0551	0.0551	0.0551	0.0551
STM2217	0.0551	1.1702	0.0551	0.0551	0.0551	0.0551	0.0551	0.0551	0.0551	0.0551	0.0551	0.0551	0.0551	0.0551	0.0551	0.0551	0.0551	0.6718	0.0551	0.3021	0.0551	0.0551	0.0551	0.0551	0.0551	0.0551	0.0551	0.0551	0.0551	0.0551	0.0551	0.0551	0.0551	0.0551	0.0551	0.0551	0.0551	0.0551	0.0551	0.0551	0.0551	0.0551	0.0551	0.0551	0.0551	0.0551	0.0551	0.0551	0.0551
STM2220	0.0551	0.0551	0.0551	0.0551	0.0551	0.0551	0.0551	0.0551	0.0551	0.0551	0.0551	0.0551	0.0551	0.0551	10.4984	5.92872	0.0551	1.02226	1.25365	8.83543	0.0551	8.13227	4.80314	0.0551	1.339	12.1764	0.0551	5.87875	0.0551	0.0551	0.0551	0.0551	0.0551	0.0551	0.0551	0.0551	0.0551	0.0551	0.0551	0.0551	0.0551	0.0551	0.0551	0.0551	0.0551	0.0551	1.30823	0.653638	0.0551
STM2224	3.69359	9.13152	9.40947	7.12657	9.39158	8.08002	4.40307	6.80266	9.03882	18.3679	13.4234	7.91788	4.69234	11.1793	13.1101	11.3677	10.0366	12.9658	14.0373	9.29565	5.7185	12.9363	12.2438	11.3277	12.9826	10.0889	9.43751	11.1491	12.8245	8.95789	15.4684	2.13451	3.09449	3.02153	5.45203	2.31443	2.17159	2.83642	4.65749	2.34068	2.27372	2.47299	2.1155	1.91204	1.4827	2.84737	4.41049	3.59819	8.54054
STM2232	0.0551	0.0551	0.0551	0.0551	0.0551	0.0551	0.0551	0.0551	0.0551	0.0551	0.0551	0.0551	0.0551	0.0551	0.572497	0.0551	0.4088	0.477	0.511073	0.417337	0.774647	0.58845	0.446216	0.6049	0.8191	0.330814	0.719647	0.4237	0.6003	0.4255	0.406832	0.0551	0.0551	0.0551	0.6751	0.0551	0.0551	0.5874	0.0551	0.6407	0.5586	0.0551	0.0551	0.0551	0.0551	0.0551	0.0551	0.0551	0.0551
STM2259	4.25071	1.97579	2.65363	0.0551	2.47058	2.3367	1.54837	0.0551	3.5117	3.76814	3.04659	3.6321	5.32484	4.0175	3.0204	4.0353	2.59818	1.90949	2.76756	2.18827	2.08602	7.80568	10.562	11.3302	4.45674	7.07493	6.01172	7.31773	7.44092	2.72498	6.15296	0.0551	3.60077	5.69583	0.0551	2.6467	0.8859	0.0551	0.0551	0.0551	0.0551	0.0551	0.0551	0.0551	3.69079	0.0551	3.18664	12.3201	4.30235
STM2267	1.34338	1.65426	2.25749	1.62864	1.51606	1.92743	1.60563	14.2223	1.11349	4.46436	3.14783	3.1694	1.1605	1.41151	2.18243	2.44834	1.16588	1.7303	2.1631	2.70978	2.30045	2.51238	1.99638	2.02224	2.7315	3.07061	5.50826	0.0551	3.32371	1.44916	3.15663	2.88949	6.3078	5.82279	2.45586	5.03152	4.08458	4.63499	16.0276	2.1737	2.29843	1.88491	3.10293	1.0057	4.67184	1.09946	2.2422	3.27186	3.40437
STM2270	0.6532	0.482263	0.548921	0.43352	0.871075	1.33834	0.810944	0.717576	0.574829	1.51623	1.38577	0.6393	1.13055	0.780598	0.5141	0.1907	0.46853	0.0551	0.610486	0.341835	0.559386	0.0551	0.4857	0.2103	0.0551	0.328253	0.619276	0.28119	0.485667	0.0551	0.389156	2.49235	0.0551	0.0551	0.0551	0.0551	0.0551	0.0551	0.0551	0.0551	0.0551	0.0551	0.0551	0.791	0.0551	0.0551	0.0551	0.0551	0.0551
STM2272	4.9145	0.5145	1.3261	2.88551	7.42669	0.836768	0.0551	0.0551	1.44136	1.7059	8.22153	0.586169	0.0551	0.0551	6.84227	14.5114	22.8391	29.6346	19.1152	8.91379	13.8587	15.6062	4.86933	2.78845	9.90415	6.51343	9.32479	5.72183	6.02514	4.76872	7.25841	0.0551	11.7598	6.04125	4.12322	4.66579	0.0551	0.0551	0.0551	0.0551	0.0551	0.0551	0.0551	2.0128	7.78648	3.5907	0.9716	3.11529	1.01413
STM2277	0.0551	0.0551	0.0551	0.0551	0.0551	0.0551	0.0551	0.0551	1.7867	1.4282	0.0551	0.0551	0.0551	0.0551	1.3164	1.86523	1.18842	0.692101	0.95711	0.420939	0.0551	1.09339	0.997387	0.964411	1.5297	2.13005	0.703165	1.0166	0.625335	0.0551	1.80499	0.0551	0.0551	0.0551	0.0551	0.0551	0.0551	0.0551	0.0551	0.0551	0.9579	0.0551	0.0551	0.0551	0.0551	0.0551	0.766492	0.2305	0.0551
STM2278	0.0551	0.0551	0.0551	1.0411	0.0551	0.7845	0.0551	0.0551	0.6463	0.0551	0.0551	0.343	0.981867	0.0551	1.0392	1.1534	1.25478	0.674705	1.28348	0.926193	0.0551	0.795581	0.7048	1.18842	1.53643	0.794574	0.844504	0.8978	1.3339	1.101	2.14185	0.6043	0.0551	0.0551	0.0551	0.9803	1.13632	0.0551	0.0551	0.0551	0.0551	0.0551	0.0551	0.0551	0.0551	0.0551	0.0551	0.0551	0.3469
STM2282	0.0551	0.0551	0.0551	1.17721	0.0551	0.0551	0.0551	0.0551	2.13401	0.0551	0.0551	0.0551	0.0551	0.0551	2.76516	2.52172	1.67562	2.21307	2.85477	2.20235	2.08051	1.56011	1.74407	1.19172	2.0814	1.97847	0.0551	1.88534	1.84285	1.67141	1.88276	0.0551	0.0551	0.0551	1.92855	2.11025	0.0551	0.0551	1.1391	2.3326	0.0551	0.0551	0.0551	1.3042	2.75321	1.59195	0.3396	0.0551	0.0551
STM2283	0.0551	0.0551	0.0551	0.0551	0.0551	0.0551	0.0551	0.0551	0.0551	0.0551	0.0551	0.0551	0.0551	0.0551	1.5928	1.47295	1.09485	1.3	3.08029	1.6641	1.6226	0.573015	0.4215	0.0551	0.0551	0.0551	0.0551	1.2858	1.5047	1.2706	0.64888	0.0551	0.0551	0.0551	0.0551	0.0551	0.0551	0.0551	0.0551	0.0551	0.0551	0.0551	0.0551	0.0551	0.0551	0.0551	0.0551	0.0551	0.0551
STM2284	0.0551	3.2384	0.0551	0.0551	0.0551	0.0551	4.5878	0.0551	0.0551	3.1426	0.0551	2.37283	0.0551	0.0551	0.0551	0.0551	0.0551	0.0551	0.0551	0.0551	0.0551	0.0551	0.0551	0.0551	0.0551	0.0551	0.0551	0.0551	0.0551	0.0551	0.0551	0.0551	0.0551	0.0551	0.0551	0.0551	0.806	0.0551	0.0551	0.0551	0.0551	0.0551	0.0551	0.0551	0.0551	0.0551	0.0551	0.0551	0.613
STM2285	0.0551	0.0551	0.0551	0.0551	0.0551	0.0551	0.0551	0.0551	0.0551	0.0551	0.0551	0.0551	0.0551	0.0551	0.396	0.0551	0.0551	0.0551	0.0551	0.0551	0.0551	0.0551	0.3146	0.0551	0.0551	0.59825	0.0551	0.0551	0.0551	0.0551	0.5183	0.0551	0.0551	0.0551	0.0551	0.0551	0.0551	0.0551	0.0551	0.0551	0.0551	0.0551	0.0551	0.0551	0.5825	0.0551	18.5618	0.0551	0.0551
STM2287	0.934893	1.0631	0.0551	0.0551	0.0551	0.0551	2.56056	0.0551	0.0551	0.6994	1.2097	0.0551	0.0551	0.0551	0.0551	0.0551	0.0551	0.0551	0.0551	0.0551	0.0551	0.0551	0.0551	0.0551	0.0551	0.0551	0.0551	0.0551	0.0551	0.0551	0.0551	0.0551	0.0551	0.0551	0.0551	0.0551	0.0551	0.0551	0.0551	1.7844	0.0551	0.0551	0.0551	0.0551	0.0551	0.0551	0.0551	0.0551	0.0551
STM2294	0.0551	0.0551	0.0551	0.0551	0.0551	0.0551	0.0551	0.0551	0.0551	0.0551	0.0551	0.0551	0.0551	0.0551	0.0551	0.0551	0.0551	0.76305	0.0551	0.0551	0.0551	0.0551	0.0551	0.0551	0.0551	0.0551	0.0551	0.0551	1.02366	0.0551	0.0551	0.0551	0.0551	0.0551	0.0551	0.0551	0.0551	0.0551	0.0551	0.0551	0.0551	0.0551	0.0551	0.0551	0.0551	0.0551	0.0551	0.0551	0.0551
STM2297	0.0551	0.0551	0.0551	0.0551	0.0551	0.0551	0.906344	0.0551	0.0551	0.0551	1.1895	0.0551	0.0551	0.0551	0.0551	0.0551	0.0551	0.0551	0.0551	0.0551	0.0551	0.0551	0.0551	0.2896	0.8794	0.0551	0.4955	0.0551	0.0551	0.0551	0.0551	0.0551	0.0551	0.0551	0.0551	0.0551	0.0551	0.0551	0.0551	0.5697	0.0551	0.0551	0.0551	0.0551	0.0551	0.0551	0.0551	0.0551	0.0551
STM2298	0.648876	1.16982	1.0988	0.0551	0.7196	0.0551	1.95024	0.0551	0.0551	1.72095	1.15861	0.810756	1.5818	1.30277	0.553455	0.3136	0.0551	0.0551	0.522861	0.306597	0.4827	0.0551	0.0551	0.3801	0.0551	0.0551	0.930692	0.487539	0.374275	0.0551	0.0551	0.0551	0.0551	0.0551	0.0551	0.0551	0.0551	0.0551	0.0551	0.0551	0.903404	0.0551	0.0551	0.0551	0.0551	0.0551	0.672954	0.469588	0.728329
STM2299	2.77761	2.16446	1.96756	0.0551	2.72741	1.89477	2.6197	1.41822	2.50667	2.96315	3.13761	3.24479	3.05976	2.91926	0.436919	0.349776	0.0551	0.0551	0.755228	0.0551	0.302258	0.0551	0.5217	0.575852	0.847682	0.4301	0.744211	0.537083	0.790304	0.0551	0.842725	0.0551	0.0551	0.0551	0.0551	0.0551	0.0551	0.0551	0.0551	1.08222	1.71129	0.0551	0.0551	0.0551	0.0551	0.0551	0.8954	0.0551	0.0551
STM2307	0.0551	0.0551	0.0551	0.0551	0.0551	0.0551	0.0551	0.0551	0.0551	0.0551	0.0551	0.0551	0.0551	0.0551	1.24323	1.1947	0.0551	0.0551	1.3855	1.1193	1.09583	0.0551	1.36445	0.0551	0.0551	1.29385	1.0514	0.0551	0.0551	0.6531	1.8033	0.0551	0.0551	0.0551	0.0551	0.0551	0.0551	0.0551	0.0551	0.0551	0.0551	0.0551	0.0551	0.0551	0.0551	0.0551	2.1839	0.0551	0.0551
STM2311	10.6629	21.8988	9.02569	13.1451	21.1754	19.1755	14.5684	12.7624	6.14208	1.52344	11.9369	11.8026	29.7208	19.8308	2.81163	1.76545	1.73864	1.33461	2.03961	1.53146	8.66057	3.507	2.60777	3.81787	0.3779	2.25529	12.8867	2.84155	6.28878	1.43501	2.45326	25.237	20.8055	24.9118	22.4616	22.7847	10.9792	22.7938	31.2005	27.3647	4.1065	31.0642	44.2798	27.655	15.0631	18.9739	18.6767	23.6972	22.8093
STM2313	0.0551	9.12128	0.0551	0.0551	0.0551	0.0551	0.0551	0.0551	0.0551	0.0551	0.0551	0.0551	0.0551	2.0975	0.0551	0.0551	0.0551	0.0551	0.0551	0.0551	0.0551	0.0551	0.0551	0.0551	0.0551	0.0551	0.0551	0.0551	0.0551	0.0551	0.0551	0.0551	7.60967	0.0551	0.0551	1.8735	0.0551	0.0551	0.0551	0.0551	0.0551	0.0551	0.0551	0.0551	0.0551	0.0551	0.8409	7.23963	1.8258
STM2314	0.0551	0.0551	0.0551	0.0551	0.0551	0.0551	0.0551	0.0551	0.0551	0.0551	0.0551	0.0551	0.0551	0.0551	0.609885	0.963442	0.534405	0.754548	0.885112	0.583389	0.0551	0.490517	0.0551	0.0551	0.0551	0.471782	0.0551	0.525051	0.0551	0.377433	0.867772	0.0551	0.0551	0.0551	0.3897	0.0551	0.0551	0.0551	0.0551	0.0551	0.0551	0.0551	0.0551	0.0551	0.0551	0.0551	0.428733	0.0551	0.0551
STM2318	0.0551	0.0551	0.0551	0.0551	0.0551	0.0551	0.0551	0.0551	0.0551	0.0551	0.0551	0.0551	0.0551	0.0551	0.0551	0.0551	0.0551	0.0551	0.0551	0.0551	0.0551	0.0551	0.0551	0.0551	0.0551	0.0551	0.5652	0.0551	0.0551	0.0551	0.0551	0.0551	0.6137	0.990167	0.7461	0.0551	0.0551	1.1916	0.0551	0.4816	0.0551	0.0551	0.0551	0.0551	0.95625	0.0551	0.323	0.3274	0.8087
STM2319	0.0551	0.0551	0.0551	0.0551	0.0551	0.0551	0.0551	0.0551	0.0551	0.0551	0.0551	0.0551	0.0551	0.0551	0.484267	0.0551	0.0551	0.0551	0.0551	0.0551	0.0551	0.0551	0.0551	0.0551	0.0551	0.0551	0.0551	0.0551	0.0551	0.0551	0.0551	0.7994	1.1099	1.17755	0.0551	0.7628	0.0551	1.4707	0.0551	0.0551	0.0551	0.0551	0.0551	0.0551	0.7784	0.0551	0.478	0.0551	0.0551
STM2321	0.0551	0.0551	0.0551	0.0551	0.0551	0.0551	0.0551	0.0551	0.0551	0.0551	0.0551	0.0551	0.0551	0.0551	0.600026	0.96114	0.7205	0.594135	0.715454	0.505732	0.980502	0.481753	0.483778	0.2246	0.714798	0.5807	0.834575	0.628758	0.553484	0.489359	0.564556	0.0551	0.5336	0.735875	0.0551	0.6411	0.0551	0.6871	0.0551	0.0551	0.0551	0.0551	0.0551	0.0551	0.0551	0.0551	0.90345	0.958469	1.21747
STM2322	0.0551	0.0551	0.0551	0.0551	0.0551	0.0551	0.0551	0.0551	0.0551	0.0551	0.0551	0.0551	0.0551	0.0551	0.679874	0.636025	0.0551	0.561905	0.728789	0.0551	1.04206	0.7017	0.7889	0.0551	0.9906	0.80555	1.09539	0.9238	0.6982	0.7119	1.01778	0.0551	0.620947	0.7372	0.7281	0.0551	0.0551	0.7453	0.0551	0.5649	0.0551	0.0551	0.0551	0.0551	0.586355	0.0551	0.716923	0.822211	1.01986
STM2323	0.0551	0.0551	1.00081	0.468409	1.0935	1.8116	1.52732	0.0551	0.0551	0.0551	0.0551	0.0551	0.0551	0.0551	2.63087	2.28003	1.57519	2.33533	2.03846	2.03087	2.22561	1.92016	1.82061	1.64358	1.54931	2.15095	1.43621	1.92474	1.71654	1.93583	2.32288	1.24668	2.19273	2.34022	1.87395	2.3687	1.9343	2.22251	1.19603	1.16969	1.76824	1.07145	0.0551	0.9303	0.960135	0.0551	1.19931	1.55563	1.02104
STM2324	0.0551	0.0551	0.0551	2.7155	0.0551	0.5171	0.4415	0.0551	0.0551	0.0551	0.0551	0.0551	0.0551	0.0551	6.74592	4.40892	5.06912	3.66138	6.26172	3.95057	1.7606	5.67952	2.5528	1.17159	2.46539	2.49368	5.08513	4.77416	4.55691	5.3168	2.86309	1.10064	1.5773	1.60448	2.31496	0.766598	1.0526	1.01574	0.3276	0.2812	0.776886	0.0551	0.0551	0.0551	1.50915	0.5862	1.1736	1.26462	0.819578
STM2326	0.0551	0.0551	1.5756	0.0551	0.0551	0.0551	2.91204	0.0551	0.0551	3.5636	2.42273	0.0551	1.23648	2.32879	1.12847	1.39046	1.72908	0.980835	1.2134	0.978784	1.59357	1.93844	1.35085	0.803631	1.42666	0.999194	1.81598	1.191	1.40973	0.897077	1.47511	0.961379	1.05901	1.48846	1.29378	1.19074	1.17349	1.21932	1.1235	1.06912	1.0595	1.25622	0.0551	0.3164	0.933328	0.862805	1.33735	1.36073	2.08433
STM2327	0.0551	0.0551	0.0551	0.0551	0.0551	0.0551	0.0551	0.0551	0.0551	0.0551	0.0551	0.0551	0.0551	0.0551	1.26204	1.64964	1.11131	0.764859	1.2584	0.740499	1.82074	1.11805	1.13711	0.669655	1.37132	1.00061	1.81343	1.22194	1.04894	0.753395	1.14585	0.85274	0.7037	1.24088	0.617714	0.753632	0.9854	1.41869	0.9422	0.0551	1.07038	0.0551	0.0551	0.0551	0.976907	0.0551	1.68581	1.43329	2.35626
STM2328	0.0551	0.0551	0.7111	0.0551	0.0551	0.0551	1.91315	0.0551	0.0551	0.0551	0.0551	0.0551	0.7668	0.0551	2.19443	2.20163	1.54069	1.8393	2.71607	1.73397	3.50924	1.6252	1.49993	0.0551	1.81598	1.53503	2.60843	1.84638	1.48852	1.7314	1.97214	1.57087	1.77143	2.05382	1.07683	1.78224	0.6671	2.28823	0.0551	0.0551	0.0551	0.0551	0.0551	0.0551	1.9558	0.0551	1.5751	1.83599	2.82607
STM2331	0.0551	0.0551	0.0551	0.0551	0.4719	0.3371	0.0551	0.0551	1.04275	0.44261	0.0551	0.0551	0.0551	0.0551	0.0551	0.0551	0.0551	0.0551	0.0551	0.0551	0.0551	0.0551	0.0551	0.0551	0.0551	0.0551	0.0551	0.0551	0.0551	0.0551	0.0551	0.0551	0.0551	0.0551	0.0551	0.0551	0.0551	0.0551	0.0551	0.0551	0.0551	0.0551	0.0551	0.0551	0.0551	0.0551	0.0551	0.0551	0.0551
STM2335	0.0551	0.0551	0.0551	0.0551	0.0551	0.0551	0.0551	0.0551	0.0551	0.0551	0.0551	0.0551	0.0551	0.0551	2.07993	2.38226	0.6209	0.7744	1.919	0.0551	1.0596	0.0551	0.0551	0.0551	0.0551	0.0551	1.2302	0.0551	0.0551	0.0551	0.0551	0.0551	0.0551	0.0551	0.0551	0.0551	0.0551	0.0551	1.2041	1.2224	2.7766	1.2265	0.0551	0.0551	0.0551	0.3959	0.0551	0.8863	0.5832
STM2337	2.00293	1.40889	2.19876	1.06097	3.44762	2.09089	1.07266	1.91027	2.06175	3.76727	2.6952	4.47626	1.7508	1.7657	2.64015	2.24926	1.93988	2.97314	3.55524	2.23528	1.5877	3.08	2.75587	1.75165	3.28025	3.9785	1.72355	3.4264	2.23738	2.07145	3.34918	2.25539	1.22063	1.56799	1.36187	1.37785	1.27238	1.18779	0.648141	0.775312	0.855139	1.01077	0.725215	0.742463	2.03715	1.08489	1.18815	0.851147	1.01093
STM2338	2.60383	1.65023	2.71486	2.04248	4.94304	2.68549	2.54995	2.54163	2.65541	5.12114	2.81711	5.51028	1.83995	2.59286	3.75221	4.07388	3.44715	3.51712	4.04259	3.84743	3.47625	2.7511	3.462	1.98423	3.37756	4.17849	2.59092	3.49309	2.45641	3.56011	4.0121	1.96742	2.55525	2.0678	2.54128	2.57901	2.96443	2.09712	2.26612	1.30174	1.68995	2.02049	2.11971	1.71551	2.88712	1.78869	1.34579	1.0617	0.677564
STM2340	0.0551	0.0551	0.0551	0.0551	0.0551	0.0551	0.0551	0.0551	0.0551	0.0551	0.0551	0.0551	0.0551	0.0551	0.853121	0.9529	0.96095	1.42249	0.974965	0.81701	0.6789	1.06505	0.927827	0.0551	1.47529	1.48023	0.0551	1.49326	0.918013	0.930528	1.17034	0.0551	0.0551	0.0551	0.0551	0.0551	0.0551	0.0551	0.0551	0.0551	0.0551	0.0551	0.0551	0.0551	0.0551	0.0551	0.0551	0.0551	0.0551
STM2341	0.0551	0.0551	0.0551	0.0551	0.0551	0.0551	0.0551	0.0551	0.0551	0.0551	0.0551	0.0551	0.0551	0.0551	1.28766	1.67333	1.0921	1.85806	1.45119	1.10632	0.864904	1.38775	1.37831	0.0551	1.40626	1.59209	0.0551	1.60512	1.22188	1.669	1.48413	0.0551	0.0551	0.0551	0.0551	0.0551	0.0551	0.0551	0.0551	0.0551	0.0551	0.0551	0.0551	0.0551	0.0551	0.0551	0.0551	0.0551	0.0551
STM2342	0.0551	0.0551	0.0551	0.0551	0.0551	0.0551	0.0551	0.0551	0.0551	0.0551	0.0551	0.0551	0.0551	0.0551	0.7659	0.0551	0.0551	0.7055	0.98365	0.4447	0.4469	0.9341	0.7864	0.0551	0.93155	0.704044	0.0551	1.1478	0.8786	0.58684	0.7532	0.0551	0.0551	0.0551	0.0551	0.0551	0.0551	0.0551	0.0551	0.0551	0.0551	0.0551	0.0551	0.0551	0.0551	0.0551	0.0551	0.0551	0.0551
STM2348	0.0551	0.0551	0.0551	0.0551	0.0551	0.0551	0.0551	0.0551	0.0551	0.0551	0.9461	0.0551	0.0551	0.0551	0.0551	0.0551	0.0551	0.0551	0.0551	0.0551	0.0551	0.0551	0.0551	0.0551	0.0551	0.0551	0.0551	0.0551	0.0551	0.0551	0.0551	0.0551	5.43163	0.0551	0.0551	0.0551	0.0551	0.0551	0.0551	0.0551	0.0551	0.0551	0.0551	0.0551	0.0551	0.0551	0.4375	0.5159	0.0551
STM2350	0.0551	0.0551	0.0551	0.0551	0.0551	0.0551	0.0551	0.0551	0.0551	0.0551	0.0551	0.0551	0.0551	0.0551	0.0551	0.0551	0.0551	0.0551	0.0551	0.0551	0.0551	0.0551	0.0551	0.0551	0.0551	0.0551	0.0551	0.0551	0.0551	0.0551	0.0551	0.0551	0.0551	0.0551	0.4555	0.0551	0.0551	0.0551	0.6471	0.0551	0.0551	0.4565	0.7277	0.0551	0.0551	0.0551	0.726	0.468	0.86875
STM2354	0.0551	0.0551	0.6171	0.0551	0.0551	1.6103	0.0551	0.0551	0.0551	0.0551	0.0551	0.0551	0.0551	0.0551	0.0551	0.0551	0.0551	0.0551	0.0551	0.5899	0.0551	1.41105	0.0551	0.8736	1.67796	1.0185	0.0551	0.6084	0.924753	0.7373	2.11356	2.92644	0.0551	3.19015	1.87208	2.09789	2.77305	2.67922	1.86217	1.99025	2.1274	2.25029	0.0551	1.85784	1.77985	1.69085	1.50898	0.654483	1.60432
STM2355	0.0551	0.0551	0.0551	0.0551	0.0551	0.0551	0.0551	0.0551	0.0551	0.0551	0.0551	0.0551	0.0551	0.0551	0.0551	0.0551	0.0551	0.0551	0.0551	0.0551	0.0551	0.0551	0.0551	0.0551	0.0551	0.0551	0.0551	0.0551	0.0551	0.0551	0.0551	2.83063	1.5465	1.76671	1.1863	1.28352	3.4398	1.896	0.0551	0.0551	0.0551	0.8805	0.0551	1.5177	0.0551	0.0551	0.931057	0.7296	1.30206
STM2362	0.0551	0.0551	0.0551	0.4877	1.66338	0.781478	0.3045	0.9754	1.6517	0.0551	1.87192	2.0459	1.4083	2.26633	0.0551	0.0551	0.0551	0.0551	0.0551	0.0551	0.0551	0.0551	0.0551	0.0551	0.0551	0.0551	0.0551	0.0551	0.0551	0.0551	0.0551	0.0551	0.0551	0.0551	0.0551	0.0551	0.0551	0.0551	0.0551	0.0551	0.0551	0.0551	0.0551	0.0551	0.0551	0.0551	0.0551	0.0551	0.0551
STM2365	0.0551	0.0551	0.0551	0.0551	0.0551	0.0551	0.0551	0.0551	0.0551	0.4603	0.0551	0.0551	0.0551	0.59755	0.0551	0.0551	0.59285	0.0551	0.0551	0.0551	0.0551	0.0551	0.0551	0.0551	0.0551	0.0551	0.0551	0.0551	0.0551	0.0551	0.0551	0.0551	0.0551	0.0551	0.0551	0.0551	0.0551	0.0551	0.0551	0.0551	0.0551	0.0551	0.0551	0.0551	0.0551	0.0551	0.0551	0.0551	0.0551
STM2366	1.7764	1.4684	0.0551	0.0551	0.0551	1.37241	1.71303	0.0551	0.0551	1.26225	1.25504	0.0551	0.6597	1.023	2.52244	2.42495	2.11704	1.87235	2.41437	2.09208	1.71511	1.23691	1.20077	1.12365	1.4325	1.12625	1.74032	1.22354	1.2086	1.48778	1.61909	0.0551	0.0551	1.5214	0.0551	0.7837	1.3892	1.0146	0.0551	0.0551	0.8794	0.0551	0.0551	0.0551	0.41908	0.0551	0.773981	0.532215	0.804677
STM2369	0.699554	1.20341	0.0551	0.0551	0.0551	2.1259	0.9981	0.0551	0.6946	1.43007	0.5988	0.0551	1.92143	2.11337	0.0551	0.0551	0.0551	0.0551	0.0551	0.0551	0.0551	0.0551	0.0551	0.0551	0.0551	0.0551	0.0551	0.0551	0.0551	0.0551	0.0551	0.0551	0.0551	0.0551	0.0551	0.0551	0.0551	0.0551	0.0551	0.0551	0.0551	0.0551	0.0551	0.0551	0.0551	0.0551	0.0551	0.0551	0.0551
STM2370	1.1776	1.4645	1.0125	0.0551	0.8623	1.403	0.0551	0.0551	0.0551	0.0551	1.02005	1.6759	1.283	1.3477	1.2313	1.03005	0.0551	0.0551	1.3672	0.6521	0.7089	1.1425	0.96447	0.8222	1.692	1.0791	1.11178	1.0397	0.0551	0.8872	1.2918	0.0551	0.0551	0.0551	0.0551	0.0551	0.0551	0.0551	0.0551	0.0551	0.0551	0.0551	0.0551	0.0551	0.0551	0.0551	0.0551	0.688924	0.0551
STM2378	4.32608	3.54848	3.76194	5.03464	5.34741	4.66531	4.92078	5.06058	6.59089	4.84958	4.23548	4.82495	4.54233	6.33924	7.3545	10.9685	7.92728	6.85488	9.45119	7.6602	7.6694	9.43317	5.29066	7.93403	6.02481	6.04015	5.23671	6.31106	5.21698	5.4503	6.75624	6.84351	6.04048	6.01294	4.96373	4.84192	5.53926	6.60757	4.76686	6.59778	6.45353	5.43822	7.02501	4.17977	6.23013	4.89904	3.81333	5.58205	3.49234
STM2384	0.0551	0.0551	0.0551	0.0551	0.7107	0.0551	0.0551	0.0551	0.937833	0.4357	0.7552	0.722245	0.5108	0.476	0.0551	0.0551	0.0551	0.0551	0.5014	0.0551	0.0551	0.0551	0.0551	0.0551	0.0551	0.0551	0.0551	0.0551	0.6696	0.0551	0.0551	0.0551	0.0551	0.0551	0.0551	0.0551	0.0551	0.0551	0.0551	0.0551	0.0551	0.0551	1.8918	0.0551	0.0551	0.0551	0.0551	1.39	1.4091
STM2385	0.0551	0.0551	0.0551	0.0551	0.0551	0.0551	0.0551	0.0551	0.0551	0.0551	0.0551	0.0551	0.0551	0.0551	0.3412	0.0551	0.0551	0.0551	0.0551	0.0551	0.0551	0.0551	0.0551	0.0551	0.0551	0.7335	0.8956	0.0551	0.0551	0.0551	0.6584	0.0551	0.0551	0.0551	0.0551	0.0551	0.0551	0.0551	0.0551	0.0551	0.0551	0.0551	0.0551	0.0551	0.0551	0.0551	0.0551	0.0551	0.0551
STM2390	1.93506	1.7487	1.14468	0.0551	0.84802	1.82102	0.0551	1.5914	0.0551	1.2158	3.2942	4.71175	0.0551	0.0551	0.0551	0.0551	0.632	0.0551	0.0551	0.0551	0.0551	0.0551	0.0551	0.0551	0.0551	0.0551	1.102	0.0551	0.0551	0.0551	0.0551	0.0551	0.0551	0.0551	0.0551	0.0551	0.0551	0.0551	0.0551	0.0551	0.0551	0.0551	0.0551	0.0551	0.0551	0.0551	0.0551	0.0551	0.698832
STM2391	0.0551	0.0551	0.0551	0.0551	0.0551	0.0551	0.0551	0.0551	0.0551	0.0551	0.0551	0.0551	0.0551	0.0551	2.30274	2.27056	2.5088	3.19506	3.11046	2.4258	1.55914	3.5228	2.22325	1.72334	2.5458	2.47787	1.08386	4.25399	2.77334	2.26072	2.18548	4.16718	4.19909	5.75681	4.58196	4.60224	4.15382	5.22566	2.04972	3.2134	1.32099	2.52493	0.0551	2.12513	3.13178	1.0741	5.80723	3.42168	8.47974
STM2392	0.0551	0.0551	0.0551	0.0551	0.0551	0.0551	0.0551	0.0551	0.0551	0.0551	0.0551	0.0551	0.0551	0.0551	0.955256	0.767967	0.0551	0.489782	0.929774	0.711801	1.02424	0.710922	1.11303	0.889314	1.06712	0.820939	1.48927	1.00373	0.797363	0.571676	0.931172	0.801903	0.865768	0.834797	0.8929	0.727614	1.2142	1.5992	0.4519	1.9521	0.0551	0.0551	1.5691	0.0551	0.904598	0.0551	0.773234	0.72421	0.0551
STM2395	1.35268	4.88306	0.0551	0.0551	0.0551	0.0551	2.89152	0.0551	0.0551	1.94382	2.53886	0.0551	2.34662	3.03117	0.0551	0.0551	0.0551	0.0551	0.0551	0.0551	0.0551	0.0551	0.0551	0.0551	0.0551	0.0551	0.0551	0.0551	0.0551	0.0551	0.0551	2.83347	1.00434	0.5006	0.0551	1.23854	0.9696	2.50089	0.0551	0.993497	0.0551	1.7988	0.973133	0.0551	2.57249	0.0551	0.0551	0.8507	1.098
STM2398	0.0551	0.0551	0.0551	0.0551	0.0551	0.0551	0.0551	0.0551	0.0551	0.0551	2.6857	0.0551	0.0551	2.0122	0.0551	0.0551	0.0551	0.0551	0.0551	0.0551	0.0551	0.0551	0.0551	0.0551	0.0551	0.0551	0.0551	0.0551	0.0551	0.0551	0.0551	0.0551	0.0551	0.0551	0.0551	0.0551	1.4835	0.0551	0.0551	0.0551	0.0551	0.0551	0.0551	0.0551	0.0551	0.0551	0.0551	0.0551	0.0551
STM2402	0.0551	0.0551	0.0551	0.0551	0.0551	0.0551	0.0551	0.0551	0.0551	0.0551	0.0551	0.0551	0.0551	0.0551	0.0551	0.0551	0.0551	0.0551	0.0551	0.0551	0.0551	0.0551	0.0551	0.0551	0.0551	0.0551	0.0551	0.0551	0.0551	0.0551	0.0551	0.0551	0.0551	0.0551	0.0551	0.0551	0.0551	0.0551	0.0551	0.0551	0.0551	0.0551	0.0551	0.0551	0.0551	0.0551	0.7773	0.0551	0.0551
STM2403	1.06469	1.31919	1.1433	0.9952	2.03675	0.804929	0.0551	0.0551	0.9376	0.852061	1.27085	2.0439	0.795032	1.39062	1.27631	1.21581	0.0551	1.26532	0.0551	0.799157	0.8504	0.0551	1.6685	1.23046	0.987724	1.37549	1.08256	1.3873	1.4084	0.0551	1.11159	0.5504	1.13494	0.0551	0.0551	1.20275	1.4509	1.4645	0.0551	0.6878	0.7187	0.0551	2.79762	0.0551	0.0551	0.0551	0.9965	1.2782	0.631923
STM2405	0.0551	0.0551	0.0551	0.0551	0.0551	0.0551	0.0551	0.0551	0.0551	0.0551	0.0551	0.0551	0.0551	0.0551	0.0551	0.0551	0.0551	0.0551	0.0551	0.0551	0.0551	0.0551	0.0551	0.0551	0.0551	0.0551	0.0551	0.0551	0.0551	0.0551	0.0551	0.0551	0.0551	0.0551	1.2073	0.0551	0.0551	0.0551	0.0551	0.0551	0.0551	0.0551	0.0551	0.0551	0.0551	0.0551	1.0885	0.906038	1.1505
STM2406	0.0551	0.0551	0.0551	0.0551	0.0551	0.0551	0.0551	0.0551	0.0551	0.0551	0.0551	0.0551	0.0551	0.0551	0.0551	0.0551	0.0551	0.0551	0.0551	0.0551	0.0551	0.0551	0.0551	0.0551	0.0551	0.0551	0.0551	0.0551	0.0551	0.0551	0.0551	0.0551	0.0551	0.0551	0.0551	0.0551	0.0551	0.0551	0.0551	0.0551	0.0551	0.0551	0.0551	0.0551	0.9507	0.0551	0.0551	0.257973	0.0551
STM2409	1.37286	3.00181	2.02312	0.0551	1.67157	0.0551	2.45952	0.5895	0.843093	2.67382	2.17045	1.40716	1.26862	1.71603	2.05617	1.30025	0.9597	1.0343	1.22699	0.887736	2.00569	0.0551	0.8309	0.8319	0.3927	0.769873	0.0551	1.38833	0.3924	0.9121	1.05332	0.972427	1.1146	0.860177	0.82955	0.950404	0.8821	1.3769	0.448	0.7766	0.0551	0.0551	0.0551	0.0551	0.5646	0.0551	1.17501	0.7427	1.23057
STM2415	1.0982	0.9273	0.0551	0.0551	0.694014	1.4084	0.652112	0.935691	0.9238	1.37903	0.9331	0.906426	0.9091	0.799119	1.37676	1.10516	0.8878	0.888134	1.52518	1.10452	0.947877	0.754539	0.773993	0.4992	1.13782	0.700597	1.01838	0.969175	0.647629	0.544013	1.46793	0.8454	0.979248	0.894	0.0551	0.0551	1.01766	0.877342	0.0551	0.3719	0.0551	0.0551	1.4107	0.0551	0.8676	0.0551	0.0551	0.7811	0.302116
STM2427	2.90065	3.7569	2.4203	0.0551	4.05499	2.6517	2.9882	3.2506	3.57511	5.20449	4.3823	1.9473	4.2314	5.2047	5.3077	4.26785	2.3651	1.73017	3.40034	4.36075	1.825	0.0551	4.0953	1.6615	2.0098	0.0551	4.40215	3.6963	4.5372	1.97976	0.0551	0.0551	0.0551	0.0551	0.0551	0.0551	4.2796	0.0551	0.0551	1.8123	2.25942	0.0551	0.0551	0.0551	0.0551	0.0551	0.0551	0.0551	0.0551
STM2428	0.0551	0.0551	0.0551	0.5385	0.0551	0.0551	0.0551	0.0551	0.0551	0.0551	0.0551	0.0551	0.0551	0.0551	0.784381	0.8816	0.6223	0.928793	1.08548	0.64771	1.11153	0.90685	0.0551	0.4666	1.0459	0.0551	1.30105	1.00559	0.59608	0.5027	0.6111	0.0551	0.0551	0.0551	0.0551	1.3543	0.0551	0.0551	0.758088	1.2129	0.4829	0.5413	0.0551	0.0551	0.0551	0.0551	0.853833	0.4749	1.13832
STM2430	15.0767	14.2713	8.31013	6.44302	12.1632	9.31397	12.7192	11.3375	10.6845	16.4732	13.4413	11.5083	14.0788	19.7628	4.68497	4.29849	3.05431	4.69529	4.61864	2.84066	4.71592	5.13957	5.58572	6.33909	3.62563	5.75008	7.02711	5.52757	4.28611	4.1781	6.22506	8.88136	8.7757	10.0792	4.06671	8.13928	9.01058	8.42153	6.21789	7.70177	6.46025	6.66064	9.68493	7.70939	5.78693	3.8993	4.91091	7.36345	4.84255
STM2431	4.62382	3.91934	8.02418	6.57699	11.3513	5.48293	5.38139	7.15994	4.59769	3.57611	3.30964	8.19594	4.74827	3.29138	5.49959	5.98298	4.15973	9.46054	7.88986	5.65657	3.12009	9.06716	6.37063	5.73984	8.67976	7.55714	4.91064	10.3126	5.94818	4.4732	9.38119	9.56144	12.2896	7.97097	4.91252	6.36864	6.92096	5.86802	5.4209	5.5493	6.52934	7.45983	8.75479	6.28316	7.07984	6.09842	3.56921	6.46656	3.82484
STM2432	2.74655	2.95838	2.00011	1.41919	2.25845	1.50028	1.64516	2.37553	2.34204	2.62131	2.65128	3.34017	2.49535	3.76145	3.51975	5.08328	2.3833	3.23255	4.00604	2.85513	3.04977	2.77335	3.35162	2.60493	2.5467	3.44658	2.46575	3.53465	2.08949	2.63657	3.73856	5.41927	6.1024	4.7319	3.17524	4.30149	4.26584	4.99368	3.47465	2.63017	2.25418	2.99074	4.15819	3.64426	3.89325	2.88039	3.13281	4.80401	2.23606
STM2433	17.4324	17.5733	13.8875	11.4673	20.0863	11.9127	14.3494	14.9514	15.7091	18.1383	15.6962	17.8318	18.8212	24.5506	17.3842	15.8871	11.0576	13.1671	18.0186	14.5933	14.2125	9.05587	8.99513	9.06259	9.9464	9.72615	9.44509	9.5826	8.14338	14.1018	12.0472	22.0774	20.3197	19.4359	10.5629	18.4478	15.8036	17.4173	13.0397	14.0379	11.7588	12.4829	18.6789	11.2871	16.3558	10.6867	7.94031	11.132	7.30821
STM2441	0.751	1.02915	0.0551	0.0551	0.0551	0.0551	0.87545	0.0551	0.0551	0.74155	0.7628	0.0551	0.619454	0.645	0.0551	0.0551	0.0551	0.0551	0.0551	0.0551	0.0551	0.0551	0.0551	0.0551	0.0551	0.0551	0.0551	0.0551	0.0551	0.0551	0.0551	0.0551	0.0551	0.0551	0.0551	0.0551	0.0551	0.0551	0.0551	0.0551	0.0551	0.0551	0.0551	0.0551	0.0551	0.0551	0.0551	0.0551	0.0551
STM2444	0.0551	0.851245	0.0551	0.0551	0.0551	0.0551	0.4472	0.0551	0.0551	0.0551	0.6157	0.0551	0.952515	0.5413	4.8136	0.0551	0.0551	0.0551	0.0551	0.0551	0.0551	0.0551	0.0551	5.312	0.0551	0.0551	0.0551	0.0551	0.0551	0.0551	0.0551	0.0551	0.0551	0.0551	0.0551	0.0551	0.0551	0.0551	0.0551	0.0551	0.0551	0.0551	0.0551	0.0551	0.0551	0.0551	0.0551	0.0551	0.0551
STM2445	0.0551	0.0551	0.0551	0.0551	0.0551	0.0551	0.0551	0.0551	1.7859	0.0551	0.0551	0.0551	0.0551	0.0551	1.62031	1.77723	1.46042	1.63373	1.76926	1.43953	0.618438	1.78637	1.61764	1.3885	1.95092	1.88898	0.0551	2.21475	1.75057	1.65439	1.80114	0.0551	0.43482	0.0551	0.5153	0.0551	0.0551	0.0551	0.0551	0.0551	2.95184	0.0551	0.0551	0.0551	0.4503	0.0551	1.26768	2.20377	0.838741
STM2446	0.0551	0.0551	0.0551	0.0551	0.0551	0.0551	0.0551	0.0551	0.0551	0.0551	0.0551	0.0551	0.0551	0.0551	0.5207	0.0551	0.4626	0.46025	0.570333	0.328696	0.0551	0.4007	0.585	0.0551	0.55038	0.7084	0.0551	0.72735	0.0551	0.0551	0.528275	0.0551	0.0551	0.0551	0.0551	0.0551	0.0551	0.0551	0.0551	0.0551	0.0551	0.0551	0.0551	0.0551	0.0551	0.0551	0.0551	0.0551	0.0551
STM2447	0.0551	0.0551	0.0551	0.0551	0.0551	0.0551	0.0551	0.0551	0.0551	0.0551	0.0551	0.0551	0.0551	0.0551	0.0551	0.0551	0.0551	0.0551	0.0551	0.0551	0.0551	0.0551	0.0551	0.0551	0.0551	0.0551	0.5824	0.0551	4.61683	0.0551	0.0551	0.0551	0.0551	0.0551	0.0551	0.0551	0.0551	0.0551	0.0551	0.0551	0.0551	0.0551	0.0551	0.0551	0.0551	0.0551	0.0551	0.0551	0.0551
STM2450	0.0551	0.0551	0.0551	0.0551	2.9014	0.0551	0.0551	0.0551	0.0551	0.0551	6.7943	3.3136	0.0551	7.9876	5.2754	3.4645	0.0551	0.0551	0.0551	0.0551	0.0551	1.87962	0.0551	0.0551	0.0551	0.0551	0.0551	0.0551	0.0551	0.0551	0.0551	2.6205	0.0551	0.0551	0.0551	0.0551	0.0551	0.0551	0.0551	0.0551	3.2739	2.6741	2.3955	0.0551	0.0551	0.0551	0.0551	0.0551	0.0551
STM2465	0.0551	0.0551	0.0551	0.0551	0.0551	0.0551	0.0551	0.0551	0.0551	0.0551	0.0551	0.0551	0.0551	0.0551	0.0551	0.0551	0.0551	0.0551	0.0551	0.0551	0.0551	0.0551	0.0551	0.0551	0.0551	0.0551	0.0551	0.0551	0.0551	0.0551	0.0551	0.0551	0.0551	0.799285	1.2882	0.7736	0.0551	0.0551	0.0551	0.0551	0.553653	0.0551	0.0551	0.0551	1.62853	1.5936	0.853812	0.4547	0.801169
STM2472	2.40358	2.35064	1.23179	0.0551	1.92317	1.44884	1.55328	2.39526	2.98992	2.16233	2.30871	2.11053	2.71367	2.83062	2.64356	1.65685	2.02047	2.56814	3.2748	3.06633	1.41333	2.64254	2.20659	1.72595	3.00927	2.80153	0.249	3.51108	3.48578	2.41737	3.06656	2.93478	2.86346	3.56676	1.62392	2.51978	2.13193	1.81257	2.154	2.25102	3.51588	1.75389	0.0551	1.79138	3.05517	2.07848	1.82839	2.40458	1.87547
STM2473	2.30964	2.60838	0.0551	1.27029	2.98743	1.84302	1.42764	2.4983	2.44041	0.0551	2.17514	3.17257	3.343	4.99323	2.6484	1.68702	1.24599	2.22572	2.13319	1.88647	3.68279	1.6059	1.84192	3.81576	0.0551	1.72512	3.52696	1.74122	0.0551	1.7038	2.04017	5.54575	4.66075	4.99698	3.20349	4.3901	4.47287	5.70312	3.60261	3.20304	2.0666	3.74305	6.94285	3.79656	4.67127	3.87582	3.73246	4.06958	2.90826
STM2474	1.09572	1.5631	0.0551	0.0551	1.75444	0.810565	1.3862	1.49319	0.0551	0.0551	1.30843	1.05442	2.4403	2.23137	0.0551	0.0551	0.0551	0.0551	0.0551	0.0551	1.76537	0.715767	0.3662	1.28765	0.0551	0.0551	2.94383	0.9606	0.0551	0.0551	0.0551	4.84518	3.36409	3.36572	3.1602	4.14375	3.89699	4.91386	2.70315	2.54607	0.0551	2.92186	4.89841	2.77636	3.77215	2.54582	3.09773	3.14572	2.14099
STM2487	3.81021	2.47557	2.38097	3.07354	4.76029	3.0914	2.59973	3.155	2.97249	4.36703	2.80675	4.65098	3.06973	3.15621	0.3371	0.0551	0.0551	0.0551	0.0551	0.0551	0.0551	0.0551	0.3992	0.0551	0.0551	0.0551	0.594553	0.0551	0.0551	0.0551	0.1496	2.02652	0.0551	0.0551	0.0551	0.0551	1.39266	0.0551	0.0551	0.0551	1.60513	0.4443	0.5358	0.0551	0.0551	0.0551	0.0551	0.0551	0.0551
STM2488	1.38479	1.18968	1.08361	0.973166	1.25273	0.932972	0.942847	0.4043	1.0458	1.68838	1.27926	0.831939	1.74737	0.903235	2.34618	1.17515	1.82661	3.50671	2.2831	1.87305	1.86522	2.51606	2.10363	1.80241	2.25625	3.45387	2.68277	2.56602	3.14734	1.10249	1.72081	0.880484	1.04565	1.04354	0.877103	0.813461	0.859895	1.30142	0.51986	1.13108	1.1131	0.878642	0.868053	0.500968	0.949176	0.8638	0.838313	0.779574	1.14178
STM2489	0.6862	1.7802	1.90238	1.57042	2.96028	2.80913	1.5199	1.1293	3.06999	3.24796	1.70144	2.33908	0.0551	0.0551	2.43241	2.25804	1.54778	2.17119	2.25971	1.8784	1.53775	1.61318	2.3022	2.48861	2.30527	1.98555	2.24588	2.0485	1.59987	1.63179	2.47623	0.8425	1.4393	2.1198	1.33415	1.6733	2.3954	0.0551	0.0551	1.74198	1.83298	0.0551	1.1211	0.0551	0.0551	1.4758	0.971601	0.779742	0.0551
STM2491	2.03959	2.03723	2.42237	2.25273	3.25557	1.99922	1.71649	2.67066	2.80732	3.18501	2.29682	2.86843	2.36286	3.03682	3.60463	4.69461	3.20719	3.65334	4.16446	3.676	2.91291	2.90809	3.18465	2.48497	3.31694	2.93915	4.01414	2.86191	2.80889	3.30808	3.17135	2.93863	2.34018	1.97391	2.27373	1.8251	2.11424	1.1679	2.33786	1.9722	3.07015	1.80781	3.01797	1.46234	2.03868	2.08749	2.1451	2.7695	2.05043
STM2495	0.0551	0.0551	0.0551	1.09114	1.34759	0.0551	0.0551	1.33784	3.07946	0.898736	0.0551	1.3608	0.808084	0.0551	1.48344	0.0551	0.226	1.29428	1.9634	0.0551	0.0551	1.37991	0.950382	2.1618	1.19182	0.6723	1.68699	1.02433	5.65685	0.996465	1.8557	2.21908	0.0551	1.38845	0.0551	1.79637	2.7574	0.0551	0.632791	1.40475	1.25317	0.823387	1.95069	2.1887	1.7993	1.2017	1.58237	1.4341	1.16974
STM2498	1.43237	0.847376	1.28263	2.31614	1.82655	1.31021	1.1372	1.35319	2.11101	1.66558	2.08003	2.08511	2.01062	2.64498	2.70064	3.27135	2.66903	2.9414	3.45549	2.50158	1.91909	2.35163	3.18557	3.37839	3.38802	4.12183	2.21052	3.84418	2.23821	2.45177	4.0208	4.87434	3.72036	4.1735	3.37701	4.38135	4.14866	2.62261	2.53691	2.9489	2.73627	2.49381	1.54766	2.93631	3.06527	2.16938	2.2517	2.4748	1.91413
STM2499	0.85683	1.014	0.0551	0.3926	0.697329	0.0551	0.0551	0.542731	2.27792	1.3466	0.9234	2.0778	1.67022	1.44778	0.0551	0.0551	0.0551	0.0551	0.0551	0.0551	0.0551	0.0551	0.0551	0.0551	0.0551	0.0551	0.0551	0.0551	0.0551	0.0551	0.0551	0.0551	0.0551	0.0551	0.0551	0.0551	0.0551	0.0551	0.0551	0.0551	0.0551	0.0551	0.0551	0.0551	0.0551	0.0551	0.0551	0.0551	0.0551
STM2501	0.0551	0.0551	0.0551	0.0551	0.73385	0.0551	0.3682	0.0551	0.0551	0.0551	0.0551	0.0551	0.0551	0.0551	0.0551	0.0551	0.0551	0.3466	0.0551	0.0551	0.0551	0.0551	0.0551	0.0551	0.0551	0.0551	0.0551	0.0551	0.0551	0.0551	0.2516	0.0551	0.0551	0.4365	0.0551	0.5801	0.0551	0.4442	0.5136	0.828933	0.0551	0.0551	0.53265	0.0551	0.7559	0.0551	0.0551	0.0551	0.4169
STM2510	2.06194	2.12824	0.905784	1.17198	2.13173	1.60624	1.67449	2.01337	2.13436	2.39098	2.38273	2.64144	2.04658	2.33821	1.17536	1.68249	1.05873	1.41892	1.82444	1.60321	1.68486	1.13723	1.13186	0.88966	1.56285	1.3752	2.07869	1.70711	1.08557	1.15413	1.659	1.55463	0.8993	0.610179	0.6955	0.6465	0.924037	0.0551	0.0551	0.0551	0.586351	0.7869	1.5706	0.0551	0.9937	0.0551	0.4015	0.0551	0.0551
STM2511	3.32206	3.02744	1.78588	2.20267	3.84852	2.94405	2.32385	3.52175	4.10674	4.20606	3.27565	4.75114	2.73021	2.72637	1.88856	2.52751	1.4226	2.07667	3.08249	1.82792	1.394	1.80981	1.90746	2.20865	2.48072	3.04148	4.73743	2.28295	1.6826	1.42163	2.6018	1.9476	1.10965	1.493	1.7386	1.76696	2.94446	0.741706	0.636273	1.09944	1.35835	1.005	3.56799	1.59889	1.19609	0.416	1.31676	0.0551	0.0551
STM2519	0.0551	0.0551	0.0551	0.5462	0.576155	0.0551	0.0551	0.8004	0.0551	0.653775	0.677794	0.0551	0.7228	0.3566	0.6601	0.0551	0.0551	0.0551	0.0551	0.0551	0.0551	0.0551	0.0551	0.0551	0.0551	0.0551	1.7089	0.0551	0.9654	0.0551	0.7036	0.0551	0.0551	0.0551	0.0551	0.0551	0.0551	0.0551	0.0551	0.0551	0.0551	0.0551	0.0551	0.0551	0.0551	0.0551	0.2345	0.0551	0.0551
STM2520	1.18966	2.56295	1.85804	1.48939	1.5203	1.36064	2.16543	1.14015	1.34014	2.09111	1.59379	1.49487	1.6593	1.25827	1.76399	1.69268	1.26253	1.65561	1.99156	1.49062	1.74932	1.74334	1.53942	1.59823	1.87826	1.57253	2.91501	1.87539	2.84624	1.34115	2.0466	1.52608	1.7092	1.84642	1.54717	1.69034	1.64784	2.03353	0.902866	1.57511	1.25113	0.897122	1.55195	0.744129	1.38826	0.0551	1.57373	1.58679	1.5349
STM2521	0.636712	0.670865	0.5359	0.6159	0.0551	0.0551	1.20281	0.0551	0.0551	1.1514	1.1795	0.0551	1.1545	0.4902	0.982313	0.971522	0.0551	0.810616	1.11878	0.805263	1.37136	1.14883	1.20041	0.820742	1.52985	1.09442	1.49753	1.2843	1.33009	0.95324	1.33119	0.0551	0.647	0.713	0.0551	0.8521	0.5547	0.0551	0.0551	0.4379	0.0551	0.0551	0.0551	0.0551	0.4648	0.0551	0.0551	0.0551	0.0551
STM2522	1.0338	1.43925	1.107	0.0551	1.70296	0.8884	0.0551	0.9804	1.69433	1.7097	1.60438	0.0551	0.0551	1.52937	0.865754	1.06608	0.97098	0.819048	1.28737	1.06724	0.932963	0.9241	1.10018	1.1014	1.0971	1.12384	1.21677	1.01756	0.983265	1.02885	1.61386	0.0551	0.0551	0.0551	0.0551	0.0551	0.0551	0.0551	0.0551	0.0551	0.0551	0.0551	0.0551	0.0551	0.0551	0.0551	0.78618	0.700434	0.55675
STM2523	0.5111	0.709929	0.0551	0.0551	0.0551	0.0551	0.868567	0.0551	0.637	0.0551	0.570651	0.0551	0.704915	1.43587	0.780692	0.946821	0.4041	0.0551	0.7809	0.32165	0.0551	0.489171	6.51386	0.992096	4.37833	2.41285	0.916967	0.812254	7.65942	0.8963	3.27394	0.0551	1.27177	0.980767	0.0551	0.451	0.669046	0.764418	0.0551	0.0551	0.0551	0.3564	0.794396	0.0551	0.725264	0.0551	1.2058	0.0551	0.806
STM2524	0.0551	0.0551	0.0551	0.6006	0.0551	0.0551	0.0551	0.0551	0.0551	0.0551	0.4953	0.0551	0.0551	0.585	0.64284	0.516289	0.3787	0.4873	0.606905	0.495826	0.803835	0.441911	0.0551	0.2916	0.547183	0.434802	0.859977	0.601816	0.377925	0.0551	0.56742	0.901445	0.8168	1.06716	0.0551	0.753733	0.0551	1.00908	0.0551	1.17488	0.701304	0.6308	0.856744	0.0551	0.591097	0.0551	0.741312	0.0551	0.700002
STM2525	0.0551	0.0551	0.0551	0.0551	0.0551	0.0551	0.0551	0.0551	0.0551	0.0551	0.0551	0.0551	0.0551	0.0551	0.0551	0.0551	0.0551	0.0551	0.0551	0.0551	0.0551	0.0551	0.0551	0.0551	0.0551	0.0551	1.61016	0.0551	0.0551	0.0551	0.0551	0.571348	0.0551	2.4733	3.4982	0.8094	0.0551	1.1812	0.0551	0.0551	0.0551	0.0551	0.0551	0.0551	0.0551	0.0551	0.59385	0.0551	2.70755
STM2526	6.32167	6.12775	5.44889	5.61857	7.42333	3.69987	5.27176	6.19452	9.60374	8.43154	7.03551	6.56735	7.52267	9.9533	6.55496	6.79122	7.78607	7.36005	8.90996	6.81368	4.09021	12.2139	8.27872	9.52499	11.0873	9.11045	5.00124	8.09075	12.6609	5.96514	7.58083	3.52033	2.68664	5.97115	4.22751	3.4485	3.43592	3.00056	2.24898	4.5862	10.2333	2.74223	1.2846	2.47323	3.43317	2.01382	3.69475	4.32292	3.78717
STM2530	0.0551	0.0551	2.21478	3.6417	0.0551	0.0551	0.0551	0.0551	0.0551	0.0551	0.0551	0.0551	0.0551	0.0551	19.1944	19.7102	15.2346	13.6167	20.8586	10.2184	11.907	19.4935	7.17386	2.55151	8.67693	7.99268	14.5467	15.8602	10.3705	12.4069	6.3332	0.0551	0.0551	0.0551	4.9328	0.0551	0.0551	0.0551	0.0551	0.0551	0.0551	0.0551	0.0551	0.0551	0.0551	0.0551	0.0551	1.2014	0.0551
STM2532	0.0551	0.0551	2.68155	2.32083	0.0551	1.9289	2.2133	4.34295	1.903	0.0551	0.0551	0.0551	1.2709	0.0551	18.5424	13.5721	9.08094	15.8024	22.5923	8.84225	12.8393	24.5652	7.21271	5.11381	12.7954	12.5432	16.6533	21.6223	9.38147	12.208	11.385	2.3821	0.0551	0.0551	2.54145	0.0551	0.0551	0.0551	0.0551	0.611	0.0551	0.0551	0.0551	0.0551	0.0551	0.0551	1.37696	1.23005	0.7123
STM2533	0.0551	0.7604	0.0551	0.0551	0.0551	0.0551	0.0551	0.0551	0.0551	0.0551	0.0551	0.0551	0.9388	0.0551	0.0551	0.0551	0.0551	0.0551	0.8187	0.0551	0.0551	1.5324	0.0551	0.0551	0.0551	1.6891	1.09286	1.55946	1.4408	0.0551	1.69217	3.1619	2.26451	2.60238	1.22212	3.40615	2.30671	1.89024	1.8716	0.0551	1.2496	1.87921	0.0551	1.21083	2.13364	0.0551	1.50784	1.9534	1.49429
STM2536	0.7453	0.0551	0.0551	0.0551	0.0551	1.1811	1.64145	0.0551	0.0551	0.0551	0.0551	0.0551	0.8345	0.0551	0.3723	1.09211	0.588971	0.0551	0.2916	0.806352	1.20043	0.600583	0.797252	1.0283	1.36336	0.74598	0.932622	0.790015	1.41146	0.640078	1.07958	1.0273	0.0551	0.0551	0.0551	0.0551	0.0551	1.0605	0.0551	0.0551	0.0551	0.0551	0.0551	0.0551	0.0551	0.0551	0.477282	0.3457	0.3937
STM2538	0.0551	0.0551	0.0551	1.1204	0.0551	1.6414	1.9032	0.0551	0.0551	0.0551	0.0551	0.0551	0.0551	0.0551	1.2615	1.4596	0.6364	0.0551	1.2762	0.0551	1.25285	1.4169	0.0551	1.2164	1.8916	1.3137	2.49725	0.0551	1.7831	0.6026	1.5363	0.0551	0.0551	0.0551	0.0551	0.0551	0.0551	0.0551	0.0551	0.0551	0.0551	0.0551	0.0551	0.0551	0.0551	0.0551	0.0551	0.0551	0.0551
STM2539	0.0551	0.0551	0.0551	0.0551	0.8871	0.0551	0.0551	0.0551	0.0551	0.0551	0.0551	0.5608	0.7324	0.0551	0.0551	0.0551	0.0551	0.0551	0.0551	0.0551	0.0551	0.0551	0.0551	0.0551	0.0551	0.0551	0.0551	0.0551	0.0551	0.0551	0.0551	0.0551	0.0551	0.0551	0.0551	0.0551	0.0551	0.0551	0.0551	0.0551	0.0551	0.0551	0.0551	0.0551	0.0551	0.0551	0.0551	0.0551	0.0551
STM2542	0.0551	0.0551	0.0551	0.0551	0.0551	0.0551	0.0551	0.0551	0.0551	0.0551	0.0551	0.0551	0.0551	0.0551	0.0551	0.0551	0.0551	0.0551	0.0551	0.0551	0.0551	0.0551	0.0551	0.3687	1.9912	0.0551	0.77875	0.0551	0.0551	0.0551	0.0551	0.0551	0.0551	0.0551	0.0551	0.0551	0.0551	0.0551	0.0551	0.0551	0.0551	0.0551	0.0551	0.0551	0.0551	0.0551	0.0551	0.0551	0.0551
STM2543	1.50205	1.696	0.0551	1.768	0.0551	2.31868	2.10445	1.61031	1.83242	1.70095	1.47411	0.0551	1.62964	1.97263	1.99056	2.57746	1.78335	1.87878	2.16823	1.64585	2.37406	2.63214	2.39931	2.53508	2.45013	2.33201	2.19303	1.92147	2.24062	1.41647	2.19757	0.0551	0.0551	0.0551	0.0551	0.0551	0.0551	0.0551	0.0551	0.0551	0.0551	0.0551	0.0551	0.0551	0.0551	0.0551	0.0551	0.0551	0.0551
STM2544	4.54568	3.53921	2.39864	1.7649	3.81853	2.38562	2.0584	2.76832	2.84394	5.39615	2.11618	4.20861	2.92174	1.56477	0.0551	0.0551	0.0551	0.0551	0.0551	0.0551	0.0551	0.6583	0.4644	0.815454	0.0551	0.2963	0.944112	0.0551	0.3884	0.0551	0.0551	0.0551	0.0551	0.0551	0.0551	0.0551	0.0551	0.0551	0.0551	0.0551	0.0551	0.0551	2.4436	0.0551	0.0551	0.0551	0.634613	0.635667	0.9513
STM2546	0.0551	0.0551	0.0551	0.0551	0.0551	0.0551	0.0551	0.0551	0.0551	0.997	0.611876	0.0551	0.0551	0.0551	2.2207	2.7517	0.0551	1.6704	1.30361	0.0551	1.148	0.785827	0.0551	0.0551	1.01215	0.989248	0.38552	1.2214	0.669891	0.0551	0.7386	0.0551	0.0551	0.0551	0.0551	0.0551	0.0551	0.0551	0.0551	0.0551	0.0551	0.0551	0.0551	0.0551	0.0551	0.0551	0.0551	0.0551	0.0551
STM2555	3.84449	3.02224	3.96673	3.06562	6.77358	5.08116	2.00089	4.45915	4.37054	6.29981	5.00373	6.95277	4.70617	5.48696	4.30398	4.88012	4.78043	4.26869	5.00111	4.61362	2.41704	4.37932	3.46177	2.15764	4.39482	4.21852	3.89216	4.26654	3.91076	3.96543	4.47657	3.16283	2.37412	3.09244	3.72917	2.97985	2.2758	1.56646	2.88348	2.93452	4.3542	2.33777	2.68987	1.94084	3.17691	4.08369	3.10789	1.56705	1.38126
STM2559	2.60045	2.85837	0.758087	1.79254	2.5342	2.94356	2.19827	3.23461	3.51554	2.22957	2.23378	2.82505	1.86516	2.6993	2.48862	2.42731	0.0551	1.97684	2.52585	1.68644	3.34735	1.11457	1.81959	0.0551	1.31044	1.767	1.90368	1.60762	0.0551	1.76545	2.07333	0.0551	1.56988	0.0551	0.0551	0.0551	0.5559	0.0551	0.0551	0.0551	0.0551	0.0551	0.0551	0.0551	1.71331	0.413875	0.0551	0.0551	0.0551
STM2561	0.0551	0.0551	0.0551	0.0551	0.0551	0.0551	0.0551	0.0551	0.0551	0.0551	0.0551	0.0551	0.0551	0.0551	1.36547	1.8978	1.676	1.30795	1.71435	1.15641	0.940513	0.9077	1.04574	1.07012	1.5516	1.34355	1.95348	0.889683	1.2114	1.09391	1.31525	0.0551	0.0551	0.0551	0.0551	0.0551	0.0551	0.0551	0.0551	0.0551	0.0551	0.0551	0.0551	0.0551	0.0551	0.0551	0.9405	0.91645	0.456
STM2565	1.7356	1.70076	1.58519	0.837671	2.29209	1.23999	1.39918	1.60065	1.83074	2.66827	1.36575	2.41209	1.07093	2.0504	0.0551	0.0551	0.0551	0.0551	0.0551	0.0551	0.0551	0.0551	0.0551	0.0551	0.0551	0.0551	0.0551	0.0551	0.0551	0.0551	0.0551	0.0551	0.0551	0.0551	0.0551	0.0551	0.0551	0.7782	0.0551	0.0551	0.0551	0.0551	1.97895	0.0551	1.46282	0.0551	0.0551	0.0551	0.0551
STM2578	4.8629	0.0551	0.8425	0.0551	5.66939	0.0551	2.58615	0.0551	3.3908	0.0551	2.8564	4.22155	4.24365	4.65505	0.0551	1.49594	0.0551	0.816737	1.09346	0.0551	1.04527	14.0935	1.0043	0.879223	1.45605	8.40007	1.63563	1.4743	1.22615	0.0551	9.24401	4.6705	2.6925	3.5011	0.0551	0.0551	0.0551	0.0551	0.0551	0.0551	0.0551	0.0551	0.0551	0.0551	0.0551	0.0551	0.81216	0.341	0.4611
STM2582	0.5285	1.97305	0.0551	0.4746	0.58985	0.0551	1.29385	0.439	0.4174	1.23836	0.929381	0.0551	1.52553	0.865403	0.804543	0.733098	0.337	0.529501	0.980873	0.482255	0.844026	0.807527	0.758726	0.449956	0.854352	0.635438	1.22841	0.92258	0.896398	0.39893	0.800673	0.5495	0.648879	0.653051	0.0551	0.9373	0.4859	1.23339	0.0551	0.490548	0.9654	0.0551	0.0551	0.0551	0.694436	0.0551	0.40518	0.390922	0.428979
STM2583	0.0551	0.0551	0.0551	0.0551	0.0551	0.0551	0.0551	0.0551	0.0551	0.541133	0.506929	0.0551	0.0551	0.0551	0.701023	0.4733	0.0551	0.3571	0.465023	0.483446	0.406862	0.0551	0.468351	0.318115	0.65785	0.5415	0.3676	0.675324	0.409152	0.0551	0.3889	0.0551	0.0551	0.0551	0.0551	0.0551	0.0551	0.0551	0.0551	0.4434	0.0551	0.0551	0.0551	0.0551	0.0551	0.0551	0.0551	0.2774	0.0551
STM2643	0.0551	0.0551	0.0551	0.0551	0.0551	0.0551	0.0551	0.0551	0.0551	0.0551	0.0551	0.0551	0.0551	0.0551	0.0551	0.391145	0.328263	0.2142	0.428268	0.0551	0.4768	0.3637	0.538515	1.04532	0.897767	0.810634	0.0551	0.34885	0.414926	0.2949	0.522657	0.0551	0.0551	0.0551	0.0551	0.0551	0.0551	0.0551	0.0551	0.0551	0.0551	0.0551	0.0551	0.0551	0.0551	0.0551	0.0551	0.0551	0.0551
STM2646	0.0551	0.0551	0.0551	0.0551	0.0551	1.2764	0.0551	0.0551	0.6965	0.0551	0.0551	0.0551	0.0551	0.0551	9.69689	9.89858	5.50621	8.13917	10.0699	7.91638	7.18408	10.5828	6.63888	2.72195	8.6184	9.86821	1.82442	12.4022	2.29679	8.24198	12.8925	8.23695	12.8157	10.9628	2.4185	8.81369	6.56911	2.7876	5.41639	3.2187	2.75123	4.78651	0.0551	4.62698	7.30006	4.88896	1.32476	1.8549	1.61508
STM2648	0.0551	0.0551	0.0551	0.0551	0.0551	0.0551	0.0551	0.0551	0.0551	0.0551	0.0551	0.0551	0.0551	0.0551	0.0551	0.0551	0.0551	0.0551	0.0551	0.0551	0.0551	0.0551	0.2889	0.6786	0.4042	0.3554	0.84105	0.0551	0.2164	0.0551	0.3683	0.0551	0.0551	0.0551	0.478	0.0551	0.0551	0.0551	0.0551	0.0551	0.0551	0.0551	0.7988	0.0551	0.0551	0.0551	0.39905	0.0551	0.69845
STM2660	2.43705	1.8727	1.46109	1.48616	1.52565	2.36986	2.0285	1.44936	1.95889	2.17074	1.80038	2.33716	2.62235	2.72259	1.36921	1.76389	1.16543	1.06103	1.33491	1.05456	1.56733	1.2653	1.97416	1.60161	1.34134	1.98738	1.8943	1.51479	2.01703	1.22706	1.58998	3.50788	4.73466	3.82881	1.88675	3.43321	3.31328	4.53712	1.88572	2.3417	2.4371	2.40752	3.40397	2.29176	2.96395	2.58562	1.88965	3.81434	1.54641
STM2662	0.0551	0.0551	0.0551	0.0551	0.0551	0.0551	0.0551	0.4071	0.0551	0.0551	0.0551	0.0551	0.0551	0.0551	0.0551	0.0551	0.0551	0.0551	0.0551	0.0551	0.0551	0.0551	0.0551	0.0551	0.0551	0.0551	0.4092	0.0551	0.0551	0.0551	0.0551	0.0551	0.0551	0.0551	0.0551	0.0551	0.0551	0.0551	0.0551	0.0551	0.0551	0.0551	0.0551	0.0551	0.0551	0.0551	0.0551	0.0551	0.0551
STM2663	0.974508	2.15434	1.84515	1.87057	1.64893	1.75723	1.7235	1.03653	1.74829	2.72897	2.04965	1.334	1.54322	1.14562	1.59798	1.46195	0.908287	1.34142	1.79694	1.32959	1.44173	1.65606	1.84657	1.78923	2.14337	1.74022	2.65786	1.85146	5.17348	1.20164	2.04057	1.19239	1.29025	1.23913	1.49552	1.44595	1.20786	1.8369	0.732373	2.15207	1.56268	0.4951	1.14084	0.585712	1.46299	0.0551	1.19155	1.15149	1.21081
STM2665	0.0551	0.0551	0.0551	0.0551	0.4207	0.0551	0.0551	0.0551	1.1217	0.0551	0.9204	0.0551	0.0551	0.7702	0.5912	0.0551	0.988773	0.64585	1.94465	0.4056	0.0551	1.40635	1.79673	0.5231	0.664	0.9112	0.0551	0.798104	0.151	0.4566	0.764687	0.0551	0.0551	0.0551	0.0551	0.0551	0.0551	0.0551	0.510309	0.0551	1.8899	0.0551	0.0551	0.0551	0.0551	0.0551	0.0551	0.0551	0.0551
STM2667	0.0551	0.0551	0.0551	1.919	0.0551	0.0551	0.0551	0.0551	0.0551	0.0551	0.0551	0.0551	0.0551	0.0551	5.12582	19.4765	14.6131	5.2351	4.6186	7.60576	4.70275	0.0551	2.247	0.0551	1.41088	0.0551	3.2249	0.0551	2.6787	5.65432	1.0953	0.0551	0.0551	0.0551	4.23295	0.0551	0.0551	0.0551	0.0551	0.0551	0.9465	0.0551	0.0551	0.0551	0.0551	0.0551	0.0551	0.0551	0.0551
STM2673	6.80888	13.7193	14.4143	13.5524	14.5382	14.5921	10.888	18.1492	14.2723	24.7441	21.6051	15.5093	10.8465	19.8146	13.4608	16.825	12.6407	13.5434	17.1098	13.9027	16.3869	16.3001	20.5214	18.0196	21.2644	18.8549	16.0012	14.9947	22.6047	10.4972	22.7022	5.60143	7.64135	6.91286	4.02686	7.13383	4.7516	6.61351	10.3618	8.07984	7.43149	5.80443	4.62651	4.60045	9.2269	6.02218	10.6132	8.31561	15.0419
STM2674	1.088	0.6914	1.1565	1.4638	1.5653	0.0551	1.3168	2.1721	0.0551	1.54835	1.56671	0.9918	0.9078	1.6596	0.0551	0.0551	0.0551	0.0551	0.0551	0.0551	0.0551	0.0551	0.0551	0.0551	0.0551	0.0551	0.0551	0.0551	0.0551	0.0551	0.0551	0.0551	0.0551	0.0551	0.0551	0.0551	0.0551	0.0551	0.0551	0.0551	0.0551	0.0551	0.0551	0.0551	0.0551	0.0551	0.0551	0.0551	0.0551
STM2675	0.0551	0.0551	0.0551	0.0551	0.0551	0.0551	0.0551	0.0551	0.0551	0.0551	0.0551	2.8669	0.0551	0.0551	0.0551	0.0551	0.0551	6.4397	1.6283	2.5566	0.6406	0.7582	3.6011	0.0551	0.0551	0.0551	0.0551	0.0551	0.0551	0.0551	5.39374	0.0551	0.0551	0.0551	0.0551	0.0551	0.0551	0.0551	0.0551	0.0551	0.0551	0.0551	0.6135	0.0551	0.0551	0.0551	0.0551	0.0551	0.0551
STM2676	6.02743	6.15852	7.43559	7.77457	8.69279	8.83002	8.228	6.71634	6.91734	11.0625	7.56643	6.31683	7.19515	6.50439	12.1476	12.4843	8.9456	9.50061	14.8545	8.97306	13.2911	15.8412	13.9048	12.8277	17.9183	13.6329	13.9737	14.3155	14.3402	7.64167	17.1948	3.80712	2.81125	4.22927	3.32436	2.44971	3.92554	3.40614	5.03965	3.5816	3.67761	3.96762	3.44936	3.05067	4.14882	3.37825	4.86958	4.6915	9.60916
STM2677	0.4127	0.798082	0.811005	0.57325	1.07527	1.0625	0.78146	1.09757	0.513271	1.38673	1.15236	0.3759	0.6649	0.509526	0.498234	0.509821	0.456743	0.414633	0.613942	0.406024	0.683808	0.4187	0.601567	0.2999	0.594509	0.543818	0.712622	0.531192	0.4618	0.408159	0.778665	0.4298	0.0551	0.7852	0.0551	0.544292	0.0551	0.0551	0.7561	1.0643	0.476	0.8698	0.0551	0.0551	0.575852	0.0551	0.0551	0.301	0.30755
STM2681	1.38568	0.6839	1.22858	0.0551	0.893139	1.23701	0.0551	0.0551	0.0551	0.851314	1.44027	1.8519	2.24149	1.43977	0.98992	1.52688	2.02519	0.442	1.5327	0.881321	0.678675	1.12195	1.11972	0.4702	1.19025	1.20176	1.92162	1.0727	1.12839	1.08716	1.16104	1.04717	0.0551	0.7187	1.0517	0.0551	0.0551	0.0551	0.992377	0.0551	2.46073	1.64107	0.5234	0.797944	0.0551	1.49824	1.10405	0.3546	1.31911
STM2683	0.0551	0.0551	0.0551	0.0551	0.0551	0.0551	0.0551	0.0551	0.0551	0.0551	0.0551	0.0551	0.0551	0.0551	0.4355	0.0551	0.6285	2.9484	1.1143	0.5341	0.0551	1.2761	0.0551	0.0551	0.0551	0.0551	0.0551	0.6916	0.0551	1.7614	3.5715	0.0551	0.0551	0.0551	0.0551	0.0551	0.0551	0.0551	0.0551	0.0551	0.0551	0.0551	0.0551	0.0551	0.0551	0.0551	0.0551	0.0551	0.0551
STM2685	0.775809	1.84708	1.38802	1.28403	1.41311	1.25254	1.36591	0.576999	1.383	2.62523	1.4796	1.23873	1.2525	1.21294	0.703914	0.0551	0.0551	0.4627	0.696948	0.4391	0.720434	0.5599	1.0448	0.527222	1.18674	0.867788	1.68926	0.785522	1.51696	0.471459	1.22084	1.45992	1.6056	1.55791	1.19384	1.45075	1.10011	2.25316	0.584689	1.57466	0.915533	0.5958	1.08384	0.0551	1.65771	0.6313	1.02478	1.05635	1.29751
STM2724	0.0551	0.0551	0.0551	0.0551	0.0551	0.0551	0.0551	0.0551	0.0551	0.0551	0.0551	0.0551	0.0551	0.0551	0.0551	0.0551	0.0551	0.0551	0.0551	0.0551	0.0551	0.0551	0.0551	0.0551	0.0551	0.0551	0.0551	0.0551	0.0551	0.0551	0.0551	3.2995	3.77	0.0551	0.0551	0.0551	0.0551	1.98865	1.2071	0.0551	0.0551	0.9772	0.0551	2.41705	1.6622	0.0551	0.4472	0.0551	0.0551
STM2771	0.0551	0.0551	0.0551	0.0551	0.0551	2.81177	1.74868	0.0551	0.0551	0.0551	0.0551	1.29701	0.0551	0.0551	38.5128	22.8244	0.0551	5.71234	9.14388	30.2987	1.40655	28.8	19.0894	1.93906	13.268	40.4184	0.834	23.1064	0.828197	1.23973	3.60919	1.89292	2.57135	0.0551	0.0551	0.611071	3.46382	2.08719	0.0551	0.0551	0.0551	0.0551	0.0551	0.0551	0.0551	0.0551	14.0251	7.01871	0.0551
STM2773	0.0551	0.0551	1.33934	0.0551	1.37897	1.33765	0.0551	0.0551	0.5225	2.12913	0.0551	0.977336	0.0551	0.0551	0.0551	0.0551	0.0551	0.0551	0.0551	0.0551	0.0551	0.0551	0.0551	0.0551	0.0551	0.0551	0.0551	0.0551	0.0551	0.0551	0.0551	0.0551	0.0551	0.0551	0.0551	0.0551	0.0551	0.0551	0.0551	0.0551	0.0551	0.0551	0.0551	0.0551	0.0551	0.0551	0.0551	0.0551	0.0551
STM2777	1.76532	1.55024	8.47651	1.919	10.6552	14.0623	0.72455	2.59913	7.88819	17.464	2.80739	7.68116	0.664746	0.781837	0.0551	0.0551	0.0551	0.0551	0.0551	0.0551	0.0551	0.0551	0.0551	0.0551	0.0551	0.0551	0.0551	0.0551	0.0551	0.0551	0.0551	0.0551	0.0551	0.0551	0.0551	0.0551	0.0551	0.0551	0.0551	0.0551	0.0551	0.0551	0.0551	0.0551	0.0551	0.0551	0.0551	0.0551	0.0551
STM2780	3.27477	2.9359	0.3821	0.0551	0.0551	4.18263	3.75139	0.0551	0.633254	2.47029	2.1785	0.0551	2.27081	1.69246	0.0551	0.0551	0.0551	0.0551	0.0551	0.0551	0.0551	0.0551	0.0551	0.0551	0.0551	0.0551	0.0551	0.0551	0.0551	0.0551	0.0551	0.0551	0.0551	0.0551	0.0551	0.0551	0.0551	0.0551	0.0551	0.448867	0.0551	0.0551	0.0551	0.0551	0.0551	0.0551	0.3801	0.0551	0.0551
STM2781	0.708462	1.10361	0.5544	0.0551	0.765319	0.0551	1.44774	0.6462	0.621417	2.01885	1.42906	0.49426	0.626033	0.60355	0.0551	0.0551	0.0551	0.0551	0.0551	0.0551	0.0551	0.0551	0.0551	0.0551	0.0551	0.0551	0.0551	0.0551	0.0551	0.0551	0.0551	0.0551	0.0551	0.0551	0.0551	0.0551	0.0551	0.0551	0.0551	0.0551	0.0551	0.0551	0.0551	0.0551	0.0551	0.0551	0.0551	0.0551	0.0551
STM2782	0.759586	1.70959	1.64324	0.0551	0.8867	0.0551	2.6467	0.0551	0.952796	2.4277	1.60391	1.04027	0.0551	0.0551	0.0551	0.0551	0.0551	0.0551	0.0551	0.0551	0.8327	0.0551	0.0551	0.0551	0.0551	0.0551	0.0551	0.0551	0.4341	0.0551	0.0551	0.0551	0.0551	0.0551	0.0551	0.0551	0.0551	0.0551	0.0551	0.0551	0.0551	0.0551	0.0551	0.0551	0.0551	0.0551	0.0551	0.0551	0.0551
STM2786	0.0551	0.0551	0.0551	0.0551	0.0551	0.0551	0.0551	0.0551	1.07227	0.0551	0.0551	0.0551	0.0551	0.0551	1.38744	3.04685	3.05332	3.23104	3.65299	1.91857	0.0551	2.55818	1.81083	0.813919	3.44326	2.47963	0.0551	2.75303	3.53607	1.77668	2.00031	1.92107	1.97658	1.16376	1.60522	1.27117	1.4557	0.0551	1.0102	0.3638	1.0564	0.9162	0.0551	1.31093	1.95099	1.623	1.06076	1.83595	1.30161
STM2789	0.0551	0.0551	0.0551	0.0551	0.0551	0.0551	0.0551	0.0551	0.0551	0.0551	0.0551	0.0551	0.0551	0.0551	0.0551	0.0551	0.0551	0.0551	0.0551	0.0551	0.0551	0.0551	0.0551	0.0551	0.0551	0.0551	0.0551	0.0551	0.0551	0.0551	0.0551	0.0551	0.0551	0.0551	0.5016	0.0551	0.0551	0.0551	2.2275	0.0551	0.0551	0.0551	0.0551	0.0551	1.99401	0.0551	1.94201	1.28356	0.750111
STM2790	0.0551	0.0551	0.0551	0.0551	0.0551	0.0551	0.0551	0.0551	0.0551	0.0551	0.0551	0.0551	0.0551	0.0551	0.0551	0.0551	0.0551	0.0551	0.0551	0.0551	0.0551	0.0551	0.0551	0.0551	0.0551	0.0551	0.0551	0.0551	0.0551	0.0551	0.0551	0.0551	0.0551	0.0551	0.0551	0.0551	0.0551	0.0551	0.4309	0.0551	0.0551	0.0551	0.0551	0.0551	0.6965	0.0551	0.3028	0.0551	0.0551
STM2791	0.0551	0.0551	0.0551	0.0551	0.0551	0.0551	0.0551	0.0551	0.0551	0.0551	0.0551	0.0551	0.0551	0.0551	0.0551	0.0551	0.0551	0.0551	0.0551	0.0551	0.0551	0.0551	0.0551	0.0551	0.0551	0.0551	0.0551	0.0551	0.0551	0.0551	0.0551	2.93854	1.18523	1.77911	2.61149	2.16112	2.63903	1.12458	1.94749	1.00525	0.0551	1.94071	0.0551	2.15024	2.00548	2.10262	2.13506	1.66686	1.48274
STM2792	0.0551	0.0551	0.0551	0.0551	0.0551	0.0551	0.0551	0.0551	0.0551	0.0551	0.0551	0.0551	0.0551	0.0551	0.0551	1.21499	0.0551	1.1617	1.30852	0.970707	0.0551	1.04672	1.0067	1.12354	0.0551	1.03706	0.0551	0.0551	0.0551	0.8512	0.7727	3.76165	2.16386	2.5306	3.26257	3.82494	3.80188	2.42669	2.39775	1.43479	1.00278	2.35971	0.0551	2.7475	3.71574	2.3977	3.28297	2.65212	1.63667
STM2795	1.92785	3.85971	1.51811	1.89119	2.10707	2.3127	3.37664	1.1802	0.663508	0.0551	2.22263	1.70637	3.38125	2.56298	2.07917	1.52016	0.648362	1.93043	2.28675	1.64111	8.58899	2.87363	2.07595	4.1454	0.0551	2.12373	18.3181	2.28004	3.54654	1.76049	2.78912	19.3429	19.9022	18.7016	20.1922	22.6742	15.148	20.6033	10.2243	10.4696	1.11492	13.2865	19.3248	9.42974	22.3869	9.27276	21.4027	13.731	17.9918
STM2798	0.0551	0.0551	2.8374	7.23019	0.0551	5.0214	0.0551	0.0551	11.8737	8.4462	10.1893	0.0551	0.0551	12.8996	12.0331	9.80659	8.63598	6.0066	8.988	13.6374	12.0297	9.1405	16.4784	19.6302	11.2535	0.0551	12.6653	0.0551	11.7289	10.6128	12.1071	0.0551	11.2273	9.084	7.58319	9.94525	7.31421	9.9904	6.31777	10.1385	10.407	8.5885	10.9776	5.99323	6.56965	7.41042	6.70976	8.80683	7.07477
STM2799	5.49202	5.23433	7.95159	4.65751	10.0939	5.24884	4.37562	7.80332	10.3737	7.73934	1.70792	6.81697	5.18043	6.32655	13.0965	10.285	6.52139	11.7143	11.9346	8.98728	10.3692	11.6814	12.7201	15.6463	11.9511	12.6839	13.2482	10.816	11.7604	8.75756	13.3566	8.16032	8.95142	10.5951	6.4082	8.17619	9.0464	9.55286	8.62316	8.73737	8.35422	9.05377	16.5114	7.57395	7.99468	7.60283	6.6955	9.531	6.81333
STM2802	2.25687	4.46956	3.01213	3.21388	2.74562	2.19214	3.57204	1.97842	2.1585	0.0551	2.48679	1.42945	3.53433	2.01665	3.01348	0.7236	2.84088	3.09806	3.25563	1.907	6.49221	3.39574	2.14292	3.50529	0.0551	0.703523	13.543	1.98802	4.3576	3.24622	1.4102	13.0471	14.6841	19.8244	6.99993	10.5884	6.16601	15.0985	2.19972	3.59133	0.0551	2.007	2.02658	1.86485	2.2961	0.7444	23.5614	8.26874	29.9789
STM2808	1.1349	0.0551	0.5013	0.0551	0.0551	0.0551	0.0551	0.0551	0.0551	0.797593	0.0551	0.72	0.0551	0.0551	0.0551	0.0551	0.0551	0.0551	0.0551	0.0551	0.0551	0.0551	0.0551	0.0551	0.0551	0.0551	0.0551	0.0551	0.0551	0.0551	0.0551	0.0551	0.0551	0.0551	0.0551	0.0551	0.0551	0.0551	0.0551	0.0551	0.0551	0.0551	0.0551	0.0551	0.0551	0.0551	0.0551	0.0551	0.0551
STM2809	0.0551	0.0551	0.0551	0.0551	0.0551	0.0551	0.0551	0.0551	0.0551	0.0551	0.0551	0.0551	0.0551	0.0551	0.0551	0.0551	0.0551	0.0551	0.4186	0.0551	0.0551	0.0551	0.0551	0.4961	0.0551	0.0551	0.0551	0.0551	0.0551	0.0551	0.0551	0.0551	0.0551	0.0551	0.0551	0.0551	0.0551	0.0551	0.0551	0.0551	0.5181	0.0551	0.0551	0.0551	0.0551	0.0551	0.0551	0.0551	0.0551
STM2813	0.0551	0.0551	0.0551	0.0551	0.0551	0.0551	0.0551	0.0551	0.0551	0.0551	0.0551	0.0551	0.0551	0.0551	0.0551	0.7267	0.0551	0.9308	0.0551	0.59555	0.0551	0.57455	0.79565	0.4138	0.0551	0.8496	0.0551	0.0551	1.1855	0.5836	0.0551	0.0551	0.0551	0.0551	0.0551	0.0551	0.0551	0.0551	0.0551	0.0551	0.0551	0.0551	0.0551	0.0551	0.0551	0.0551	0.0551	0.0551	0.0551
STM2817	1.76152	1.40789	1.99301	1.80843	3.68185	1.64273	1.68549	2.53983	1.33158	1.96787	1.67384	3.74549	2.76292	3.32257	1.67875	1.1882	1.23392	1.76446	2.17858	1.44916	2.32556	1.45707	1.48791	1.73512	1.78733	2.05372	2.89092	1.65543	1.1364	0.8937	2.33437	5.30212	2.41853	3.3654	3.04674	3.25572	2.84114	5.00526	2.163	1.5622	1.56479	2.13706	3.94625	2.07563	2.98451	2.40324	2.09525	1.86067	1.29636
STM2818	0.0551	0.0551	0.0551	0.0551	0.0551	0.0551	0.0551	0.0551	0.0551	0.0551	0.0551	0.0551	0.0551	0.0551	0.0551	3.7447	0.0551	0.0551	0.0551	0.0551	0.0551	0.0551	0.0551	0.0551	0.0551	0.55285	1.06505	0.0551	0.0551	0.0551	0.0551	0.0551	0.0551	0.0551	0.0551	0.0551	0.0551	0.0551	0.0551	0.0551	0.0551	0.0551	0.0551	0.0551	0.0551	0.0551	0.0551	0.2408	0.0551
STM2826	3.49347	2.54277	2.76532	2.85596	4.38219	3.38975	2.74628	4.65582	0.0551	3.5123	2.08291	4.98401	3.7264	2.13969	3.46394	5.12602	3.49559	2.96942	3.11776	3.87704	4.60933	4.29997	4.31984	0.0551	4.02254	5.94575	5.19432	3.98157	2.50821	2.83753	5.65697	7.54837	5.40892	3.8155	7.7254	4.37815	4.03758	3.93929	3.74648	0.0551	3.30857	4.17615	4.17587	2.63352	4.20091	5.40975	4.4706	3.67146	2.68961
STM2827	1.64574	1.9431	0.3708	2.02551	2.07121	1.17947	0.768218	2.29598	1.98654	2.11112	1.91697	1.78844	1.43093	2.77188	2.45158	2.88037	2.00204	2.09981	1.99071	2.32516	2.51473	1.81867	2.37782	2.6237	2.08973	2.12251	2.66239	2.17716	1.69687	2.32703	2.56844	2.65635	2.09723	2.84564	0.0551	1.56078	1.97361	2.23154	0.0551	1.5747	0.4889	2.0291	2.21558	1.6924	2.62592	0.0551	1.82439	2.17042	1.58303
STM2829	1.92372	1.20523	1.10306	1.23351	1.63027	1.77824	1.42065	1.23464	0.903175	1.94203	1.63319	0.754939	1.81097	2.25554	2.17018	4.91119	2.14313	1.67447	2.38354	1.80544	2.21653	2.22102	2.157	1.56708	2.27925	1.9166	2.60851	2.11168	1.74797	1.79366	2.39049	0.0551	0.0551	0.9729	4.06248	0.0551	0.0551	0.0551	0.653458	1.08745	1.19981	0.7416	0.4216	0.0551	1.7975	2.61327	1.42663	1.46859	1.6103
STM2831	0.0551	0.0551	0.0551	0.0551	0.0551	0.0551	0.0551	0.0551	0.0551	0.0551	0.0551	0.0551	0.0551	0.0551	0.0551	0.0551	0.0551	0.0551	0.0551	0.0551	0.0551	0.0551	0.0551	0.0551	0.0551	0.0551	0.0551	0.0551	0.0551	0.0551	0.0551	0.0551	0.0551	0.0551	0.0551	0.4459	0.0551	0.7547	0.0551	0.0551	0.0551	0.0551	1.02585	0.0551	0.0551	0.0551	0.0551	0.0551	0.0551
STM2835	0.0551	0.0551	0.0551	0.0551	0.0551	0.0551	0.0551	0.0551	0.0551	0.0551	0.0551	0.0551	0.0551	0.0551	0.0551	0.0551	0.0551	0.0551	0.0551	0.8755	0.0551	0.0551	1.2352	0.0551	0.0551	0.813656	0.0551	0.0551	0.0551	0.8789	1.6801	0.0551	0.0551	0.0551	0.0551	0.0551	0.0551	0.0551	0.0551	0.0551	0.0551	0.0551	0.0551	0.0551	0.0551	0.0551	0.0551	0.0551	0.0551
STM2855	1.5181	0.0551	0.0551	0.0551	0.0551	1.1651	0.0551	0.0551	0.0551	0.0551	1.47035	0.0551	0.0551	0.0551	0.6225	0.0551	0.0551	0.0551	0.743407	0.0551	0.0551	0.0551	0.0551	0.0551	0.0551	0.7205	0.0551	0.0551	0.0551	0.0551	1.3514	0.0551	0.0551	0.0551	0.0551	0.0551	0.0551	0.0551	0.0551	0.0551	0.0551	0.0551	0.0551	0.0551	0.0551	0.0551	0.0551	0.0551	0.0551
STM2861	8.6007	7.89459	5.23064	2.05259	8.61343	5.77849	6.06907	6.65261	5.73351	8.40953	6.84106	10.1508	6.50735	5.41376	0.0551	0.0551	0.0551	0.0551	0.0551	0.0551	0.0551	0.0551	0.0551	0.0551	0.0551	0.0551	0.0551	0.0551	0.0551	0.0551	0.0551	7.93251	5.4186	3.07123	3.63054	4.16162	3.78852	4.15201	4.58202	1.38999	0.0551	5.10314	4.59436	4.64696	1.27284	0.915879	3.15934	3.08395	3.49651
STM2862	4.39943	6.96694	6.82893	2.46821	9.88304	9.30863	5.4552	3.91434	2.77489	9.07301	5.88977	6.36591	3.58246	3.58934	0.0551	0.0551	0.0551	0.0551	0.0551	0.0551	0.0551	0.0551	0.0551	0.0551	0.0551	0.0551	0.0551	0.0551	0.0551	0.0551	0.0551	1.03266	0.954324	1.50002	1.7848	1.15905	0.0551	0.6907	0.98762	1.19607	0.0551	0.842387	1.9892	0.87786	0.4983	0.0551	2.03503	0.820753	1.59159
STM2869	0.0551	0.0551	0.0551	0.0551	0.0551	0.0551	0.0551	0.0551	0.0551	0.0551	0.0551	0.0551	0.0551	0.0551	0.0551	0.0551	0.0551	0.0551	0.0551	0.0551	0.3844	0.0551	0.0551	0.5045	0.0551	0.0551	0.0551	0.0551	0.0551	0.0551	0.0551	0.0551	0.0551	0.0551	0.0551	0.0551	0.0551	0.0551	0.0551	0.0551	0.0551	0.0551	0.0551	0.0551	0.0551	0.0551	0.0551	0.0551	0.0551
STM2873	0.0551	0.0551	0.0551	0.0551	0.0551	0.0551	0.0551	0.0551	0.0551	0.0551	0.0551	0.0551	0.0551	0.0551	0.0551	0.5458	0.0551	0.0551	0.6636	0.728955	1.11395	0.0551	0.0551	1.1724	0.0551	0.0551	0.0551	0.0551	0.0551	0.3795	0.4323	0.0551	0.0551	0.0551	0.0551	0.0551	0.0551	0.0551	0.0551	0.0551	0.8777	0.0551	0.0551	0.0551	0.0551	0.0551	1.11998	0.0551	0.0551
STM2874	0.0551	0.0551	0.0551	0.0551	0.0551	0.0551	0.0551	0.0551	0.0551	0.0551	0.0551	0.0551	0.0551	0.0551	0.6438	0.0551	0.0551	0.0551	0.55676	0.5134	0.770165	0.0551	0.0551	0.531799	0.2133	0.0551	0.0551	0.0551	0.0551	0.5784	1.0885	0.0551	0.0551	0.0551	0.0551	0.0551	0.0551	0.0551	0.0551	0.0551	0.0551	0.0551	0.0551	0.0551	0.0551	0.0551	0.461	0.0551	0.0551
STM2875	0.0551	0.0551	0.0551	0.0551	0.0551	0.0551	0.0551	1.4896	1.0599	0.0551	1.3506	0.0551	2.1557	0.0551	0.3154	0.0551	0.0551	0.0551	0.0551	0.0551	0.5592	1.1196	0.6089	0.0551	1.68575	0.0551	1.3249	0.0551	0.0551	0.0551	1.7363	1.6301	0.0551	0.0551	0.0551	0.0551	0.0551	0.0551	0.0551	0.0551	0.0551	0.0551	0.0551	0.0551	0.0551	0.0551	0.0551	0.0551	0.0551
STM2876	0.0551	0.0551	0.0551	0.0551	0.0551	0.0551	0.0551	0.0551	0.0551	0.0551	0.0551	0.0551	0.0551	0.0551	0.736344	0.0551	0.0551	0.228433	0.615733	0.476	0.612662	0.0551	0.3769	0.4019	0.58675	0.0551	0.0551	0.0551	0.0551	0.0551	0.56232	0.0551	0.0551	0.0551	0.0551	0.0551	0.0551	0.0551	1.233	0.0551	0.0551	0.0551	0.0551	0.0551	0.0551	0.0551	0.6821	0.0551	0.0551
STM2878	0.0551	0.0551	0.0551	0.0551	0.9318	0.0551	2.0712	0.0551	0.0551	0.0551	0.0551	0.0551	0.0551	0.0551	0.959457	0.8773	0.0551	0.0551	1.76004	1.14111	3.0813	0.0551	1.3793	0.811516	1.0593	0.5582	3.6586	1.58598	0.0551	0.0551	0.8748	1.0479	0.0551	0.0551	0.0551	0.0551	0.0551	0.0551	0.0551	0.0551	0.0551	0.0551	0.0551	0.0551	1.4511	0.0551	0.0551	0.0551	0.0551
STM2882	0.0551	0.0551	0.0551	0.0551	0.0551	0.0551	0.0551	0.0551	0.0551	0.8558	0.9619	0.0551	0.0551	0.7572	0.0551	0.0551	0.0551	0.0551	0.0551	0.45655	0.7026	0.0551	0.0551	1.2128	0.0551	0.3199	0.0551	0.0551	0.0551	0.0551	0.714377	0.0551	0.0551	0.0551	0.0551	0.0551	0.0551	0.0551	0.0551	0.0551	0.0551	0.0551	0.0551	0.0551	0.0551	0.0551	0.0551	0.0551	0.0551
STM2883	0.0551	0.0551	0.0551	0.0551	0.0551	0.0551	0.0551	0.0551	0.0551	0.0551	0.0551	0.0551	0.0551	0.0551	0.0551	0.0551	0.0551	0.0551	0.0551	0.0551	1.1201	0.0551	0.0551	2.32847	0.0551	0.0551	0.0551	0.0551	0.0551	0.0551	1.0909	0.0551	0.0551	0.0551	0.0551	0.0551	0.0551	0.0551	0.0551	0.0551	0.0551	0.0551	0.0551	0.0551	0.0551	0.0551	0.0551	0.0551	0.0551
STM2884	0.0551	0.0551	0.0551	1.7334	0.0551	3.0987	0.0551	0.0551	0.0551	3.9726	0.0551	0.0551	0.0551	0.0551	1.15604	0.5824	0.0551	0.0551	0.0551	1.163	1.36449	0.3102	0.0551	2.23475	0.8208	0.0551	1.4744	0.0551	0.0551	0.0551	0.0551	0.0551	0.0551	0.0551	0.0551	1.79847	1.83246	2.12876	1.15973	0.0551	3.02981	0.6454	0.0551	0.0551	0.0551	0.0551	1.93184	0.951223	0.0551
STM2885	5.76884	10.896	6.62872	2.49906	4.48404	1.0169	10.6064	3.83675	3.57603	8.95993	8.09057	3.57887	7.28942	9.50926	13.0708	11.7725	6.28216	10.756	17.2651	8.13424	18.4733	15.6502	11.7955	2.48445	17.2436	9.94157	9.4436	14.6631	10.3655	8.76606	11.9691	3.20476	2.97003	6.46954	5.0305	3.30421	0.8203	2.77537	0.5193	0.0551	1.41478	0.0551	0.0551	0.0551	2.55173	0.0551	5.21013	3.21826	9.17895
STM2886	0.0551	0.0551	0.0551	0.0551	0.0551	0.0551	0.0551	0.0551	0.0551	0.0551	0.0551	0.0551	0.0551	0.0551	1.17443	0.381	0.0551	0.747569	1.1515	1.05235	1.31916	0.0551	0.0551	2.59008	0.8039	0.4402	0.0551	0.0551	0.0551	0.730015	1.27361	0.0551	0.0551	0.0551	0.0551	0.0551	0.0551	0.0551	0.0551	0.0551	0.49225	0.0551	0.0551	0.0551	0.0551	0.0551	0.738016	0.0551	0.0551
STM2891	0.0551	0.0551	0.0551	0.0551	0.0551	0.0551	0.0551	0.0551	0.0551	0.0551	0.0551	0.0551	0.0551	0.0551	0.0551	0.0551	0.0551	0.0551	0.0551	0.0551	0.6291	0.0551	0.0551	0.6759	0.0551	0.0551	0.0551	0.0551	0.0551	0.0551	0.0551	0.0551	0.0551	0.0551	0.0551	0.0551	0.0551	0.0551	0.0551	0.0551	0.0551	0.0551	0.0551	0.0551	0.0551	0.0551	0.0551	0.0551	0.0551
STM2894	0.0551	0.0551	0.0551	0.0551	1.1573	0.0551	3.0845	0.0551	0.0551	1.5797	0.0551	0.0551	0.0551	0.0551	1.314	1.80415	1.23742	0.7157	1.3616	1.0874	0.954472	0.0551	0.0551	0.0551	0.0551	0.0551	0.0551	0.0551	0.0551	0.8965	1.8565	0.0551	0.0551	0.0551	0.0551	0.0551	0.0551	0.0551	0.8173	0.0551	0.0551	0.0551	1.8651	0.0551	0.0551	0.0551	0.0551	1.11199	1.16606
STM2895	0.0551	0.0551	0.0551	0.0551	0.0551	0.0551	0.0551	0.0551	0.0551	0.0551	0.0551	0.0551	0.0551	0.0551	1.81576	0.6309	0.0551	1.03135	1.4208	1.44846	1.85132	0.0551	0.0551	2.14253	1.03416	0.865075	0.0551	0.0551	0.0551	0.73614	1.97376	0.0551	0.0551	0.0551	0.0551	0.0551	0.0551	0.8216	0.0551	0.905665	3.09574	0.600978	0.0551	0.0551	0.0551	0.829459	2.16809	0.807291	0.0551
STM2896	0.0551	0.0551	0.0551	0.0551	0.0551	0.0551	0.0551	0.0551	0.0551	0.0551	0.0551	0.0551	0.0551	0.0551	2.23886	3.2303	1.87007	3.0521	1.95988	2.17835	1.68567	1.2387	1.7375	0.7347	1.5485	0.0551	1.1196	0.0551	1.3185	0.0551	0.0551	0.0551	0.0551	0.0551	0.0551	0.0551	0.0551	0.0551	0.0551	0.0551	0.0551	0.0551	0.0551	0.0551	0.0551	0.0551	0.0551	0.9682	0.0551
STM2897	2.4425	2.6954	3.5961	0.0551	21.9014	10.0488	0.0551	0.0551	0.0551	0.0551	0.0551	0.0551	0.0551	0.0551	13.7603	0.0551	0.0551	0.0551	0.0551	0.0551	0.0551	0.0551	0.0551	0.0551	6.9752	0.0551	0.0551	7.4449	0.0551	0.0551	9.7963	0.0551	8.6527	5.682	0.0551	8.62975	6.4688	7.7005	0.0551	3.1947	0.0551	9.9812	15.0827	0.0551	3.5028	0.0551	0.0551	0.0551	11.5886
STM2898	0.0551	0.0551	0.0551	0.0551	0.0551	0.0551	0.0551	0.0551	0.0551	0.0551	0.0551	0.0551	0.0551	0.0551	0.82021	0.1568	0.0551	0.569281	0.706074	0.652307	1.1371	0.0551	0.0551	0.976689	0.8662	0.624592	0.0551	0.0551	0.0551	0.56583	1.00035	0.0551	0.0551	0.0551	0.0551	0.0551	0.2872	0.869821	0.0551	0.0551	0.490247	0.0551	0.0551	0.0551	0.877496	0.0551	0.921694	0.817616	0.0551
STM2900	0.0551	0.0551	0.0551	0.0551	0.0551	0.0551	0.0551	0.0551	0.0551	0.0551	0.0551	0.0551	0.0551	0.0551	0.281185	0.202	0.0551	0.33913	0.5553	0.568438	0.38506	0.0551	0.1507	0.2338	0.389945	0.4338	0.0551	0.0551	0.0551	0.327445	0.625033	0.0551	0.0551	0.0551	0.0551	0.0551	0.0551	0.0551	0.0551	0.0551	0.0551	0.0551	0.0551	0.0551	0.0551	0.0551	0.0551	0.0551	0.0551
STM2914	0.0551	0.0551	0.0551	0.0551	0.0551	0.0551	0.0551	0.0551	0.0551	0.0551	0.0551	0.0551	0.0551	0.0551	0.999295	0.0551	1.2312	0.0551	1.2802	0.6847	0.824	1.2373	0.99245	0.0551	1.68828	1.6561	0.0551	5.3307	1.07775	0.0551	0.0551	0.0551	0.0551	0.0551	0.0551	0.0551	0.0551	0.0551	0.0551	0.0551	0.0551	0.0551	0.0551	0.0551	0.0551	0.0551	0.0551	0.0551	0.0551
STM2917	0.0551	0.0551	1.42	0.0551	0.0551	1.06609	0.0551	0.0551	0.0551	0.0551	2.2318	0.8456	0.0551	1.5026	0.0551	1.259	0.909919	0.0551	0.0551	1.14532	1.3404	0.0551	1.70615	1.2745	1.07573	1.6807	1.63157	1.4193	1.5233	1.4071	1.53065	1.0837	0.0551	0.0551	0.0551	0.0551	0.0551	0.0551	0.0551	0.0551	0.0551	0.0551	0.0551	0.0551	0.0551	0.0551	0.940147	1.16099	0.91
STM2918	0.0551	0.0551	0.0551	0.0551	0.0551	0.0551	0.0551	0.0551	0.0551	0.0551	0.0551	0.0551	0.0551	0.0551	0.893518	0.5994	0.395132	0.2896	0.458443	0.3336	0.2842	0.857768	0.440154	0.351891	0.809157	0.977722	0.0551	0.0551	0.6389	0.0551	0.4659	0.0551	0.0551	0.0551	0.0551	0.0551	0.0551	0.0551	0.0551	0.0551	0.0551	0.0551	0.0551	0.0551	0.0551	0.0551	0.0551	0.0551	0.0551
STM2924	0.0551	0.0551	0.0551	0.0551	0.0551	0.0551	0.693482	0.0551	0.0551	0.0551	0.0551	0.0551	0.0551	0.0551	1.7327	3.5474	1.1544	1.8395	2.8733	0.0551	1.46647	1.4331	1.37223	0.0551	0.0551	0.6209	2.8049	1.3025	0.0551	2.0894	0.0551	0.0551	0.0551	0.0551	0.0551	0.0551	0.0551	0.0551	0.0551	0.0551	0.0551	0.0551	0.0551	0.0551	0.0551	0.0551	0.0551	0.0551	0.0551
STM2925	0.0551	0.0551	0.0551	0.0551	0.0551	0.0551	0.0551	0.0551	0.0551	0.0551	0.0551	0.0551	0.0551	0.0551	0.439551	0.49928	0.0551	0.6474	0.5163	0.4566	0.0551	0.8575	0.0551	0.0551	1.0898	0.0551	1.07737	0.4871	0.0551	0.0551	0.714453	0.0551	0.0551	0.0551	0.0551	0.0551	0.0551	0.0551	0.0551	0.0551	0.0551	1.01167	1.5733	1.2107	0.0551	0.0551	0.717289	0.5516	1.05295
STM2934	0.634007	1.81825	0.0551	0.6103	0.851442	0.679355	1.24493	0.0551	0.0551	0.0551	0.542094	0.475582	1.02673	1.7965	0.0551	0.0551	0.0551	0.0551	0.0551	0.0551	0.0551	0.0551	0.0551	0.0551	0.0551	0.0551	1.482	0.0551	0.0551	0.0551	0.0551	3.07643	0.0551	0.0551	2.75656	0.0551	0.0551	0.0551	3.60266	1.723	0.0551	6.5623	6.2151	0.0551	0.0551	0.0551	1.97963	0.0551	1.1545
STM2935	0.4797	2.07172	0.0551	0.0551	0.0551	0.0551	1.4394	0.0551	0.0551	0.0551	0.0551	0.0551	0.0551	0.0551	0.0551	0.0551	0.0551	0.0551	0.0551	0.0551	0.0551	0.0551	0.0551	0.0551	0.0551	0.0551	0.0551	0.0551	0.0551	0.0551	0.0551	0.0551	0.0551	0.0551	0.0551	0.0551	0.0551	0.0551	0.0551	0.0551	0.0551	0.0551	0.0551	0.0551	0.0551	0.0551	0.0551	0.0551	0.0551
STM2936	0.0551	0.0551	0.0551	0.0551	0.0551	0.0551	0.0551	0.0551	0.0551	0.0551	0.0551	0.0551	0.0551	0.0551	0.0551	0.0551	0.0551	0.0551	0.0551	0.0551	0.0551	0.0551	0.0551	0.0551	0.0551	0.0551	0.0551	0.0551	0.0551	0.0551	0.0551	0.0551	8.0084	0.0551	0.0551	0.0551	0.0551	0.0551	0.0551	0.0551	0.0551	0.0551	0.0551	0.0551	0.0551	0.0551	4.19509	10.1735	3.3813
STM2945	0.0551	0.0551	0.0551	0.0551	0.0551	0.0551	0.0551	0.0551	0.0551	0.0551	0.0551	0.0551	0.0551	0.0551	0.0551	0.0551	0.0551	0.0551	0.0551	0.0551	1.3468	0.0551	0.0551	0.0551	0.0551	0.0551	0.0551	0.0551	0.0551	0.0551	0.0551	0.0551	0.0551	0.0551	0.0551	0.0551	0.0551	0.0551	0.0551	0.0551	0.0551	0.0551	0.0551	0.0551	0.0551	0.0551	0.0551	0.0551	0.0551
STM2947	0.0551	0.7589	0.0551	0.0551	0.0551	1.0304	0.892575	0.0551	0.0551	0.0551	0.6063	0.0551	1.09317	0.737275	0.0551	0.0551	0.0551	0.0551	0.0551	0.0551	0.0551	0.0551	0.0551	0.0551	0.0551	0.0551	0.0551	0.0551	0.0551	0.0551	0.0551	0.0551	0.0551	0.0551	0.0551	0.0551	0.0551	0.0551	0.0551	0.0551	0.0551	0.0551	0.0551	0.0551	0.0551	0.0551	0.0551	0.0551	0.0551
STM2948	0.0551	0.0551	0.0551	0.0551	0.0551	0.0551	0.0551	0.0551	9.5511	0.0551	0.0551	0.0551	0.0551	0.0551	17.8277	7.79776	4.69416	12.3016	11.1065	0.0551	0.0551	0.0551	0.0551	9.3212	12.5068	14.9336	12.4531	16.7066	0.0551	7.9022	0.0551	0.0551	0.0551	0.0551	0.0551	0.0551	0.0551	6.7709	0.0551	0.0551	7.7594	6.6862	5.4925	0.0551	0.0551	3.5679	0.0551	0.0551	0.0551
STM2951	0.0551	0.0551	0.0551	0.0551	0.0551	0.0551	0.0551	0.0551	0.0551	0.0551	0.0551	0.0551	0.0551	0.0551	0.0551	0.0551	0.0551	0.0551	0.0551	0.0551	0.0551	0.0551	0.0551	0.0551	0.0551	0.0551	0.0551	0.0551	0.0551	0.0551	0.2754	0.0551	0.0551	0.0551	0.0551	0.0551	0.0551	0.0551	0.0551	0.0551	0.0551	0.0551	0.0551	0.0551	0.0551	0.0551	0.0551	0.0551	0.0551
STM2952	28.519	32.1268	23.3086	17.6427	33.2498	22.1149	25.0224	22.6795	22.4609	33.4902	27.7823	32.3825	28.2139	35.0384	29.7174	33.3092	22.1748	30.8225	32.9059	26.3469	30.4049	26.3174	28.2544	17.838	25.31	29.6036	27.2432	30.5882	19.3062	24.0366	32.4986	35.4251	38.1303	35.3017	23.0531	31.2045	30.7883	31.801	26.4783	17.5553	21.4584	24.8218	36.3377	27.4935	26.4252	27.1069	21.6904	29.2129	20.1319
STM2953	0.777393	0.397376	0.701424	0.0551	0.868763	0.0551	0.547394	0.454919	0.719234	1.15372	1.20121	1.07336	0.804964	1.10188	2.19253	2.08063	1.78962	2.19029	2.28217	2.03358	2.36573	1.90215	2.68726	1.627	2.02099	2.43477	2.2409	2.25305	2.11398	2.20857	2.82284	0.701553	0.855194	1.2041	0.496	0.612284	0.6717	0.801493	0.0551	0.0551	0.502561	0.474836	0.599651	0.2141	0.595712	0.0551	0.827339	1.1793	0.931369
STM2956	0.0551	0.3861	0.0551	0.0551	0.0551	0.0551	0.629065	0.4747	0.5303	0.905244	1.5788	0.0551	0.0551	0.0551	0.7637	1.1472	0.0551	2.21162	2.08041	1.7894	0.7762	1.1946	0.8137	1.1634	1.83262	1.9264	0.0551	0.0551	1.7761	0.8464	2.312	0.4813	0.0551	0.0551	0.0551	1.2805	0.0551	0.0551	0.0551	0.722355	1.3038	0.0551	0.0551	0.0551	1.7268	0.0551	0.4043	1.09635	0.5631
STM2958	0.0551	0.0551	0.0551	0.0551	0.0551	0.0551	0.0551	0.0551	0.0551	0.0551	0.0551	0.0551	0.0551	0.0551	0.0551	0.0551	0.0551	0.0551	0.0551	0.0551	0.0551	0.0551	0.0551	0.0551	0.0551	0.0551	0.0551	0.0551	0.0551	0.0551	0.0551	0.0551	0.0551	0.0551	0.0551	0.0551	0.0551	0.0551	0.0551	0.0551	0.0551	0.0551	0.0551	0.0551	0.0551	0.0551	0.0551	0.0551	0.0551
STM2960	0.0551	0.0551	0.0551	0.0551	0.0551	0.0551	0.0551	0.0551	0.0551	0.0551	0.0551	0.0551	0.0551	0.0551	1.44533	1.0631	0.0551	1.2285	1.20154	0.88642	0.0551	0.9819	1.21365	2.29575	1.04408	0.0551	0.0551	0.0551	1.3886	0.0551	0.0551	0.0551	0.0551	0.0551	0.0551	0.0551	0.0551	0.0551	0.0551	1.1118	0.0551	0.0551	0.0551	0.0551	0.0551	0.0551	0.0551	0.0551	0.0551
STM2963	0.0551	0.0551	0.0551	0.0551	0.0551	0.0551	0.0551	0.0551	0.0551	0.0551	0.0551	0.0551	0.0551	0.0551	14.1453	11.9385	10.7411	0.0551	9.6908	9.0619	13.8184	0.0551	0.0551	0.0551	0.0551	0.0551	0.0551	0.0551	0.0551	10.9176	0.0551	0.0551	0.0551	0.0551	0.0551	0.0551	0.0551	0.0551	0.0551	0.0551	0.0551	0.0551	0.0551	0.0551	0.0551	0.0551	0.0551	0.0551	0.0551
STM2969	0.6381	0.0551	0.0551	0.0551	0.0551	0.0551	0.0551	0.0551	0.0551	0.7518	0.6043	0.0551	0.0551	0.0551	0.0551	0.0551	1.5168	0.4	0.8215	0.4442	0.9094	0.727977	1.1941	0.0551	0.6924	0.0551	0.719177	1.1534	1.3681	0.80893	0.0551	0.0551	0.0551	0.0551	0.0551	0.0551	0.0551	0.0551	0.0551	0.0551	0.0551	0.0551	0.0551	0.0551	0.0551	0.0551	0.0551	0.0551	0.3746
STM2970	0.8478	0.0551	0.0551	0.0551	0.0551	0.0551	0.0551	0.0551	0.0551	0.0551	0.0551	0.0551	0.0551	0.0551	0.0551	0.0551	2.2866	0.0551	0.0551	0.0551	0.0551	2.5389	3.5952	0.0551	4.961	2.954	0.0551	0.0551	16.6216	0.0551	0.0551	0.0551	0.0551	0.0551	0.0551	0.0551	0.0551	0.0551	0.0551	0.0551	0.0551	0.0551	0.0551	0.0551	0.0551	0.0551	0.0551	0.0551	0.0551
STM2971	0.0551	0.0551	0.0551	0.0551	0.0551	0.0551	0.0551	0.0551	0.0551	0.0551	0.0551	0.0551	0.0551	0.0551	1.03172	0.704907	0.8421	0.884296	0.994085	0.983026	0.77236	0.964915	1.15889	1.57759	1.49155	0.651357	0.2643	1.06545	1.45561	0.624148	1.10216	0.0551	0.0551	0.0551	0.0551	0.0551	0.0551	0.0551	0.0551	0.0551	0.0551	0.0551	0.0551	0.0551	0.0551	0.0551	0.0551	0.0551	0.0551
STM2983	2.49523	5.62905	2.46309	2.98778	3.56269	3.67303	5.42162	2.42627	3.59592	0.0551	2.72413	1.92363	7.67849	5.27059	5.89817	4.8607	1.90773	5.9092	5.74236	4.53834	21.426	6.04927	5.81177	20.1734	0.0551	5.27159	27.4695	6.02764	7.11573	5.32558	7.33792	42.2134	53.5438	50.4567	43.0182	54.9562	31.6291	46.8693	1.1433	7.49589	1.7564	0.67454	3.76706	1.47455	37.049	0.7987	56.6382	24.8108	35.6414
STM2988	0.0551	0.0551	0.0551	0.0551	0.0551	0.0551	0.0551	0.0551	0.0551	0.0551	0.0551	0.0551	0.0551	0.0551	0.496	0.3042	0.0551	0.0551	0.8273	0.0551	0.663623	0.0551	0.0551	0.0551	0.0551	0.0551	1.102	0.5625	0.5293	0.0551	0.0551	0.0551	0.0551	0.0551	0.0551	0.0551	0.0551	0.0551	0.0551	0.0551	0.0551	0.0551	0.0551	0.0551	0.0551	0.0551	0.0551	0.0551	0.0551
STM3002	0.0551	1.04005	0.73604	0.5211	0.0551	0.8835	1.62338	0.0551	0.0551	1.51853	1.49714	0.66285	1.0914	0.796176	0.647197	0.696725	0.4978	0.473065	0.777022	0.537083	0.874793	0.765504	0.518259	0.353213	0.649291	0.570974	1.22844	0.593497	0.91516	0.494087	0.69399	0.5866	0.0551	0.7148	0.5261	0.9533	0.0551	1.0533	0.0551	0.8602	0.516143	0.4609	0.6208	0.0551	0.817038	0.0551	0.3925	0.3064	0.0551
STM3007	0.0551	0.0551	0.0551	0.0551	0.0551	0.0551	0.0551	0.0551	0.0551	0.0551	0.0551	0.0551	0.0551	0.0551	0.0551	0.0551	0.0551	0.0551	0.0551	0.0551	1.1473	0.3369	0.0551	0.0551	0.0551	0.0551	0.7324	0.6471	0.0551	0.0551	0.0551	1.3518	0.7004	0.989864	0.0551	0.658	0.8804	0.8445	0.0551	0.0551	0.0551	0.88725	0.6983	0.0551	0.0551	0.0551	0.0551	0.8641	0.9615
STM3010	0.0551	0.0551	0.0551	0.0551	0.0551	0.0551	0.0551	0.0551	0.0551	0.0551	0.0551	0.0551	0.0551	0.0551	0.0551	1.59	0.4675	0.0551	0.0551	0.7075	0.0551	1.7875	1.8149	0.7725	1.1448	1.6893	1.3829	1.3007	0.8828	0.0551	0.0551	0.0551	0.0551	0.0551	0.0551	0.0551	0.0551	0.0551	0.0551	0.5158	0.0551	0.0551	0.0551	0.0551	0.0551	0.0551	1.4311	0.0551	1.45
STM3030	0.0551	0.0551	0.0551	0.0551	0.0551	0.0551	0.0551	6.73112	0.0551	0.0551	0.0551	0.0551	0.0551	0.0551	0.0551	1.5887	0.0551	0.0551	0.0551	0.0551	0.0551	0.0551	0.0551	0.0551	0.0551	0.0551	0.0551	0.0551	0.0551	0.0551	0.0551	0.0551	0.0551	0.0551	0.0551	0.0551	0.0551	0.0551	4.24648	0.0551	0.0551	0.0551	0.0551	0.0551	0.0551	0.0551	0.0551	0.0551	0.0551
STM3039	0.0551	0.0551	0.0551	0.0551	0.0551	0.0551	0.0551	0.0551	0.0551	0.0551	0.0551	0.0551	0.0551	0.0551	0.0551	0.0551	0.0551	0.0551	0.4675	0.0551	0.0551	0.716	0.0551	0.0551	0.0551	0.0551	0.0551	0.0551	0.0551	0.0551	0.8022	0.0551	0.0551	0.0551	0.0551	0.0551	0.0551	0.0551	0.0551	0.0551	0.0551	0.0551	0.0551	0.0551	0.0551	0.0551	0.0551	0.0551	0.0551
STM3040	3.23784	2.67605	3.02096	2.06466	4.79245	2.83424	3.25426	3.97235	4.17507	5.16131	3.75285	5.1688	4.15386	4.12678	3.4532	3.08543	3.14009	3.1217	3.6739	3.63198	3.19328	3.5151	3.96143	3.82646	4.39716	4.33837	3.76513	4.18491	3.48494	3.3047	4.53047	3.3953	2.36185	2.65867	2.22136	2.33824	2.38731	2.17848	1.33762	0.977689	1.81618	1.76528	2.71654	1.05461	2.63438	1.35401	2.02792	2.60806	1.87919
STM3041	0.0551	0.0551	0.0551	0.0551	0.0551	0.0551	0.0551	0.0551	0.0551	0.0551	0.0551	0.0551	0.0551	0.0551	0.0551	0.0551	1.598	0.0551	0.8084	0.0551	0.0551	0.0551	0.0551	0.0551	0.0551	0.6382	0.0551	0.0551	0.0551	0.0551	0.0551	0.0551	0.0551	0.0551	0.0551	0.0551	0.0551	0.0551	0.0551	0.0551	0.0551	0.0551	0.0551	0.0551	0.0551	0.0551	1.1658	0.0551	0.0551
STM3043	0.0551	0.0551	0.0551	0.0551	0.0551	0.0551	0.0551	0.0551	0.0551	0.0551	0.0551	0.0551	0.0551	0.0551	0.0551	0.0551	0.0551	0.0551	0.0551	0.0551	0.0551	0.0551	0.6386	1.3507	3.01935	2.15489	3.09185	0.0551	0.0551	0.0551	1.9427	0.0551	0.0551	0.0551	0.0551	0.0551	0.0551	0.0551	0.0551	0.0551	0.0551	0.0551	0.0551	0.0551	0.0551	0.0551	0.0551	0.0551	0.0551
STM3047	0.0551	0.0551	0.0551	0.0551	0.0551	0.0551	0.0551	0.0551	0.0551	0.0551	0.0551	0.0551	0.0551	0.0551	0.0551	0.0551	0.0551	0.0551	0.0551	0.0551	0.0551	0.7262	0.0551	0.0551	0.690133	0.5198	0.0551	0.39645	0.419	0.0551	0.0551	0.0551	0.0551	0.0551	0.0551	0.0551	0.0551	0.0551	0.0551	0.0551	0.0551	0.0551	0.0551	0.0551	0.0551	0.0551	0.0551	0.0551	0.0551
STM3048	1.95982	2.15408	0.0551	0.0551	0.578	1.71204	2.23267	0.0551	0.0551	2.13404	2.20423	1.5604	1.99105	4.91594	0.0551	0.0551	0.0551	0.0551	0.5194	0.0551	0.0551	0.4807	0.528716	0.7505	1.21091	0.94702	1.16153	1.08758	0.0551	0.0551	1.76411	0.4831	0.0551	1.68239	0.9659	1.70047	0.956894	1.15514	0.637549	0.0551	0.724093	0.785479	0.0551	0.4844	0.7105	0.6538	0.604173	0.0551	0.9809
STM3050	0.0551	0.0551	0.0551	0.0551	0.0551	0.0551	0.0551	0.0551	0.0551	0.0551	0.0551	0.0551	0.0551	0.0551	0.0551	0.0551	0.0551	0.0551	0.0551	0.0551	0.0551	2.8364	0.0551	1.2588	2.31055	1.8113	0.0551	0.0551	0.0551	0.0551	2.9677	0.0551	0.0551	0.0551	0.0551	0.0551	0.0551	0.0551	0.0551	0.0551	0.0551	0.0551	0.0551	0.0551	0.0551	0.0551	0.0551	0.0551	0.0551
STM3053	2.87435	1.70692	1.99967	1.82476	3.07399	2.16012	2.1079	3.34853	3.53833	3.87495	3.39946	4.93535	2.93668	3.80951	2.88365	2.21234	2.0838	3.07117	3.6018	2.83753	1.46597	3.03392	2.8142	3.2251	3.60464	3.95256	2.03554	3.67288	4.24166	2.59803	3.76952	1.4797	0.4849	1.39629	0.9197	1.33895	1.27565	1.23458	0.694811	1.57643	2.61243	0.820857	0.0551	1.3514	1.69695	0.5564	0.826403	0.4561	0.3648
STM3054	0.0551	0.0551	0.0551	0.7063	0.9304	0.0551	0.0551	0.8842	0.0551	0.0551	1.55827	0.933733	1.60838	0.0551	0.0551	0.0551	0.51207	0.0551	1.0609	0.0551	0.0551	0.3797	1.3614	0.552139	1.81929	0.970568	0.3661	0.946576	1.1301	0.0551	0.862112	0.6142	0.0551	0.5834	0.0551	0.0551	0.0551	0.0551	0.0551	0.0551	0.52595	1.0213	0.0551	0.0551	0.0551	0.0551	0.0551	0.0551	0.0551
STM3055	3.35988	3.20819	2.30364	1.8379	3.44905	2.67889	2.76966	2.91385	2.73791	3.74839	3.92999	5.15203	2.84392	4.10514	3.39182	1.71608	1.40231	3.15124	3.64594	2.6295	1.26521	2.62525	3.34275	2.50896	3.90029	3.46926	2.06809	3.94158	3.62493	2.22537	4.37198	2.40279	0.0551	1.5722	0.0551	1.43105	1.6229	0.0551	0.0551	1.95885	2.66386	1.8072	0.0551	1.16495	0.0551	1.27	1.0028	1.73719	0.676166
STM3056	0.0551	0.0551	0.0551	0.7888	0.0551	0.0551	0.0551	0.0551	0.0551	0.0551	0.0551	0.0551	0.0551	0.0551	5.04183	3.97126	3.78193	3.10396	5.39	2.87576	2.36881	5.97623	4.09735	2.66214	7.81497	3.17836	3.09125	4.46646	5.6875	3.86949	4.08486	0.9282	0.0551	2.1751	1.52189	0.0551	0.0551	0.0551	0.0551	0.0551	0.0551	0.0551	0.0551	0.0551	0.0551	0.0551	2.51367	3.4962	6.1657
STM3058	0.0551	0.0551	0.0551	0.0551	0.0551	0.0551	0.0551	0.0551	0.0551	0.0551	0.0551	0.0551	0.0551	0.0551	1.2152	0.6169	0.0551	0.9251	1.3154	0.0551	0.0551	0.0551	1.2697	1.6508	0.0551	0.0551	1.16205	0.0551	0.0551	0.0551	0.0551	0.9918	0.0551	1.1031	0.0551	1.1219	1.28855	0.0551	0.4898	0.8735	0.0551	0.0551	0.743	0.3353	2.237	1.1126	0.723367	0.5306	0.300685
STM3062	4.65366	4.39698	4.35814	1.63976	8.14282	3.63026	3.01596	3.78342	9.37832	9.48054	4.6884	6.94255	4.11977	6.78491	0.0551	0.0551	0.0551	0.0551	0.0551	1.3459	0.0551	0.0551	0.0551	1.87843	0.0551	0.0551	0.8802	0.0551	2.11755	0.0551	0.0551	0.0551	1.616	0.0551	0.0551	0.0551	1.57998	0.0551	0.0551	3.24041	1.09088	0.0551	1.6567	0.0551	0.0551	0.0551	0.0551	0.0551	0.0551
STM3063	3.01593	3.10325	2.03813	2.12372	3.51214	2.32275	2.6326	3.25424	4.07883	2.52137	2.62971	3.33586	3.79625	4.69714	3.49678	2.96217	2.33286	3.73262	3.97943	3.04839	3.15821	3.32733	3.05778	2.87921	3.1353	3.82991	4.05229	3.28298	2.23002	2.83049	3.99204	5.28267	3.36935	2.88322	2.45077	3.64255	3.72317	3.61927	2.01977	2.11759	2.25812	2.3197	4.30544	2.82587	3.90367	2.65382	3.04102	2.8504	1.97903
STM3065	1.21946	1.21806	0.0551	0.0551	0.0551	1.7829	1.2679	1.44248	0.0551	0.0551	1.5578	0.8905	1.65077	2.16893	0.6134	0.0551	0.0551	0.0551	0.0551	0.0551	0.834354	0.0551	0.0551	0.0551	0.0551	0.76465	1.28165	0.0551	0.0551	0.0551	0.0551	3.13511	1.75837	1.71808	2.11179	2.0628	2.30143	2.9051	1.02789	1.70661	0.0551	2.00962	2.71769	1.41069	1.43926	0.777637	1.38695	1.07754	0.797924
STM3067	0.5805	1.19579	1.05783	1.1592	1.28313	0.7498	1.16548	0.5119	0.710731	0.0551	1.0351	1.00791	1.11001	1.1059	0.924523	0.737029	0.0551	0.788251	0.899725	0.654336	2.27892	0.590887	0.4171	0.889545	0.0551	0.425538	3.94436	0.67145	0.0551	0.3919	0.766565	1.63035	1.60507	2.04272	1.71488	2.23228	1.46218	2.20773	0.0551	0.5222	0.0551	0.0551	0.92857	0.0551	1.84322	0.0551	2.04693	0.9938	2.41284
STM3068	17.4801	30.4478	16.6376	11.3043	19.4897	14.0993	13.0028	15.0063	12.5912	20.9915	15.4482	18.84	15.1602	22.101	22.6169	36.6423	15.4955	21.5411	27.1003	17.2202	18.7143	17.6861	16.4257	6.8127	17.2142	18.4732	15.7657	19.3011	11.6917	14.7792	19.7503	18.2193	33.9756	18.5344	12.7004	15.9514	17.7495	18.1813	21.2447	9.83585	16.2436	18.2724	29.3677	17.3301	11.6918	15.0188	11.9841	30.6498	9.95039
STM3069	12.7225	22.8659	8.02841	6.0165	12.0203	7.68094	7.94904	12.4083	11.1465	13.864	13.2011	13.8574	13.4121	20.5244	16.0349	24.7722	8.2201	16.2977	20.119	12.1493	13.3797	13.8917	8.82604	6.11506	12.6179	11.9507	8.8622	12.3261	8.36275	11.0349	14.7374	19.793	32.696	17.4078	9.42037	16.2284	14.4078	15.1754	10.0301	6.39234	6.86234	9.47663	14.5533	10.4752	13.7583	7.60819	8.68011	23.5175	8.15036
STM3070	0.0551	0.753831	0.0551	0.0551	0.0551	0.0551	0.0551	0.0551	0.0551	0.0551	0.0551	0.0551	0.0551	0.0551	0.0551	1.1116	0.0551	0.0551	0.347338	0.1893	0.0551	0.480426	0.3852	0.0551	0.6972	0.441396	0.0551	0.2722	0.3547	0.0551	0.7183	0.0551	2.08637	0.0551	0.0551	0.0551	0.0551	0.0551	0.0551	0.0551	0.0551	0.0551	0.0551	0.0551	0.0551	0.0551	0.0551	1.50586	0.0551
STM3076	4.33473	3.34292	3.28262	3.06798	5.7461	2.8582	2.67135	3.89131	5.10692	6.61024	4.37964	5.03962	3.76108	4.69891	4.96522	4.47737	3.51728	4.38092	5.75954	4.14139	2.75547	4.84911	4.23369	3.56967	6.16905	5.74405	3.45382	5.34205	4.46573	4.18747	5.15866	2.94216	2.2101	2.69633	2.04767	2.4052	2.52395	1.26036	1.1962	1.92598	3.80702	1.43736	0.5933	1.20483	2.04407	1.35588	1.25989	1.16694	4.20908
STM3078	2.18011	1.56568	1.06597	1.3033	3.78525	1.80587	2.06471	4.54853	3.62217	3.7252	3.62698	4.08516	1.85397	4.13568	1.20247	1.72014	1.79338	1.4059	1.60042	1.43762	1.85368	1.33096	1.64354	0.884041	1.53032	1.76503	1.70394	1.19287	1.22937	1.20109	1.46712	3.09859	2.3008	3.21148	1.52931	2.15412	2.49736	2.5838	1.11322	0.6195	0.6858	1.6889	2.1271	1.91907	1.67369	0.0551	1.56285	1.48389	1.56114
STM3086	0.617557	0.832536	1.1656	0.0551	1.34538	0.6614	0.0551	0.778747	0.0551	0.62984	0.750204	0.917684	0.4934	0.762922	0.0551	0.0551	0.0551	0.0551	0.0551	0.0551	0.8736	0.0551	0.0551	0.9294	0.0551	0.0551	0.0551	0.0551	0.0551	0.0551	0.0551	0.828386	0.0551	0.0551	0.0551	0.0551	0.0551	0.831449	0.0551	0.0551	0.0551	0.0551	0.0551	0.0551	0.0551	0.0551	0.3409	0.0551	0.0551
STM3090	3.23015	2.59698	2.81435	1.33323	5.26951	2.95849	2.59303	2.5214	2.21732	5.15358	4.04393	5.63601	4.12984	5.18017	4.96552	3.24861	2.89865	3.36651	3.28621	3.79726	3.10313	2.47033	2.10313	1.07739	2.84071	2.49704	2.85833	2.88198	1.62616	3.13082	2.78024	0.0551	0.0551	0.4298	0.0551	0.0551	0.0551	0.0551	0.0551	0.0551	0.588345	0.0551	0.0551	0.0551	0.482311	0.0551	0.0551	0.0551	0.0551
STM3091	0.0551	0.0551	0.0551	0.0551	0.0551	0.0551	0.0551	0.0551	0.0551	0.0551	0.0551	0.0551	0.0551	0.0551	0.284	0.0551	0.0551	0.0551	0.0551	0.0551	1.45712	0.0551	0.0551	0.0551	0.0551	0.0551	1.39714	0.0551	0.0551	0.0551	0.0551	0.0551	0.0551	0.5003	0.0551	0.9837	0.0551	0.0551	0.5478	1.6416	0.0551	0.0551	1.97091	0.0551	0.0551	0.0551	0.9812	0.3276	2.10446
STM3094	0.0551	0.0551	0.0551	0.0551	0.0551	0.0551	0.0551	0.0551	0.0551	0.0551	0.0551	0.0551	0.0551	0.0551	0.0551	0.0551	0.0551	0.0551	0.0551	0.0551	0.2806	0.0551	0.3473	0.0551	0.0551	0.2822	0.0551	0.2004	0.0551	0.0551	0.0551	0.0551	0.0551	0.0551	0.0551	0.0551	0.0551	0.0551	0.0551	0.0551	8.3803	0.0551	0.0551	0.0551	0.0551	2.8962	0.0551	0.0551	0.0551
STM3095	0.0551	0.887	0.0551	0.0551	0.0551	0.479428	0.0551	0.8561	0.983	1.0924	0.8	0.73105	0.622962	0.747333	0.0551	0.0551	0.3363	0.0551	0.588223	0.0551	0.0551	0.4456	0.6841	0.354	0.2214	0.0551	0.671144	0.7817	0.5915	0.0551	0.0551	0.0551	0.0551	0.0551	0.0551	0.0551	0.0551	0.6123	0.0551	0.0551	0.0551	0.0551	0.0551	0.0551	0.0551	0.0551	0.0551	0.0551	0.0551
STM3106	0.0551	0.0551	0.0551	0.0551	1.1637	0.0551	0.0551	0.0551	0.0551	0.0551	0.0551	0.0551	0.0551	0.0551	7.22159	5.07757	7.72683	7.21128	9.34547	7.88028	1.86641	9.47934	7.7129	1.54546	9.70548	9.341	0.0551	7.24335	7.86254	7.38548	8.50724	3.4576	2.56303	6.81919	3.50287	5.81874	7.2105	0.0551	4.29415	1.0801	6.92172	3.61651	0.0551	4.15779	3.30781	1.3558	3.45724	3.73721	4.4245
STM3107	0.0551	0.0551	0.0551	0.0551	0.0551	0.0551	0.0551	0.0551	0.0551	0.0551	0.0551	0.0551	0.0551	0.0551	0.0551	0.0551	0.0551	0.0551	0.0551	0.0551	3.4722	0.0551	0.0551	0.0551	0.0551	0.0551	0.0551	0.0551	2.72055	0.0551	0.0551	0.0551	0.0551	0.0551	0.0551	0.0551	0.0551	0.0551	0.0551	0.0551	0.0551	0.0551	0.0551	0.0551	0.0551	0.0551	0.0551	0.0551	0.0551
STM3108	0.0551	0.0551	0.855135	0.716366	1.11305	1.29405	0.0551	0.4461	0.0551	0.6572	0.0551	0.0551	1.20567	0.0551	0.0551	0.0551	0.0551	0.0551	0.0551	0.0551	0.0551	0.0551	0.0551	0.0551	0.713771	0.3991	0.0551	0.0551	0.731	0.0551	0.3562	0.0551	0.0551	0.0551	0.0551	0.0551	0.0551	0.0551	1.22937	0.0551	0.0551	0.839186	0.0551	0.0551	0.0551	0.0551	0.630757	0.6979	0.7186
STM3109	0.0551	0.0551	0.0551	0.0551	0.0551	0.0551	0.0551	0.0551	0.0551	0.0551	0.0551	0.0551	0.0551	0.0551	0.513598	1.1612	0.0551	0.0551	0.444802	0.501654	0.70775	0.454276	0.6084	0.6389	0.466723	0.542806	0.73905	0.43475	0.8752	0.6251	0.505962	0.0551	0.0551	0.0551	0.0551	0.0551	0.0551	0.0551	0.0551	0.0551	0.0551	0.0551	0.0551	0.0551	0.0551	0.0551	0.0551	0.0551	0.0551
STM3135	0.0551	0.0551	0.0551	0.0551	0.0551	0.0551	0.0551	0.0551	0.0551	0.0551	0.0551	0.0551	0.0551	0.0551	1.37108	0.0551	1.32823	1.5716	1.2457	0.0551	0.0551	1.28495	1.57469	0.0551	1.8453	1.47729	0.0551	1.35657	1.33757	0.8859	1.61223	0.0551	0.0551	0.0551	0.0551	0.0551	0.0551	0.0551	0.0551	0.0551	0.0551	0.0551	0.0551	0.0551	0.0551	0.0551	2.2404	0.0551	1.5647
STM3136	8.43677	7.49903	5.78522	2.86601	8.64587	3.16532	2.90162	5.9594	2.81447	5.3979	3.57476	6.21105	5.20297	3.84351	7.85675	9.25191	5.80459	9.78004	11.6045	7.77933	5.45919	9.01597	6.677	4.52565	8.34442	7.57227	5.7821	8.14609	7.21815	3.92837	8.14133	5.0198	8.2609	4.33203	3.60884	3.63743	4.3419	2.54916	2.40203	0.0551	1.7396	1.4298	3.15795	1.7633	5.0053	1.4491	3.14207	3.94736	2.39321
STM3137	0.0551	0.0551	0.0551	0.0551	0.0551	0.0551	0.0551	0.0551	0.0551	0.0551	0.0551	0.0551	0.0551	0.0551	0.8189	0.0551	0.78535	0.3988	0.9132	0.4491	0.0551	0.527779	1.0284	0.0551	1.03035	0.0551	0.0551	0.7233	0.0551	0.0551	0.909	0.0551	0.0551	0.0551	0.0551	0.0551	0.0551	0.0551	0.0551	0.0551	0.0551	0.0551	0.0551	0.0551	0.0551	0.0551	0.0551	0.0551	0.0551
STM3138	0.0551	0.0551	0.0551	0.0551	0.0551	0.0551	0.0551	0.0551	0.0551	0.0551	0.0551	0.0551	0.0551	0.0551	0.0551	0.0551	0.0551	0.2261	1.0506	0.0551	0.0551	0.0551	0.0551	0.7045	0.0551	0.0551	0.0551	0.0551	0.0551	0.0551	0.0551	0.0551	0.0551	0.0551	0.0551	0.0551	0.0551	0.0551	0.0551	0.0551	0.0551	0.0551	0.0551	0.0551	0.0551	0.0551	0.0551	0.0551	0.0551
STM3139	0.0551	0.0551	0.0551	0.7645	0.0551	0.0551	0.0551	0.0551	0.0551	0.0551	0.0551	0.0551	0.0551	0.0551	1.6993	0.0551	0.0551	1.5249	0.0551	0.8241	1.4775	1.1585	1.7878	0.0551	0.0551	0.0551	3.36705	0.8512	1.3856	0.951	0.0551	0.0551	0.0551	0.0551	0.0551	0.0551	0.0551	0.0551	0.0551	0.0551	0.0551	0.0551	0.0551	0.0551	0.0551	0.0551	0.0551	0.0551	0.0551
STM3140	0.0551	0.0551	0.0551	0.0551	0.0551	0.0551	0.0551	0.0551	0.0551	0.0551	0.0551	0.0551	1.33245	0.93985	0.0551	0.0551	0.0551	0.0551	0.0551	0.0551	0.0551	0.0551	0.0551	0.0551	0.0551	0.0551	0.0551	0.0551	0.0551	0.0551	0.0551	0.0551	0.0551	0.0551	0.0551	0.0551	0.0551	0.0551	0.0551	0.0551	0.0551	0.0551	0.0551	0.0551	0.0551	0.0551	0.0551	0.0551	0.0551
STM3147	0.0551	0.0551	0.0551	0.0551	0.0551	0.0551	0.0551	0.0551	0.0551	0.0551	0.0551	0.0551	0.0551	0.0551	1.02379	2.4343	1.5897	0.579389	1.51875	1.30525	1.08715	0.0551	2.15215	3.4467	1.97266	3.6844	0.0551	0.836165	4.23445	1.46869	0.578142	0.0551	0.0551	0.4257	0.0551	0.6834	0.0551	0.0551	0.0551	0.0551	0.862968	0.0551	0.0551	0.0551	1.09205	0.856686	0.0551	0.3246	0.477445
STM3150	0.0551	0.0551	0.0551	0.0551	0.0551	0.0551	0.0551	0.0551	0.0551	0.0551	0.0551	0.0551	0.0551	0.0551	0.3515	0.0551	0.0551	0.0551	0.0551	0.0551	0.0551	0.0551	0.0551	0.0551	0.0551	0.0551	0.0551	0.0551	0.0551	0.0551	0.0551	0.0551	0.0551	0.0551	0.0551	0.0551	0.0551	0.0551	0.0551	0.0551	0.7798	0.0551	0.0551	0.0551	1.70565	0.0551	0.0551	0.0551	0.0551
STM3152	0.0551	0.0551	0.0551	0.0551	0.0551	0.0551	0.0551	0.0551	0.0551	0.0551	0.0551	0.0551	0.0551	0.0551	0.827337	0.4719	0.813814	0.817376	0.786483	0.736027	0.0551	0.574953	0.0551	0.0551	0.0551	0.702916	0.0551	0.758176	0.0551	0.533525	0.747633	0.0551	0.0551	0.0551	0.0551	0.0551	0.0551	0.0551	0.0551	0.0551	0.0551	0.0551	0.0551	0.0551	0.0551	0.0551	0.0551	0.0551	0.0551
STM3157	2.91935	2.84529	0.7878	0.825	2.5994	1.7078	1.73441	2.74177	1.39708	0.0551	2.80616	3.24147	3.5676	4.48554	2.89726	1.59152	0.4286	2.97949	2.77208	2.60324	5.67107	2.27383	2.05379	6.07363	0.0551	3.26239	6.33557	2.54323	0.0551	2.54608	3.54725	14.5892	11.0214	5.9943	5.99674	11.1862	9.96818	12.228	7.69057	5.5459	0.0551	9.84579	14.4215	7.30005	8.57907	6.70283	7.1481	6.35908	3.91883
STM3158	0.4916	1.41611	1.1634	0.8884	1.7113	1.29183	0.762378	0.0551	0.0551	2.0152	1.15608	1.0815	0.0551	0.705682	0.0551	0.0551	0.0551	0.0551	0.0551	0.0551	0.0551	0.0551	0.0551	0.0551	0.0551	0.0551	0.0551	0.0551	0.0551	0.0551	0.0551	0.0551	0.0551	0.0551	0.0551	0.0551	0.0551	0.0551	0.0551	0.0551	0.0551	0.0551	0.0551	0.0551	0.0551	0.0551	0.0551	0.0551	0.0551
STM3159	1.11846	2.54115	2.31129	0.925348	2.13871	1.37149	1.56688	1.05422	1.12677	2.46502	2.03431	1.77119	0.993244	1.32403	0.0551	0.3383	0.0551	0.0551	0.0551	0.0551	0.0551	0.0551	0.0551	0.0551	0.6043	0.0551	0.771253	0.0551	0.4013	0.0551	0.0551	0.0551	0.0551	0.0551	0.0551	0.0551	0.0551	0.0551	0.0551	0.0551	0.0551	0.0551	0.636167	0.0551	0.0551	0.0551	0.0551	0.0551	0.0551
STM3161	0.0551	0.0551	0.0551	0.0551	0.0551	0.0551	0.0551	0.0551	0.0551	0.0551	0.0551	0.0551	0.0551	0.0551	0.0551	0.0551	0.0551	0.0551	0.0551	0.0551	0.3118	0.0551	0.0551	0.0551	0.0551	0.0551	0.4255	0.0551	0.0551	0.0551	0.0551	5.5896	0.0551	0.0551	2.17695	2.8347	0.0551	0.0551	0.0551	0.0551	0.0551	2.25575	0.0551	0.868	0.0551	1.3222	1.96311	0.0551	0.725
STM3165	3.57464	2.42294	2.13859	1.37125	3.06749	3.04816	3.14183	4.4735	1.2483	3.25273	6.05788	2.8994	2.08431	5.38645	15.484	14.0903	6.74793	13.1993	10.933	13.2545	11.8558	17.4501	14.9797	10.8991	11.1685	16.5241	5.45804	17.8544	12.5931	11.4908	14.7781	5.82901	4.66483	6.8531	3.57868	4.76718	4.16823	4.97986	3.00477	1.77162	0.0551	3.4022	4.99407	3.05109	4.44053	3.0079	3.35741	5.04723	3.68178
STM3169	0.0551	1.2939	0.0551	1.1572	2.72295	0.0551	0.0551	0.0551	0.0551	0.0551	0.0551	0.0551	0.0551	0.0551	2.43607	2.21788	2.51567	1.45232	2.10162	2.1592	3.04968	1.96878	2.69517	0.5713	2.83147	2.67682	1.40757	2.8458	1.48974	1.3906	2.31421	1.6353	1.5243	0.0551	0.0551	0.0551	2.1117	0.9484	0.0551	0.0551	0.0551	0.0551	0.0551	0.0551	0.8819	1.1676	0.7314	0.0551	0.7455
STM3174	0.0551	0.0551	0.0551	0.0551	0.0551	0.0551	0.0551	0.0551	0.0551	0.4378	0.4445	0.0551	0.0551	0.0551	0.0551	0.0551	0.0551	0.0551	0.0551	0.0551	0.0551	0.0551	0.0551	0.0551	0.3016	0.2717	0.0551	0.0551	0.0551	0.0551	0.3318	0.0551	0.0551	0.0551	0.0551	0.0551	0.0551	0.0551	0.0551	0.0551	0.0551	0.0551	0.0551	0.0551	0.0551	0.0551	0.0551	0.0551	0.0551
STM3176	0.0551	0.0551	0.0551	0.0551	2.06945	1.0517	0.0551	0.0551	0.0551	0.0551	0.0551	1.9363	0.0551	0.0551	2.25632	2.1278	1.4325	3.1424	2.24581	1.81016	0.0551	2.4267	2.28366	2.22744	1.61435	1.67471	1.98631	2.35971	1.21219	1.62541	2.68558	3.01327	2.6308	0.0551	2.10828	3.26697	3.79043	2.2882	1.90118	0.0551	0.0551	2.11062	2.88986	1.56976	2.57721	1.95499	1.42915	1.2571	0.751285
STM3179	0.0551	0.0551	0.0551	0.0551	0.0551	0.0551	11.3896	5.4343	6.8286	0.0551	2.2289	0.0551	0.0551	5.8315	0.0551	0.0551	0.0551	0.0551	0.0551	0.0551	0.0551	0.0551	0.0551	0.0551	0.0551	0.0551	0.0551	0.0551	0.0551	0.0551	0.0551	0.0551	0.0551	0.0551	0.0551	0.0551	0.0551	0.0551	0.0551	0.0551	0.0551	0.0551	0.0551	0.0551	0.0551	0.0551	0.0551	0.0551	0.0551
STM3180	0.0551	0.0551	0.0551	1.1053	0.0551	0.0551	0.0551	0.0551	0.0551	1.9482	1.0672	0.0551	0.0551	0.0551	0.0551	1.67623	1.4962	0.8414	1.03682	1.3384	0.6728	0.0551	0.456	0.0551	1.9183	1.7799	1.314	0.0551	0.6268	0.8795	1.0295	0.0551	1.2297	0.0551	0.0551	0.0551	0.0551	0.0551	0.0551	0.0551	0.0551	0.0551	0.0551	1.4634	0.0551	0.0551	0.6935	1.60725	0.386852
STM3186	1.80649	2.83461	1.66463	2.39994	2.07457	1.74687	2.3089	1.44324	2.42666	3.23358	3.09909	2.36957	2.04795	3.40506	2.49861	2.41525	1.46501	2.2172	3.02881	2.70874	3.61194	1.8443	1.69108	2.24534	1.79739	2.11714	4.10295	2.8373	1.3135	1.94463	1.88673	2.34816	3.56211	2.4134	2.64686	3.3071	2.36818	3.34351	0.916251	2.26296	1.78246	1.26302	2.20382	1.45588	3.16824	0.839205	2.26312	2.41792	1.95047
STM3187	0.0551	0.0551	0.0551	0.0551	0.0551	0.0551	0.0551	0.0551	1.0365	1.005	0.0551	0.0551	0.0551	0.0551	1.62775	1.2614	0.0551	1.6571	1.97671	0.945114	1.69647	1.3807	1.1462	0.5418	1.5811	1.04507	2.06939	2.14817	1.3581	1.50454	1.2126	0.0551	0.0551	0.0551	0.0551	0.6232	0.0551	0.7195	0.0551	0.0551	0.0551	0.0551	0.0551	0.0551	0.0551	0.0551	0.0551	0.0551	0.0551
STM3188	0.0551	0.0551	0.0551	0.0551	0.0551	0.0551	0.0551	0.0551	0.0551	0.0551	0.0551	0.0551	0.0551	0.0551	0.0551	1.4794	3.1861	0.0551	7.1271	5.0708	0.0551	0.0551	0.0551	3.9783	2.7463	6.4962	0.0551	0.0551	0.0551	0.0551	0.0551	0.0551	0.0551	0.0551	0.0551	0.0551	0.0551	0.0551	0.0551	0.0551	0.0551	0.0551	0.0551	0.0551	0.0551	0.0551	0.7361	0.0551	1.8807
STM3195	0.0551	0.0551	0.0551	0.0551	0.0551	0.0551	0.0551	0.0551	0.0551	0.0551	0.0551	0.0551	0.0551	0.0551	0.0551	1.48	0.58425	0.0551	0.367644	0.4125	0.0551	0.0551	0.0551	0.0551	0.7618	0.0551	0.1648	0.0551	0.0551	0.0551	0.0551	0.0551	0.0551	0.0551	0.0551	0.0551	0.0551	0.0551	0.0551	0.0551	0.0551	0.0551	0.0551	0.0551	0.0551	0.0551	0.0551	0.0551	0.0551
STM3196	0.95	0.0551	0.0551	0.0551	0.0551	0.0551	0.0551	0.0551	0.0551	0.0551	0.0551	1.2438	0.0551	0.0551	1.719	5.50159	2.78809	0.0551	0.0551	0.0551	1.7188	0.0551	1.3368	0.0551	0.0551	0.0551	1.66351	0.0551	0.0551	0.8774	0.9611	0.0551	0.0551	0.0551	1.6336	0.0551	1.6911	2.377	0.0551	0.0551	0.0551	0.0551	0.0551	0.0551	0.0551	2.0116	1.35891	1.44175	1.04353
STM3200	1.1126	0.0551	0.0551	0.0551	0.0551	0.9278	0.6708	0.0551	0.0551	1.12497	0.0551	1.1981	0.0551	1.30557	0.761192	0.443561	0.573299	0.619371	0.734779	0.534382	0.496445	0.548718	0.674977	0.0551	0.804416	1.07717	1.03844	0.819359	0.652816	0.785897	0.707352	0.0551	0.6485	0.0551	0.0551	0.0551	0.0551	1.0684	0.0551	0.0551	0.0551	0.0551	0.6695	0.0551	0.0551	0.0551	0.54067	0.82165	0.431161
STM3202	0.0551	0.0551	0.0551	0.0551	0.0551	0.0551	0.0551	3.2427	0.0551	0.0551	0.0551	0.0551	0.0551	1.7493	0.0551	4.62723	4.17202	0.0551	1.9201	0.0551	1.2695	15.7081	7.173	3.8239	6.44415	7.8707	11.1588	13.4782	6.5247	4.83838	7.05309	0.0551	0.0551	0.0551	0.0551	0.0551	0.0551	0.0551	0.0551	0.0551	0.0551	0.0551	0.0551	0.0551	0.0551	0.0551	1.5278	0.0551	1.1533
STM3203	0.0551	0.0551	0.0551	0.0551	0.0551	0.0551	0.0551	0.0551	0.0551	0.0551	0.0551	0.0551	0.0551	0.0551	0.2191	0.0551	0.0551	0.0551	0.0551	0.0551	0.0551	0.0551	0.0551	0.0551	0.0551	0.0551	0.0551	0.0551	3.24166	0.0551	0.0551	0.0551	0.0551	0.0551	0.0551	0.0551	0.0551	0.0551	0.0551	1.2144	0.0551	0.0551	0.0551	0.0551	0.0551	0.0551	0.0551	0.0551	0.0551
STM3209	1.69429	1.76188	5.42169	2.57096	5.42164	3.96759	2.94812	2.03209	2.39283	7.55818	3.95452	3.33445	2.49714	3.39811	5.6505	3.99604	4.29933	3.15641	5.43371	2.21877	1.1099	6.66779	4.95179	2.22506	4.89757	4.90617	4.79249	5.93697	5.19264	2.8446	5.32874	0.0551	0.0551	0.0551	0.0551	0.0551	0.9313	0.0551	0.844241	0.0551	0.0551	0.0551	0.0551	0.0551	0.0551	0.602126	1.66288	1.54012	3.3432
STM3211	1.6537	0.0551	1.5875	1.45071	2.3188	0.0551	0.703128	2.47359	0.0551	1.563	2.24855	1.0047	1.93168	3.00471	1.91491	1.6333	1.10542	1.32744	1.70364	1.4564	1.06793	1.53914	1.81174	1.48231	1.42756	2.11497	2.06059	1.58484	1.97077	1.91976	2.15833	3.3368	0.0551	2.8188	0.0551	2.07197	2.38375	2.53	1.27756	0.977967	0.814927	1.49606	2.33756	1.49667	2.65271	1.7084	1.4819	1.6054	1.22899
STM3216	0.0551	0.0551	0.0551	0.0551	0.0551	0.0551	0.0551	0.0551	0.0551	0.0551	0.0551	0.0551	0.0551	0.0551	2.36172	1.61136	1.81688	2.03021	2.70017	2.54667	0.0551	1.38017	0.797935	0.584828	0.2362	1.75885	0.0551	1.68183	0.0551	1.93751	2.54576	0.0551	0.0551	0.4169	1.01854	0.4516	0.633713	0.0551	0.0551	0.0551	0.9143	0.0551	0.0551	0.0551	1.85886	1.10177	1.31245	1.45838	1.04227
STM3217	0.0551	0.0551	0.0551	0.0551	0.0551	0.0551	0.0551	0.0551	0.0551	0.0551	0.0551	0.0551	0.0551	0.0551	0.490641	0.1308	0.355928	0.718591	0.781303	0.605915	0.0551	0.529746	0.0551	0.0551	0.0551	0.498979	0.0551	0.55588	0.0551	0.429982	0.666602	0.0551	0.0551	0.0551	0.0551	0.0551	0.0551	0.0551	0.0551	0.0551	0.0551	0.0551	0.0551	0.0551	0.0551	0.0551	0.717079	0.0551	0.462467
STM3218	0.0551	0.0551	0.0551	0.0551	0.0551	0.0551	0.0551	0.0551	0.0551	0.0551	0.0551	0.0551	0.0551	0.0551	0.0551	0.0551	0.0551	0.0551	0.0551	0.0551	0.0551	0.0551	0.0551	0.0551	0.0551	0.0551	0.0551	0.0551	0.0551	0.0551	0.0551	0.0551	0.0551	0.0551	0.0551	0.0551	0.0551	0.0551	0.0551	0.0551	0.0551	0.0551	0.0551	0.0551	0.0551	0.0551	0.0551	1.28526	0.3562
STM3228	0.0551	0.0551	0.0551	0.0551	0.0551	0.0551	0.0551	0.0551	0.0551	0.0551	0.0551	0.0551	0.0551	0.0551	0.0551	0.0551	0.0551	0.0551	0.0551	0.0551	0.0551	0.0551	0.0551	2.8131	0.0551	0.0551	0.0551	0.0551	0.0551	0.0551	0.0551	0.0551	0.0551	0.0551	0.0551	0.0551	0.0551	0.0551	0.0551	0.68336	0.0551	0.0551	0.0551	0.0551	0.0551	0.0551	0.587807	0.0551	0.0551
STM3229	5.20218	11.8262	10.1748	7.92151	14.4977	12.895	8.79587	6.4879	6.43884	3.39275	7.62275	9.32334	8.44551	6.79553	8.99794	5.97778	4.04825	6.9455	7.01979	4.47339	17.4403	12.8014	10.443	13.7179	4.09444	8.18934	23.7613	10.0587	7.2935	7.4843	12.1254	29.0189	26.2727	36.3526	28.1109	33.3427	18.5943	34.151	2.45596	5.50648	0.8506	0.925344	4.0937	1.7554	13.1553	0.917715	34.1554	24.9791	32.8202
STM3230	0.0551	0.0551	0.0551	0.0551	0.0551	0.0551	0.0551	0.0551	0.0551	0.0551	0.0551	0.0551	0.0551	0.0551	0.0551	0.0551	0.0551	0.0551	0.0551	0.0551	0.6188	0.0551	0.0551	0.0551	0.0551	0.0551	1.24865	0.0551	0.0551	0.0551	0.0551	0.0551	0.0551	0.0551	0.0551	0.0551	0.0551	0.0551	0.0551	0.0551	0.0551	0.0551	0.0551	0.0551	0.0551	0.0551	0.0551	0.0551	0.869
STM3231	0.0551	0.0551	0.0551	0.0551	0.0551	0.0551	0.0551	0.0551	0.0551	0.0551	0.0551	0.0551	0.0551	0.0551	0.0551	0.0551	0.0551	0.0551	0.0551	0.0551	0.954827	0.0551	0.0551	0.0551	0.0551	0.0551	0.9228	0.0551	0.0551	0.0551	0.0551	0.60835	0.0551	0.0551	0.0551	0.5853	0.0551	0.5903	0.0551	0.0551	0.0551	0.0551	0.0551	0.0551	0.0551	0.0551	0.73705	0.4022	0.7142
STM3233	0.0551	0.0551	0.0551	0.0551	0.0551	0.0551	0.0551	0.0551	0.0551	0.0551	0.0551	0.0551	0.0551	0.0551	0.0551	0.0551	0.0551	0.0551	0.0551	0.0551	0.0551	0.0551	0.0551	0.0551	0.0551	0.0551	0.0551	0.0551	0.0551	0.0551	0.0551	1.04215	0.0551	0.0551	0.0551	0.0551	0.0551	0.9785	0.0551	0.0551	0.0551	0.0551	0.0551	0.0551	0.0551	0.0551	0.0551	0.0551	0.0551
STM3234	0.0551	0.0551	0.0551	0.0551	0.0551	0.0551	0.0551	0.0551	0.0551	0.0551	0.0551	0.0551	0.0551	0.0551	0.0551	0.0551	0.0551	0.0551	0.4433	0.0551	1.057	0.0551	0.0551	0.0551	0.0551	0.0551	1.5775	0.0551	0.0551	0.0551	0.0551	0.0551	0.0551	0.0551	0.0551	0.0551	0.0551	0.0551	0.0551	0.0551	0.0551	0.0551	0.0551	0.0551	0.0551	0.0551	0.7405	0.4721	1.434
STM3240	0.0551	0.0551	0.0551	0.0551	0.0551	0.0551	0.0551	0.0551	0.0551	0.0551	0.0551	0.0551	0.0551	0.0551	0.6238	0.0551	0.0551	0.0551	0.6746	0.0551	0.0551	0.0551	0.0551	0.0551	0.4517	0.0551	0.0551	0.0551	0.0551	0.0551	0.0551	0.0551	0.0551	0.0551	0.0551	0.0551	0.0551	0.0551	0.0551	0.0551	0.0551	0.0551	0.0551	0.0551	0.0551	0.0551	0.0551	0.0551	0.0551
STM3241	0.0551	0.0551	0.0551	0.0551	6.5422	0.0551	2.7975	3.4516	6.9636	7.1351	6.6162	3.491	2.5924	0.0551	4.50811	1.4631	0.0551	5.84448	2.93166	2.29895	1.69578	0.0551	6.6765	0.0551	6.4253	0.0551	0.0551	5.69261	7.4064	6.12555	5.7711	0.0551	0.0551	6.4326	0.0551	0.0551	0.0551	0.0551	0.0551	0.0551	5.0336	0.0551	0.0551	0.0551	0.0551	0.0551	0.0551	4.7126	0.0551
STM3242	0.0551	0.0551	0.0551	0.0551	0.0551	0.0551	0.0551	0.0551	0.0551	0.0551	0.0551	0.0551	0.0551	0.0551	1.32237	0.0551	0.0551	0.0551	1.38159	0.7236	0.0551	0.0551	0.0551	0.0551	0.514413	0.0551	0.0551	0.4139	0.0551	1.14514	0.7103	0.0551	0.0551	0.0551	0.0551	0.0551	0.0551	0.0551	0.0551	0.0551	0.0551	0.0551	0.0551	0.0551	0.0551	0.0551	0.0551	0.0551	0.0551
STM3244	0.0551	0.0551	0.0551	0.0551	0.0551	0.0551	0.0551	0.0551	0.0551	0.0551	0.0551	0.0551	0.0551	0.0551	1.03851	0.291369	0.0551	0.437539	1.22069	0.610002	0.627345	0.685931	0.0551	0.0551	0.47242	0.3817	0.0551	0.2105	0.0551	0.6342	0.53855	0.0551	0.0551	0.0551	0.0551	0.0551	0.0551	0.0551	0.0551	0.0551	0.0551	0.0551	0.0551	0.0551	0.0551	0.0551	0.0551	0.0551	0.0551
STM3248	0.0551	1.4246	0.0551	0.0551	0.0551	0.0551	1.241	0.0551	0.0551	0.0551	0.0551	0.0551	0.0551	0.0551	2.14047	1.23712	1.55907	1.6842	2.12584	1.53049	0.975382	2.29331	2.37808	1.81551	2.61113	1.98192	0.0551	1.77746	2.28243	0.856341	1.93823	0.0551	0.0551	1.4437	1.766	0.0551	1.6827	0.0551	0.0551	0.0551	1.2008	0.0551	2.2059	0.0551	0.0551	0.0551	1.52853	2.56095	0.0551
STM3249	0.0551	0.0551	0.0551	0.0551	0.0551	0.0551	0.0551	0.0551	0.0551	0.0551	0.0551	0.0551	0.0551	0.0551	1.5327	1.6416	1.68569	0.0551	0.0551	1.1111	0.0551	0.301	1.23465	0.0551	0.8553	0.0551	0.0551	0.0551	0.0551	0.0551	0.0551	0.0551	0.0551	0.0551	0.0551	0.0551	0.0551	0.0551	0.0551	0.0551	0.0551	0.0551	0.0551	0.0551	0.0551	0.0551	0.0551	0.0551	0.0551
STM3264	0.0551	0.0551	0.0551	0.0551	0.0551	0.0551	0.0551	0.0551	0.0551	0.6714	0.0551	0.0551	0.0551	0.0551	0.458345	0.0551	0.0551	0.0551	0.4597	0.3736	0.393	0.0551	0.0551	0.4937	0.4625	0.3633	0.452565	0.0551	0.0551	0.0551	0.4939	0.566198	0.4819	0.8518	0.0551	0.5061	0.0551	0.5369	0.0551	0.0551	0.0551	0.0551	0.0551	0.0551	0.9185	0.0551	0.517109	0.437731	0.574641
STM3266	0.0551	0.0551	0.0551	0.0551	0.0551	0.0551	0.0551	0.0551	0.0551	0.0551	0.0551	0.0551	0.0551	0.0551	0.0551	0.0551	0.0551	0.0551	0.0551	0.0551	0.0551	0.0551	0.0551	0.0551	0.0551	0.0551	0.0551	0.0551	0.0551	0.0551	0.0551	0.0551	0.0551	0.0551	0.0551	0.0551	0.0551	0.0551	0.0551	0.0551	0.0551	0.0551	0.0551	0.0551	0.0551	0.0551	0.7248	0.0551	0.6483
STM3267	3.43828	4.5065	4.04951	1.3498	4.14057	2.86744	4.47752	1.00596	2.38702	3.55377	4.73033	1.46054	5.23744	4.78987	0.977478	0.817151	0.872	0.8927	1.48594	0.635	1.28368	0.786597	0.9556	0.740559	1.37216	0.981992	2.48865	1.07509	4.2607	0.699007	0.798798	1.46173	1.9425	1.36702	0.66895	0.969957	0.708	1.43959	0.0551	0.4812	0.3971	0.0551	0.0551	0.0551	1.83621	0.0551	1.1921	1.10279	0.0551
STM3268	0.0551	0.0551	0.0551	0.0551	0.0551	0.0551	0.0551	0.0551	0.0551	0.0551	0.0551	0.0551	0.0551	0.0551	0.0551	0.0551	0.0551	0.0551	0.0551	0.0551	0.0551	0.0551	0.0551	0.0551	0.0551	0.0551	0.0551	0.0551	0.0551	0.0551	0.0551	0.0551	0.0551	0.0551	0.0551	0.0551	0.0551	0.0551	0.0551	0.0551	0.0551	0.0551	0.0551	0.0551	0.0551	0.0551	0.0551	0.0551	0.0551
STM3269	0.0551	0.0551	0.0551	0.0551	0.0551	0.0551	0.0551	1.63218	0.0551	0.0551	0.0551	0.0551	1.9493	2.45725	0.0551	0.0551	0.0551	0.7037	0.6018	0.0551	1.02144	0.0551	0.0551	1.55442	0.0551	0.0551	3.23136	0.0551	0.0551	0.0551	1.227	10.1971	8.72535	5.25877	4.21188	8.20913	6.50472	7.81978	6.59378	3.29259	0.0551	4.62747	9.80165	4.6959	6.57765	3.51606	5.39075	6.21874	3.66929
STM3272	0.0551	0.0551	1.0877	0.0551	0.0551	0.0551	0.0551	0.0551	0.0551	0.861348	0.789517	0.0551	0.0551	0.556421	0.824208	0.4751	0.0551	0.0551	0.0551	0.3225	0.0551	0.512879	0.640679	0.2749	1.67995	0.70285	0.703333	0.0551	0.401	0.0551	0.680378	0.0551	0.8036	0.0551	0.0551	0.9378	0.0551	0.0551	0.0551	0.0551	0.76825	0.736	0.0551	0.0551	1.16828	0.0551	0.4485	0.6054	0.2364
STM3280	0.0551	0.0551	0.0551	0.5592	0.0551	0.0551	0.662324	0.0551	0.0551	0.0551	0.0551	0.0551	0.0551	0.0551	0.0551	0.0551	0.0551	0.0551	0.0551	0.0551	0.612052	0.3634	0.0551	0.354762	0.0551	0.0551	0.533	0.0551	0.0551	0.0551	0.0551	0.0551	0.0551	0.0551	0.0551	0.0551	0.0551	0.0551	0.0551	0.0551	0.0551	0.0551	0.0551	0.0551	0.0551	0.0551	0.0551	0.0551	0.0551
STM3282	3.00894	2.87805	2.1186	1.6803	2.5741	2.43813	2.34439	3.17759	2.99896	2.92086	2.8571	2.80262	2.37171	3.75483	1.829	2.02566	2.14358	1.64696	2.3535	1.4723	1.89931	2.23074	1.86563	1.94698	2.27496	1.74257	2.54904	1.94227	2.06926	1.40359	2.11853	2.82675	1.60554	2.52379	1.33563	1.5643	1.4695	2.41645	0.99537	1.60433	1.47982	1.33803	1.27996	1.17246	1.79732	0.703284	1.03341	1.62535	1.38844
STM3283	1.78938	2.02415	3.95039	3.31138	4.1409	4.30294	2.74374	2.19818	2.09591	5.10732	3.44675	2.56938	2.58131	2.82688	7.41374	6.69363	5.74996	5.08822	6.03111	5.43169	1.94533	7.59429	5.71319	4.59512	5.89497	7.41443	6.99516	7.04712	8.11198	6.14139	4.15089	2.20575	1.48028	1.96305	2.05977	2.176	2.71581	1.6802	1.60949	1.46456	1.22628	1.31205	1.27589	0.890279	0.583543	1.22737	1.70167	5.04017	2.5051
STM3284	0.0551	0.0551	0.0551	1.9359	0.0551	0.0551	0.0551	0.0551	0.0551	0.0551	0.0551	0.0551	0.0551	0.0551	0.0551	4.0691	0.0551	0.0551	0.0551	2.527	0.0551	1.3317	1.179	0.0551	0.0551	0.0551	0.0551	0.0551	1.7914	0.0551	0.0551	0.0551	0.0551	0.0551	2.0998	0.0551	0.0551	0.0551	0.0551	0.0551	0.0551	0.0551	0.0551	0.0551	0.0551	0.0551	0.720822	0.0551	0.0551
STM3285	0.0551	0.0551	0.0551	0.0551	0.0551	0.0551	0.0551	0.0551	0.0551	0.0551	0.0551	0.0551	0.0551	0.0551	0.0551	0.3846	0.3893	0.0551	0.0551	0.0551	0.0551	0.7035	0.0551	0.0551	0.0551	0.0551	0.7538	0.0551	0.0551	0.0551	0.0551	0.0551	0.0551	0.0551	0.0551	0.0551	0.0551	0.0551	0.0551	0.0551	0.0551	0.0551	0.0551	0.0551	0.0551	0.0551	0.0551	0.0551	0.0551
STM3286	1.12708	1.48309	1.97061	2.30609	2.35793	2.38529	1.83941	2.4474	1.67791	2.89227	2.38387	1.70778	2.1309	1.9296	2.57383	2.09754	1.58428	1.92832	3.53724	2.53733	3.46771	4.23155	2.90332	1.72535	3.41015	2.34859	3.65723	2.61443	3.12305	3.06552	2.70665	1.36966	1.48029	1.74997	1.74035	1.71669	1.71026	1.7686	1.60927	1.7772	1.33735	1.54736	1.45022	1.38152	1.79102	1.32564	1.35533	1.54409	1.47447
STM3287	2.07898	1.3906	2.21152	2.1862	1.64647	1.89363	1.74996	1.85473	2.29661	2.25433	2.12261	2.05974	1.52703	2.40418	2.31178	2.54876	2.21425	2.32774	2.44831	2.81558	3.06022	1.92338	1.93301	1.74603	1.80777	2.05229	1.76238	1.84417	2.24242	2.5119	2.20748	1.32974	1.28956	1.99677	2.58245	2.07715	1.84072	2.58713	2.53409	2.473	2.49779	2.60175	3.20042	1.72836	1.91922	2.6806	1.5311	1.29997	1.41833
STM3288	0.0551	0.0551	0.0551	0.0551	0.0551	0.0551	0.0551	0.0551	0.0551	0.0551	0.0551	0.0551	0.0551	0.0551	0.0551	0.0551	0.0551	0.0551	0.0551	0.0551	0.0551	0.0551	0.69345	0.6484	0.0551	0.0551	0.9345	0.0551	0.68615	0.0551	0.0551	0.0551	0.0551	0.0551	0.0551	0.0551	0.0551	0.0551	0.0551	0.0551	0.0551	0.0551	0.0551	0.0551	0.0551	0.0551	0.0551	0.0551	0.0551
STM3290	0.0551	0.0551	1.1771	0.0551	0.0551	3.2881	1.978	0.0551	3.0339	1.99886	2.79495	0.0551	2.6695	2.167	0.0551	0.0551	0.0551	1.67075	2.4842	0.0551	0.0551	2.223	5.1999	0.0551	0.0551	4.7293	0.0551	4.9002	3.23385	0.0551	3.4127	2.68055	0.0551	0.0551	0.0551	0.0551	0.0551	0.0551	0.0551	1.7368	0.0551	0.0551	0.0551	0.0551	0.0551	0.0551	0.0551	0.0551	0.0551
STM3293	0.5404	4.98469	1.93596	17.011	0.0551	14.1251	8.42529	4.21526	17.5863	2.55461	4.75977	0.0551	21.9241	26.1013	18.6372	17.4176	8.07369	4.44631	12.1246	13.7767	7.44375	6.39847	9.03261	15.9211	8.01199	12.5714	31.8732	12.0864	7.06606	13.5856	16.8066	44.9577	42.1132	35.9631	29.4386	33.6489	30.065	23.9353	55.2578	43.2802	65.6886	46.9068	41.7135	35.2286	44.6287	51.5565	26.1408	28.3964	21.7613
STM3294	0.0551	3.65804	0.0551	0.0551	0.0551	0.0551	0.0551	0.0551	0.0551	0.0551	0.0551	0.0551	0.0551	0.0551	0.794004	4.24175	1.77655	0.591808	2.11831	1.66368	0.8118	1.38072	5.4483	2.69253	1.49094	0.5525	0.981852	1.27584	2.14946	3.05696	0.0551	0.0551	0.0551	0.0551	0.4768	0.0551	0.0551	0.0551	0.0551	0.0551	6.10877	0.0551	0.0551	0.0551	0.0551	0.0551	0.4783	5.64256	0.603
STM3296	1.82605	3.12101	2.38707	2.3772	1.90503	2.40491	2.54803	2.43006	1.71454	2.81138	1.79857	1.79855	1.8662	1.44265	3.3468	3.17374	2.39726	2.75072	3.65109	2.64844	3.96925	5.81516	3.17101	2.71488	3.57971	3.01747	5.00823	3.47533	4.62415	2.39274	3.50088	1.88856	2.03606	2.5371	2.58505	1.88	1.82312	2.30704	3.18114	2.40434	1.65171	1.64731	2.00814	1.12028	2.15337	1.19355	2.16288	2.44174	3.18648
STM3297	0.0551	0.0551	0.0551	0.0551	0.0551	0.0551	0.0551	0.0551	0.0551	1.6972	0.0551	0.0551	0.0551	0.0551	1.6551	1.0529	0.0551	0.0551	1.0681	0.0551	0.0551	0.5596	1.1021	1.7036	1.1532	0.0551	1.5075	0.0551	0.7617	0.92595	1.8298	0.0551	0.0551	0.0551	0.0551	0.0551	0.0551	0.854	0.0551	0.0551	0.0551	0.0551	0.0551	0.0551	0.0551	0.0551	0.0551	0.0551	0.0551
STM3298	0.0551	0.0551	0.0551	0.0551	0.0551	0.0551	0.0551	0.0551	0.0551	0.0551	0.0551	0.0551	0.0551	0.0551	0.0551	0.5542	0.9911	0.0551	0.0551	0.0551	0.0551	2.2784	1.6316	1.398	1.9781	1.7588	0.0551	0.0551	0.9552	0.0551	2.19875	0.0551	0.0551	0.0551	0.0551	0.0551	0.0551	0.0551	0.0551	0.0551	0.0551	0.0551	0.0551	0.0551	0.0551	0.0551	0.0551	0.0551	0.0551
STM3299	0.0551	0.0551	0.0551	0.0551	0.0551	0.0551	0.7095	2.12083	0.0551	1.0675	1.39383	0.0551	1.43777	2.57174	2.06661	0.0551	0.592962	3.389	0.752788	1.6994	0.0551	3.54336	1.63664	1.47558	2.10153	2.15285	1.53769	1.77937	4.03835	0.4042	2.48598	0.0551	0.0551	0.0551	0.0551	0.0551	0.0551	0.0551	1.66343	0.0551	0.0551	0.0551	0.0551	0.0551	1.5616	0.0551	1.15662	0.3436	1.0684
STM3300	0.0551	0.0551	0.0551	0.0551	0.0551	0.0551	0.0551	0.0551	0.0551	0.0551	0.0551	0.0551	0.0551	0.0551	0.0551	0.0551	0.0551	0.0551	0.0551	0.0551	0.0551	0.0551	0.0551	0.0551	0.0551	0.0551	0.0551	0.0551	0.0551	0.0551	0.0551	0.0551	0.0551	0.0551	0.0551	0.0551	0.0551	0.0551	0.0551	0.0551	0.0551	0.0551	0.0551	0.0551	0.0551	0.0551	2.33147	0.0551	1.71507
STM3303	1.51522	4.20536	2.6991	1.65551	2.7222	2.11445	2.3449	2.20186	3.44427	7.59393	5.67698	3.20812	1.54736	3.99613	3.55408	3.96668	3.70268	3.12634	3.40718	3.66243	1.98794	4.00559	5.98856	4.72753	6.74761	4.71221	2.57358	3.53132	7.04292	2.72243	6.9505	0.0551	0.79875	0.0551	0.0551	0.0551	0.0551	0.0551	1.0615	0.0551	0.0551	0.0551	0.0551	0.0551	0.0551	0.0551	2.66863	2.67305	3.37188
STM3304	14.5255	24.7139	18.6301	18.6554	22.1275	18.6542	20.431	24.5357	18.9479	33.4286	27.8111	18.2411	19.9006	24.1589	12.5751	15.8164	12.064	13.4224	15.5013	11.5919	21.5376	15.4214	33.1147	23.4188	26.5189	24.0016	14.9489	12.5386	32.6764	10.157	39.665	9.15803	11.608	10.5651	7.31548	8.12541	5.53762	8.28217	0.98215	1.36285	0.815954	0.0551	0.9118	0.0551	11.1062	0.7936	12.0826	9.1738	14.447
STM3307	0.0551	0.0551	0.4126	1.33524	0.640786	0.539915	0.942381	0.885222	0.0551	0.0551	0.885813	0.8513	0.995256	0.495089	0.625248	0.793966	0.522586	0.0551	0.792126	0.722942	0.540865	1.48005	0.0551	0.479329	0.806032	0.670866	1.16066	0.454594	1.22443	1.1752	0.646583	0.0551	0.0551	0.0551	0.0551	0.0551	0.0551	0.0551	0.8118	0.5444	0.0551	0.0551	0.0551	0.0551	0.0551	0.0551	0.0551	0.0551	0.253
STM3309	0.0551	0.0551	0.0551	0.0551	0.0551	0.0551	0.0551	0.0551	0.0551	0.0551	0.0551	0.0551	0.0551	0.0551	0.0551	0.0551	0.0551	0.4053	0.0551	0.0551	0.0551	0.4725	0.0551	0.0551	0.2062	0.0551	0.39755	0.0551	0.3931	0.0551	0.0551	0.0551	0.0551	0.0551	0.0551	0.0551	0.0551	0.0551	0.0551	0.0551	0.0551	0.0551	0.0551	0.0551	0.0551	0.0551	0.0551	0.0551	0.0551
STM3311	0.0551	0.585711	0.0551	0.7001	0.6265	0.4021	0.651633	0.540645	0.0551	0.550637	0.5037	0.0551	0.4366	0.475803	0.851308	0.781449	0.0551	0.673419	0.920233	0.52805	0.888809	1.43603	0.750625	0.5506	0.9555	0.553705	1.08915	0.806316	1.14719	0.5874	0.73362	0.0551	0.5459	0.0551	0.4656	0.43567	0.0551	0.0551	0.6889	0.0551	0.0551	0.0551	0.0551	0.0551	0.0551	0.0551	0.3363	0.4597	0.0551
STM3313	0.0551	0.0551	0.0551	0.0551	0.0551	0.0551	0.0551	0.0551	0.0551	0.0551	0.0551	0.0551	0.0551	0.0551	4.66218	0.0551	4.89375	4.16975	5.29275	8.29315	0.0551	0.9856	1.3575	0.0551	3.01742	2.7433	0.0551	3.8671	0.0551	4.00695	5.87353	0.0551	0.0551	0.0551	0.0551	0.0551	0.0551	2.1466	0.0551	0.0551	0.0551	0.0551	0.0551	0.0551	2.9454	0.0551	2.7538	3.562	1.4306
STM3315	0.0551	0.0551	0.0551	0.0551	0.0551	0.0551	0.0551	0.0551	0.0551	0.0551	0.0551	0.0551	0.0551	0.0551	0.533482	1.4178	0.0551	0.2804	1.0009	0.0551	0.817322	0.67062	0.5227	0.3019	0.0551	0.3885	0.44226	1.1464	0.8328	0.0551	0.3564	0.0551	0.0551	0.0551	0.0551	0.0551	0.0551	0.0551	0.0551	0.0551	0.0551	0.0551	0.0551	0.0551	0.0551	0.0551	0.4661	0.0551	0.0551
STM3317	0.0551	0.0551	0.0551	0.0551	0.0551	0.6903	0.0551	2.3418	2.7819	0.0551	0.0551	3.36007	0.0551	3.62445	0.0551	0.0551	0.0551	0.0551	0.0551	0.0551	0.0551	0.0551	0.0551	4.8761	0.0551	0.0551	6.55615	0.0551	0.0551	0.0551	0.0551	0.0551	2.9974	2.7653	1.5551	2.7036	1.55279	2.17796	2.1614	0.0551	0.0551	2.81065	4.73838	1.552	0.0551	2.57426	6.91107	1.7545	4.9388
STM3319	0.0551	1.74297	1.63143	1.66186	2.13952	1.7869	2.38888	1.44397	0.665629	1.47145	1.55997	0.994953	1.59206	1.01251	0.81162	0.672344	0.658507	0.581587	0.862352	0.701687	1.37403	0.839108	0.935671	0.58105	1.16945	0.705993	1.12924	0.850803	0.942655	0.581582	0.814566	0.877512	0.875841	1.05366	0.952574	0.684221	0.752935	1.02487	1.09324	1.56363	0.61358	0.574374	0.909074	0.512413	0.806872	0.0551	0.885052	0.515292	0.781199
STM3321	0.0551	0.0551	0.0551	0.0551	0.0551	0.0551	0.0551	0.0551	0.0551	0.0551	0.0551	0.0551	0.0551	0.0551	0.0551	0.0551	0.0551	0.0551	0.0551	0.0551	0.0551	0.0551	0.0551	0.0551	0.0551	0.0551	0.0551	0.0551	0.0551	0.0551	0.0551	0.0551	0.0551	0.0551	0.0551	0.0551	0.0551	0.0551	0.3757	0.0551	0.5304	0.0551	0.0551	0.0551	0.0551	0.0551	0.0551	0.0551	0.0551
STM3323	0.0551	0.0551	0.0551	0.0551	0.0551	0.0551	0.0551	0.2577	0.0551	0.0551	0.0551	0.0551	0.0551	0.0551	0.0551	0.0551	0.0551	0.0551	0.0551	0.0551	0.2013	0.196708	0.2108	0.0551	0.2261	0.0551	0.464133	0.2817	0.0551	0.0551	0.0551	0.0551	0.0551	0.0551	0.0551	0.0551	0.0551	0.0551	0.0551	0.0551	0.0551	0.0551	0.0551	0.0551	0.0551	0.0551	0.0551	0.0551	0.0551
STM3327	0.0551	0.0551	0.48525	0.0551	0.0551	0.0551	0.0551	1.4192	0.0551	0.0551	0.0551	0.0551	0.0551	0.0551	1.34159	4.01907	5.7816	1.7141	2.95418	0.0551	4.24748	2.965	1.4393	0.6805	1.75988	0.0551	1.28227	1.54634	2.07586	0.0551	1.91059	6.46685	11.8547	8.2642	0.0551	1.6337	7.13802	19.544	1.65091	0.0551	1.57431	1.82606	0.797822	0.5222	1.43733	0.859789	1.06087	1.84873	9.10917
STM3328	0.0551	0.0551	0.0551	0.0551	0.0551	0.0551	0.0551	0.0551	0.0551	0.0551	0.0551	0.0551	0.0551	0.0551	0.0551	0.0551	0.0551	0.0551	0.0551	0.0551	0.0551	0.462933	0.0551	0.0551	0.0551	0.0551	0.0551	0.0551	0.0551	0.0551	0.2632	0.0551	0.0551	0.0551	0.0551	0.0551	0.0551	0.0551	0.0551	0.0551	0.0551	0.0551	0.0551	0.0551	0.0551	0.0551	0.0551	0.0551	0.0551
STM3330	0.0551	0.0551	0.0551	0.0551	0.0551	0.0551	0.0551	0.0551	0.0551	0.0551	0.0551	0.0551	0.0551	0.0551	0.0551	0.7669	0.0551	0.8604	0.7753	0.6	1.70413	1.24105	1.6102	1.02365	1.16105	1.54595	0.0551	1.16265	0.6532	0.7605	1.2992	0.0551	0.0551	0.0551	0.0551	0.0551	0.0551	0.0551	0.0551	0.0551	0.0551	0.0551	0.0551	0.0551	0.0551	0.0551	0.2375	0.0551	0.0551
STM3334	0.0551	0.0551	0.0551	0.0551	2.2098	0.0551	0.0551	0.0551	0.0551	0.0551	0.0551	0.0551	0.0551	0.0551	0.0551	0.0551	0.0551	0.0551	0.0551	1.343	1.09481	3.6225	3.7605	0.0551	0.0551	3.1861	0.0551	0.0551	0.0551	1.0537	0.0551	2.4257	0.0551	0.0551	0.0551	0.0551	0.0551	0.0551	0.0551	0.0551	0.0551	0.0551	1.2342	0.0551	1.4434	0.0551	0.0551	0.0551	0.0551
STM3335	0.0551	0.0551	0.0551	0.0551	0.0551	0.0551	0.0551	0.0551	0.0551	0.0551	0.0551	0.0551	0.0551	0.0551	2.05702	3.19144	2.05397	3.45359	3.2846	1.31453	1.37109	1.98626	1.79793	1.30931	2.08847	2.01953	0.1396	2.00542	1.59357	1.83325	2.1371	1.2527	1.3704	1.1053	1.0472	1.5572	1.26361	2.5919	2.35555	0.0551	0.0551	1.0507	1.58617	0.0551	1.19386	1.2304	1.15119	1.17955	0.637726
STM3336	0.0551	0.0551	0.0551	0.0551	0.0551	0.0551	0.0551	0.0551	0.0551	0.0551	0.0551	0.0551	0.0551	0.0551	0.0551	0.782727	0.0551	1.007	0.927009	0.0551	0.602507	0.0551	0.474513	0.0551	1.0019	0.6984	0.0551	0.0551	0.0551	0.0551	0.9221	0.0551	0.0551	0.0551	0.0551	0.0551	0.0551	0.0551	0.0551	0.0551	0.0551	0.0551	0.0551	0.0551	0.0551	0.0551	0.0551	0.0551	0.0551
STM3337	0.0551	0.0551	0.0551	0.0551	0.0551	0.0551	0.0551	0.0551	0.0551	0.0551	0.0551	0.0551	0.0551	0.0551	3.21912	5.32792	3.38737	3.71198	3.93752	2.08528	3.02068	3.16385	3.03497	1.48843	2.94431	2.80231	0.0551	2.5021	2.35875	2.77763	2.93342	0.0551	0.0551	0.0551	0.0551	0.0551	0.0551	0.0551	0.0551	0.0551	0.0551	0.0551	0.0551	0.0551	0.0551	0.0551	0.608459	0.7923	0.5344
STM3338	0.0551	0.0551	0.0551	0.0551	0.0551	0.0551	0.0551	0.0551	0.0551	0.0551	0.0551	0.0551	0.0551	0.0551	0.0551	0.526	0.0551	0.0551	0.425365	0.0551	0.4562	0.0551	0.0551	0.0551	0.7352	0.3765	0.0551	0.0551	0.0551	0.3735	0.0551	0.0551	0.0551	0.0551	0.0551	0.0551	0.0551	0.0551	0.0551	0.0551	0.0551	0.0551	0.0551	0.0551	0.0551	0.0551	0.0551	0.0551	0.0551
STM3339	0.0551	0.0551	0.0551	0.0551	0.0551	0.0551	0.0551	0.0551	0.0551	0.0551	0.0551	0.0551	0.0551	0.0551	4.20154	4.89936	4.42081	5.99299	6.1555	2.73455	3.03141	4.57506	4.82348	2.01198	6.02226	5.79509	0.0551	5.48086	4.22746	3.37685	5.73946	0.0551	0.0551	0.0551	0.0551	0.0551	0.0551	0.0551	0.0551	0.0551	0.0551	0.0551	0.0551	0.0551	0.0551	0.0551	0.0551	0.0551	0.0551
STM3340	0.0551	0.0551	0.0551	0.0551	0.0551	0.0551	0.0551	0.0551	0.0551	0.0551	0.0551	0.0551	0.0551	0.0551	0.0551	0.0551	0.0551	0.0551	0.0551	7.5194	0.0551	0.0551	0.0551	0.0551	0.0551	0.0551	0.0551	0.0551	0.0551	0.0551	0.0551	0.0551	0.0551	0.0551	0.0551	0.0551	0.0551	0.0551	0.0551	0.0551	3.7602	0.0551	0.0551	0.0551	0.0551	0.0551	0.0551	0.0551	1.3273
STM3341	0.0551	0.0551	0.0551	0.0551	0.0551	0.0551	0.0551	0.6816	0.0551	0.0551	0.6308	0.7689	0.73005	0.0551	0.0551	0.0551	0.0551	0.0551	0.0551	0.0551	0.0551	0.0551	0.0551	0.0551	0.0551	0.0551	0.0551	0.0551	0.0551	0.0551	0.8019	0.0551	0.0551	0.0551	0.0551	0.0551	0.0551	0.0551	0.0551	0.0551	0.0551	0.0551	0.0551	0.0551	0.0551	0.0551	0.0551	0.0551	0.0551
STM3342	1.70453	1.48188	1.49248	0.0551	1.8029	1.6381	1.42583	1.38808	2.0337	2.5467	2.2269	2.38565	2.58458	2.0391	2.44077	1.36299	1.13902	2.66884	3.44575	1.47555	2.31543	1.7886	1.06944	0.9173	1.60337	1.31588	1.56829	0.851617	1.50615	1.29616	1.75102	2.08859	1.57555	1.97528	0.786848	1.25431	1.51842	1.49978	2.15298	1.53045	1.08071	1.02089	2.49241	1.34179	2.10668	1.79253	0.508487	0.6336	0.786477
STM3344	3.69	5.38223	6.62772	5.6869	7.54317	5.89843	6.35481	5.78746	5.12311	8.30881	6.4987	4.78941	5.75255	5.54534	11.539	10.9457	8.97955	11.7124	13.5236	8.64432	8.64511	13.8778	11.056	7.86738	10.5632	10.0278	9.93467	12.7165	11.585	8.42388	12.8281	4.41477	2.76495	3.68953	3.72014	2.96712	4.14048	3.29919	2.53035	0.977133	0.635957	4.3446	1.38363	1.93802	3.84998	2.38793	4.94826	4.64397	9.12809
STM3345	3.27363	8.03913	5.88201	5.28343	6.52896	5.70043	5.42314	3.9957	4.97633	9.93446	7.02227	4.05412	4.9171	5.51664	9.18042	7.59513	6.67118	7.7822	9.74126	6.13569	7.06468	10.8701	10.1479	8.76312	10.2035	8.34256	8.70298	9.07804	9.70619	6.17174	11.78	2.44886	2.6536	3.25975	2.15147	2.76001	2.05588	3.34085	1.56569	2.7119	0.976106	0.868623	0.5262	0.77667	3.03164	1.08292	4.05713	3.63264	6.55527
STM3346	21.9493	24.9919	18.0785	15.6502	32.4728	20.1017	19.005	17.4443	16.6051	24.492	23.4914	24.7533	19.8051	30.5808	30.2303	37.2006	21.5026	25.653	33.8852	27.3565	36.4583	24.5671	19.3585	14.0076	21.5296	28.7975	33.9331	26.9317	16.758	24.4161	31.0898	37.6135	37.8162	34.9295	18.4877	30.0306	25.5745	30.261	23.4058	10.7428	17.3941	25.445	36.3761	20.9994	23.332	18.9974	25.3919	37.3733	20.6544
STM3347	1.69836	2.75727	2.06785	1.82672	2.31764	1.91364	2.15662	3.2804	2.29924	3.87609	3.12208	1.99238	2.2004	2.55432	4.50135	4.06857	2.29613	3.2764	4.44618	3.4619	3.34812	8.16219	4.28489	3.48066	5.2971	4.09462	4.36544	4.5695	8.21913	3.69529	4.88606	2.23094	2.92577	3.05556	2.86656	3.15595	1.77075	3.38217	4.36872	6.24103	6.86092	1.6868	2.09338	1.64782	3.63941	1.72895	2.42404	2.89817	2.75467
STM3348	1.4195	1.31308	1.87147	0.731606	1.60824	1.39869	1.43006	0.954929	0.79	1.95861	0.0551	1.40458	0.970468	1.47671	1.0577	1.1358	0.811227	0.8094	1.03947	0.5438	1.11883	1.12663	1.2644	0.77037	1.07861	1.4711	1.29049	1.16908	1.4121	0.783172	1.03537	1.93681	2.23625	2.88361	1.2467	1.8586	2.00059	2.69524	3.2345	1.1705	1.43841	1.68249	1.80829	1.56158	1.2353	0.0551	0.954677	1.06189	1.05251
STM3359	9.60734	8.82109	10.4255	11.9943	14.524	8.59512	8.11728	24.7435	18.5776	16.25	12.9195	13.2291	13.0802	17.0354	17.8661	19.425	16.5453	19.6266	23.2872	16.7796	11.6851	32.4371	14.4081	13.127	20.8284	17.1317	12.2756	16.7842	20.5145	14.7015	16.7234	11.4791	10.3922	11.5282	10.1939	10.1631	10.4951	8.11202	14.3495	10.0375	13.8214	8.17564	11.022	8.42274	10.7913	8.66994	9.67274	13.3163	9.90212
STM3368	0.0551	0.0551	0.0551	0.0551	0.0551	1.64703	0.0551	0.0551	0.0551	0.0551	0.0551	0.0551	0.0551	0.0551	3.1508	13.286	4.64948	1.5826	2.0049	4.5265	3.22765	1.0499	2.1979	2.4558	0.0551	0.0551	0.0551	0.9459	3.1268	3.4861	0.0551	0.0551	0.0551	0.0551	0.0551	0.0551	0.0551	0.0551	0.0551	0.0551	2.3266	0.0551	0.0551	0.0551	0.0551	1.3177	0.0551	0.0551	0.0551
STM3374	0.967377	1.2025	1.37545	1.40879	1.19855	1.1979	1.97062	2.54666	1.18677	1.60315	1.46251	0.824867	1.28515	1.62084	1.54013	1.50531	1.3101	1.16589	1.53233	1.05134	1.60603	2.38112	1.3609	1.09132	1.40047	1.09967	2.07979	1.2087	2.88018	1.09228	1.34308	0.601151	0.0551	0.929672	0.657878	0.779779	0.0551	0.619018	1.28401	1.57798	0.867829	0.769291	0.699125	0.2404	0.0551	0.0551	0.617535	0.493198	0.663333
STM3375	0.0551	0.0551	0.0551	0.0551	0.0551	0.7388	0.0551	0.0551	0.2866	0.0551	0.0551	0.0551	0.0551	0.0551	0.0551	0.0551	0.0551	0.0551	0.0551	0.0551	0.0551	0.0551	0.0551	0.6749	0.0551	0.0551	0.0551	0.0551	0.0551	0.0551	0.0551	0.0551	0.0551	0.0551	0.0551	0.0551	0.0551	0.0551	0.0551	0.907244	0.0551	0.0551	0.0551	0.0551	0.0551	0.0551	0.0551	0.0551	0.0551
STM3376	0.0551	0.0551	0.0551	0.0551	0.0551	0.0551	0.0551	1.7453	0.0551	0.0551	0.0551	0.7909	0.0551	0.0551	2.0731	3.03575	1.21599	0.976	1.13202	0.0551	0.759602	0.823359	3.01927	0.8355	1.77058	1.86842	0.0551	1.5678	2.30597	0.894386	1.34547	0.0551	0.0551	0.0551	0.0551	0.0551	1.1401	0.0551	2.0435	0.0551	0.0551	0.0551	0.0551	0.0551	0.0551	0.0551	0.529139	2.76475	0.357795
STM3377	0.0551	0.0551	0.0551	0.0551	0.0551	0.0551	0.0551	0.0551	0.0551	0.0551	0.0551	0.0551	0.0551	0.0551	0.0551	0.0551	0.0551	0.0551	0.0551	0.0551	0.0551	0.0551	0.0551	0.0551	0.0551	0.0551	0.0551	0.0551	0.0551	0.0551	0.0551	0.0551	0.0551	0.0551	0.0551	0.0551	0.0551	0.0551	1.28252	0.0551	0.0551	0.0551	1.1707	0.0551	0.0551	0.0551	0.0551	0.0551	0.0551
STM3379	1.33881	1.8815	1.31585	0.0551	1.14418	1.50466	1.23737	2.38393	0.0551	2.33475	1.67701	1.61814	1.49158	0.0551	0.7049	0.878829	1.58047	0.88724	0.3592	0.5259	1.43242	0.787459	0.618	0.0551	0.53	0.0551	2.39546	0.699589	0.854116	0.0551	0.0551	0.0551	0.0551	0.0551	0.0551	0.0551	0.0551	0.0551	0.0551	0.0551	0.0551	0.0551	0.0551	0.0551	0.0551	0.0551	0.0551	0.0551	0.0551
STM3380	2.3299	2.42942	2.0644	2.29513	3.18377	1.94213	2.43165	2.80239	3.23424	3.31184	2.74961	3.4891	2.48691	2.93587	3.24156	3.62656	2.58301	3.10193	3.16913	2.48664	3.36901	3.23752	2.8303	2.45098	3.33376	3.6115	2.78546	3.06862	3.55871	2.52575	3.23612	2.30007	1.35884	2.20636	1.81427	1.77951	1.60482	1.67066	1.50395	1.02517	1.25791	1.43118	1.219	1.2355	1.58972	0.5927	1.40516	1.70493	1.40666
STM3385	0.0551	0.0551	0.0551	0.0551	0.0551	0.0551	0.0551	0.0551	0.0551	0.0551	0.6484	0.0551	0.0551	0.5563	5.38533	4.06666	2.09017	4.16425	3.68645	3.53354	2.92362	3.47519	3.38015	1.53	2.31611	4.2963	2.0888	1.5853	4.21283	2.5553	2.9204	0.0551	0.0551	0.0551	0.0551	0.0551	0.0551	0.0551	0.0551	0.0551	0.0551	0.0551	0.0551	0.0551	0.0551	0.0551	0.0551	0.0551	0.0551
STM3406	0.0551	0.0551	1.34846	0.0551	0.0551	0.0551	1.4031	1.8715	0.0551	1.82315	2.0254	1.42335	1.8637	1.71927	0.0551	0.0551	0.652608	0.9511	0.0551	0.0551	0.2238	1.17328	0.5732	0.0551	0.0551	0.0551	1.04503	0.63782	0.8039	0.0551	0.7846	0.0551	0.0551	0.0551	0.0551	0.0551	0.0551	0.0551	1.5057	0.0551	0.0551	0.0551	0.0551	0.0551	0.0551	0.0551	0.4369	0.0551	0.4903
STM3407	0.0551	0.0551	0.0551	0.9929	0.0551	0.0551	0.0551	1.2037	0.0551	0.0551	0.0551	0.0551	0.0551	0.0551	0.0551	0.0551	0.0551	0.0551	0.0551	3.2042	0.0551	1.17914	0.0551	0.0551	0.0551	0.0551	0.878	0.0551	0.0551	0.0551	4.2414	0.0551	0.0551	0.0551	0.0551	0.0551	0.0551	0.0551	0.8774	0.0551	0.0551	0.0551	1.3067	0.0551	0.0551	0.0551	0.7355	0.0551	0.0551
STM3410	0.0551	0.0551	0.0551	0.0551	0.0551	0.0551	0.0551	2.447	0.0551	1.5245	2.88959	3.771	0.0551	2.60366	0.0551	0.0551	0.0551	0.0551	0.0551	0.0551	0.655613	0.636088	0.0551	0.53672	0.0551	0.0551	1.08113	0.0551	0.0551	0.0551	0.0551	0.801015	1.15309	1.06849	1.09163	1.25039	0.793597	0.94211	2.59465	2.81259	0.0551	1.33965	2.39359	0.740496	1.2746	0.0551	0.410452	0.9672	0.904768
STM3414	8.79261	20.7323	16.054	13.8155	16.3483	15.956	18.4823	14.9046	12.2572	26.9616	17.9804	12.687	19.4184	18.1726	22.5531	21.9415	19.8478	19.4166	25.2804	18.5003	17.4525	22.2514	27.9846	23.8389	24.3681	21.0805	19.7218	19.6539	26.9334	17.2477	31.4156	6.78921	6.18202	6.50749	7.20388	6.38061	3.67365	7.67517	0.0551	0.5295	2.89458	0.0551	0.0551	1.42491	6.54987	0.0551	10.5496	8.40706	13.1701
STM3415	13.0268	11.8988	10.0861	7.38284	15.5601	11.2626	11.8516	15.8144	18.2646	15.622	12.7848	14.8769	11.8946	16.1592	15.731	15.1639	11.2804	11.7838	13.9801	12.2327	15.3418	15.7572	14.4306	15.2698	13.6383	16.5023	14.3014	13.7585	16.4937	11.5668	16.7891	10.8497	9.81568	11.607	7.83801	9.97813	10.4225	10.7104	11.9887	8.2145	8.49493	8.32594	11.0217	8.50398	9.23363	7.9688	8.28144	9.39876	6.50838
STM3416	5.82127	8.5511	9.17315	8.09206	9.33381	8.4128	9.93258	8.53864	7.01886	11.2937	9.70355	6.50527	7.86172	7.90431	13.8113	15.4692	14.3309	13.3175	15.9963	12.6973	15.4901	16.5006	13.1066	9.99827	14.1069	12.7018	13.3495	13.8891	15.05	10.7735	15.0238	4.08395	3.9784	4.92685	7.47169	3.72199	4.64031	3.83567	4.97752	4.89127	4.45508	3.82065	3.73495	3.37033	5.22187	4.73729	5.33293	4.80937	7.90096
STM3417	5.55884	4.7167	4.22371	4.21922	4.57431	4.04079	4.09982	3.65289	3.5761	5.23359	3.68649	3.4064	4.35117	4.39594	12.6072	13.0214	9.91726	10.3284	12.6638	9.90165	7.73241	11.9527	10.1742	5.90535	10.7844	9.34196	10.0098	10.5754	10.4138	7.64945	10.4232	2.10417	2.33816	2.99522	3.34474	2.31576	3.35743	2.81827	2.41273	2.37505	0.916617	3.31918	2.99437	2.29823	3.336	4.52524	3.03853	2.89514	4.50585
STM3418	6.93895	6.18168	8.00214	6.47429	8.63355	6.9532	8.78718	7.28506	7.81969	9.81347	7.68993	6.6263	6.68371	8.45481	16.8061	17.159	14.1768	16.2719	18.5043	13.6341	13.7608	19.5299	15.4992	11.5993	15.3635	15.2838	15.6816	18.1473	16.7843	13.1263	15.786	4.735	4.65651	4.92162	3.47811	4.45552	5.08059	4.74271	3.46873	3.36693	3.1563	3.05951	2.78722	2.30438	4.18996	2.85822	4.67806	6.24933	8.35764
STM3419	0.0551	0.0551	0.0551	0.0551	0.0551	0.0551	0.0551	0.0551	0.0551	0.0551	0.0551	0.0551	0.0551	0.0551	0.0551	0.0551	0.0551	0.0551	0.0551	0.0551	0.0551	0.0551	0.0551	0.0551	0.0551	0.0551	0.0551	0.0551	0.0551	0.0551	0.0551	0.0551	0.0551	0.0551	0.0551	0.0551	0.0551	0.0551	0.0551	0.0551	0.0551	0.0551	0.0551	0.0551	0.0551	0.0551	0.0551	0.0551	1.2068
STM3420	0.0551	0.0551	0.713	0.0551	0.0551	0.0551	0.0551	0.7968	0.0551	1.3438	1.1891	0.0551	0.0551	0.6352	2.24865	1.7582	1.41215	1.59075	2.14755	1.43365	1.9259	1.79393	1.3004	0.0551	1.69969	1.4769	2.0701	1.6666	2.4141	1.2029	1.90746	0.0551	0.0551	0.0551	0.0551	0.0551	0.0551	0.0551	0.0551	0.0551	0.0551	0.0551	0.0551	0.0551	0.0551	0.0551	0.0551	0.0551	0.952687
STM3421	8.26821	13.3941	13.2327	13.8821	15.411	13.6736	10.0113	18.3315	17.1957	28.0855	27.7931	16.7224	9.99181	22.7672	15.7904	18.4332	16.6742	14.8155	18.7437	15.4033	17.8279	18.2065	19.7754	17.8134	18.1008	13.8698	15.8838	14.7895	23.4347	13.0444	20.1751	4.60893	5.51482	5.48661	6.16517	4.93744	4.14556	4.53005	0.7209	0.0551	2.25483	0.6165	0.0551	0.0551	5.59544	1.3364	10.4362	8.23331	17.1781
STM3422	1.72806	6.65923	3.74842	4.24019	3.70899	4.48044	2.36221	3.67353	5.07182	11.2646	6.32125	4.61321	2.12399	7.27002	10.0228	10.546	8.31816	5.59482	6.63981	6.30694	7.40874	6.90728	12.3817	9.63888	10.6044	10.2458	7.51498	7.20846	13.3061	9.30516	14.6895	1.50952	1.96166	1.59519	0.0551	1.14251	0.63	2.07239	2.45454	1.52632	0.693	1.16616	1.10195	1.12942	0.844186	1.34535	3.48306	2.76098	5.85636
STM3423	8.76319	11.4947	15.35	15.0982	16.5124	13.7296	11.6533	13.9972	11.8178	17.7017	15.2635	12.0133	11.2404	13.6447	19.7583	23.7622	20.7887	18.5281	22.7758	18.2365	19.1065	22.6114	21.0366	15.3892	22.5199	18.8421	21.1603	19.1804	21.1191	16.5002	21.6444	6.38375	5.61037	7.55317	13.1083	6.30267	8.81548	5.39087	10.3871	5.62486	6.95193	6.72383	6.7058	6.67146	6.07067	8.30471	7.32611	7.69479	12.8912
STM3424	1.88597	5.57596	3.76664	4.34407	3.74868	2.76722	3.8213	3.34741	2.82021	6.73069	4.73315	2.5011	3.09816	3.22793	12.6633	14.8651	11.284	12.4916	16.0966	10.9407	7.00546	15.6396	8.69751	6.83802	10.0554	8.64852	11.0242	13.0182	10.4885	9.96255	11.5383	2.05685	1.92301	2.63775	4.86313	2.0083	1.76826	2.0272	2.39551	2.28165	2.34148	1.87446	1.8687	0.0551	2.5055	1.82148	2.76259	3.18686	5.21271
STM3425	5.62823	12.8525	15.2581	12.5597	15.2628	15.6095	7.59334	11.1648	9.70553	17.7947	16.5453	9.9673	8.68472	12.5483	16.0471	18.0299	14.551	14.4605	17.3645	11.8447	14.6329	18.2568	17.6805	14.4785	17.0564	14.5582	14.3325	16.3289	18.6447	12.1596	20.6981	3.58221	4.58032	5.26234	4.75887	3.30454	2.93814	3.96735	7.15658	5.70296	4.49122	4.71965	2.46955	3.50068	3.39988	3.83788	8.34008	6.63622	14.0738
STM3426	3.22136	3.44683	5.68976	3.62277	6.92212	5.33493	6.6756	5.62894	3.94788	9.41499	5.29952	5.58336	4.34461	4.72273	4.81352	4.58452	4.81083	4.68277	6.30503	3.29256	4.01562	5.99071	5.84477	3.55643	4.79223	4.27946	5.24302	4.97916	6.59091	3.34919	4.36383	1.91548	1.7361	2.69868	2.77108	1.26184	1.18128	1.3702	3.70315	2.74391	2.42517	2.52649	1.85616	2.14204	1.28018	2.44644	1.93052	1.72828	1.4923
STM3427	3.75385	3.90668	3.45639	3.80252	4.94662	3.90864	3.27158	2.49854	2.90531	4.13388	2.81264	2.98916	3.15916	3.43916	8.63886	10.5347	8.62991	8.06366	10.4344	7.81023	5.48888	11.007	10.0658	5.41316	12.0395	8.89032	9.49937	10.0203	11.6434	5.96407	11.8735	3.13055	1.58235	2.90318	3.09138	2.49491	3.04323	2.33034	2.44719	2.63867	2.2754	3.22615	2.7634	1.82213	2.08311	3.24262	3.30649	2.47141	5.5755
STM3428	5.06287	10.7442	9.21266	8.37646	9.31158	8.01361	8.54337	9.66188	7.06457	15.7815	12.4595	6.99902	7.06941	10.4807	13.8825	11.4248	10.9	12.367	15.3162	11.9388	13.2436	15.1211	18.5404	15.6786	18.2455	15.0038	12.7161	13.9552	17.7161	12.07	18.3166	3.7792	5.06834	5.41992	5.82767	4.89637	4.13921	5.24042	5.91757	3.91336	4.41058	3.96539	4.18881	3.59741	4.34788	4.04985	6.32094	5.72821	10.0154
STM3429	6.05799	12.8585	11.9625	9.02274	14.5107	11.4697	6.94688	7.75252	10.8536	22.4464	18.24	10.2494	7.6793	14.0884	14.3557	12.3063	9.42681	13.3204	15.6665	9.41072	9.99378	17.5687	12.0581	9.45888	12.0525	10.8752	12.8745	14.2286	12.6274	10.339	13.7701	2.65982	4.39042	3.424	3.47249	2.71595	2.40376	3.67709	0.9041	0.0551	0.0551	0.0551	0.0551	0.0551	2.78136	0.0551	7.7312	5.94807	10.9721
STM3430	3.54431	8.10012	8.35684	8.58022	8.28048	6.36068	7.36563	6.75368	6.06183	12.6637	8.43245	5.47473	5.33353	7.19211	8.94454	9.42427	7.78259	8.19145	9.74286	7.4269	10.8386	10.901	15.9608	13.9211	13.5477	12.3108	10.5533	9.3314	14.9676	6.40891	18.2769	2.9918	3.55067	3.29315	1.83249	3.01594	2.79214	3.6742	7.73168	3.09795	5.05251	4.48656	3.96798	3.61041	3.74211	3.85267	8.1873	6.90636	11.1058
STM3431	6.84992	4.57371	5.03243	3.8073	5.3478	5.69382	5.71417	4.03841	4.48978	3.6499	2.84425	4.06751	3.76328	4.82114	14.2732	21.0714	14.4208	13.7175	15.3871	12.7062	9.85343	13.3266	9.7436	6.99826	11.1095	11.2544	10.5232	11.3757	12.0006	10.8158	9.51062	1.87476	1.6389	2.872	4.79074	2.60683	3.74547	2.10776	3.0637	0.0551	0.0551	0.0551	2.58995	1.141	2.6831	3.5931	2.767	3.32745	4.09403
STM3432	4.21762	11.0645	11.485	8.72805	8.90236	9.95024	4.98566	6.64089	8.93649	17.8621	16.8397	10.5764	6.18568	16.6889	13.0942	15.6405	11.1083	10.6507	14.5606	8.76347	6.89699	13.8707	14.2902	11.1338	12.8473	11.5746	11.5532	12.7107	13.9602	9.98265	15.6654	2.44101	3.5807	3.73268	3.73012	2.44017	2.11619	3.73557	4.67165	2.66981	2.22083	2.95478	2.79428	2.61414	2.45203	3.61012	4.85404	4.47201	8.98862
STM3433	2.00245	5.63997	5.45602	3.15614	6.78863	3.30183	5.6413	7.96022	2.32735	5.59352	4.54423	8.56636	3.09238	12.154	3.86287	2.94619	3.19373	5.12037	4.2719	2.39752	5.1142	6.27954	3.96273	3.56567	4.58816	3.71407	3.70501	5.85768	4.94251	2.22202	3.88663	1.33747	1.37108	1.24762	1.76127	1.29212	0.0551	1.1328	1.73	1.43122	0.0551	0.645	0.583	0.7086	4.57675	0.778533	5.08503	1.40602	3.46669
STM3434	8.95611	15.1347	13.1778	11.4202	14.1114	11.478	17.1156	11.9345	9.73344	18.2536	15.2536	9.17568	14.4885	12.8368	14.3019	16.062	12.6069	13.9978	16.4811	11.6431	17.081	18.2193	16.834	12.3701	17.5369	15.5038	16.4168	14.7459	17.327	12.0602	19.4996	6.18577	6.39821	6.74249	5.4786	6.39554	4.60279	7.06157	4.10802	3.06	4.15066	2.62222	3.19119	2.47964	6.90475	2.90226	8.59664	7.07597	11.5
STM3435	5.28016	10.4445	10.2208	9.07152	9.32028	8.87733	8.58018	7.46377	8.3128	16.0018	11.5768	7.92218	7.41562	9.54937	11.3288	13.3427	11.788	12.4123	14.3544	11.9397	10.5728	15.5108	23.1315	17.9535	24.1314	18.8322	13.2574	14.4856	21.1816	7.93392	28.6706	4.19123	4.37601	4.50402	4.0048	4.30138	4.06318	3.95958	5.23652	4.34435	4.64797	3.52756	3.95028	2.93707	3.72628	2.99518	9.06949	7.99321	12.5381
STM3436	4.54976	3.40319	5.14584	5.96836	5.49433	5.70847	5.68433	4.87495	4.56857	6.07828	5.39774	4.18918	5.25231	5.4549	11.0333	10.4721	9.11265	10.1837	12.7791	8.46148	7.97689	13.3053	9.48928	6.41892	11.9844	9.56721	8.75729	11.2659	10.0863	7.4853	13.3943	3.57726	2.64527	3.58197	3.57306	3.91852	1.99543	4.81517	2.88838	3.60659	3.81775	3.67774	3.52295	1.3392	5.04712	3.49415	3.99628	4.45345	5.38379
STM3437	4.52987	10.2935	11.2204	7.07337	10.2062	7.7674	9.02932	10.2673	7.44612	17.4063	12.4394	7.76775	7.21663	9.63404	13.7186	14.4489	12.6839	13.39	16.2594	12.0053	23.4037	17.5494	18.8941	19.4767	19.0053	16.5373	13.153	14.3533	19.3137	10.4953	24.7062	4.39088	4.256	5.26503	5.38136	4.5215	3.45619	4.6338	7.29563	7.04151	6.50958	4.84732	4.65903	3.97478	5.69181	5.02075	7.94273	7.93959	12.2528
STM3438	0.0551	3.2855	1.11022	1.75722	0.0551	0.0551	2.3925	0.0551	0.0551	3.26374	1.90357	0.0551	0.0551	1.54788	5.99461	8.03556	5.23147	3.62719	5.25048	4.04514	5.58885	4.09351	2.44316	1.51837	2.58878	2.67574	6.25658	2.99288	3.15994	6.14163	2.42715	0.0551	0.0551	0.0551	2.46335	0.0551	0.0551	0.0551	0.0551	0.0551	0.0551	0.0551	0.0551	0.0551	0.0551	0.0551	1.0117	0.9018	1.27395
STM3439	6.07322	13.6527	10.9747	10.7183	12.5599	10.8686	9.32919	13.02	11.012	20.0005	17.7319	11.0165	10.0187	15.5907	8.38764	9.60496	7.27166	8.71191	10.5744	8.41706	13.4521	10.8558	19.9919	13.8032	17.8452	14.7207	9.92114	8.98461	18.867	6.68039	21.1326	3.54067	4.7651	4.69685	3.73989	3.76861	3.14205	4.42902	5.44853	3.19257	3.53673	3.52724	2.18953	2.3702	4.00788	3.34159	6.42463	5.54033	8.75705
STM3440	6.71306	13.1002	13.5045	12.2813	14.3155	13.0424	8.25607	12.3289	11.6251	20.2314	18.5353	11.8623	9.2377	14.2274	11.7816	12.9483	10.2564	11.0448	13.6828	11.0944	10.0393	15.1313	17.5772	16.7535	16.2742	15.015	11.7582	12.4819	17.268	8.78114	21.5865	4.43628	5.59279	5.28915	4.58232	4.3377	4.90161	4.20366	6.89426	4.61869	9.13718	4.33905	2.91879	3.5765	4.76391	4.2541	8.63293	8.02318	11.9662
STM3441	5.04623	5.10818	7.47247	7.7309	8.5024	7.11714	7.53768	5.75381	5.66948	6.90638	5.17742	5.05353	6.46874	5.08298	13.6138	14.1659	10.6622	14.5078	16.3106	11.8433	8.4208	18.2552	14.6899	9.70492	15.6325	14.8275	13.3403	15.9036	15.372	9.64057	14.5408	2.45379	2.57553	3.90841	3.27023	3.01045	4.12089	1.86368	3.37002	3.69643	3.33247	2.85529	2.10583	2.72986	2.87273	3.1502	3.80398	4.8491	5.19702
STM3443	0.0551	0.0551	0.0551	0.717	0.0551	0.0551	0.910333	1.5675	0.0551	0.0551	0.0551	0.0551	0.858431	0.9177	0.657488	1.00511	0.778692	0.871147	1.36629	1.27326	1.24783	1.84216	1.83409	1.53841	1.6137	1.94046	2.41067	1.24078	1.56251	0.993035	1.22837	2.4297	2.18319	1.98391	3.30668	2.63987	2.1721	2.18928	4.99164	1.37219	0.0551	2.48794	4.17453	1.96684	2.57744	1.9009	4.81824	3.86477	3.25627
STM3446	16.9918	16.7551	15.4492	15.9081	18.8785	14.5898	17.5168	18.8027	17.8407	21.3519	19.6389	19.4913	18.7998	21.0933	23.2119	24.752	18.7823	23.637	25.4949	21.4984	23.0104	23.3008	17.4199	14.7169	21.4294	19.899	14.2759	19.3935	19.0015	21.1724	21.6108	17.2033	15.9004	16.7724	14.6989	14.3306	14.673	15.6362	16.2247	12.7777	14.1559	12.6653	14.3132	14.0605	13.6877	13.9263	9.58765	12.4747	9.67927
STM3447	6.26595	5.37868	7.23706	7.25563	8.42571	7.4331	7.91529	6.99138	6.1336	8.32543	6.68811	5.63403	6.76176	5.87391	15.8105	17.2078	14.6923	15.4704	18.1716	13.2818	13.0019	17.4573	14.7824	10.9482	15.2622	15.69	14.2546	15.6115	16.1255	12.7029	14.1318	4.59224	3.91658	4.64253	6.75315	4.13128	4.67392	3.71159	3.95092	3.68599	4.6262	3.93327	3.86665	3.41726	4.23774	4.22059	4.52724	4.97641	7.26673
STM3448	3.12716	2.48611	4.22237	3.35922	4.86937	1.93419	2.17679	2.4517	0.0551	0.0551	2.96482	4.89081	2.35922	1.0227	5.65092	6.07653	4.32962	5.38188	7.44554	5.7074	11.7942	6.55818	4.86023	4.59057	5.71673	5.06851	5.68952	5.27893	6.89175	5.77761	7.04403	1.69178	1.8479	1.61041	0.0551	1.32939	0.845	1.6176	0.0551	0.0551	0.0551	0.0551	0.0551	0.0551	0.0551	0.0551	3.33784	3.06634	5.39519
STM3452	0.0551	0.0551	0.0551	0.8625	0.0551	0.0551	0.0551	0.0551	0.6163	0.0551	0.9185	0.0551	0.0551	0.0551	0.5912	0.544303	0.0551	0.4871	0.7423	0.5202	0.7526	0.0551	0.85265	1.42697	0.80325	0.783	1.12185	0.501	12.3232	0.39032	0.8214	0.0551	0.0551	0.0551	0.0551	0.0551	0.0551	0.0551	0.0551	0.0551	0.0551	0.0551	0.0551	0.0551	0.0551	0.0551	0.0551	0.0551	0.0551
STM3453	2.47364	2.30485	1.71783	2.06432	2.27156	3.49854	4.45097	5.4259	6.59246	3.24565	3.22144	3.1868	2.39247	3.23993	2.4492	2.52822	1.73306	2.46559	2.32374	1.79198	2.17713	3.65625	1.92328	2.9729	2.08106	2.12932	1.87003	1.90445	6.22991	1.62401	2.39252	2.49428	1.62937	1.7883	1.2099	1.26036	1.11847	1.69542	1.68876	1.23597	1.05275	1.28403	0.982589	0.0551	1.3094	0.870336	1.31356	1.54706	0.892373
STM3455	3.68388	2.49046	1.39323	1.60931	2.2642	1.4354	1.86347	3.10749	1.8389	3.87764	3.6233	3.27045	3.30018	3.89827	2.71645	1.63137	1.80733	3.75295	2.57829	2.06967	2.11006	5.20454	3.61874	1.71163	2.45098	3.61785	2.37671	2.65628	2.68214	1.63152	3.17303	2.95759	0.0551	1.8838	0.692104	0.0551	0.0551	1.245	1.7373	0.8866	1.20956	1.26722	1.32894	0.45232	0.0551	0.0551	1.26462	1.6831	1.29118
STM3466	1.99219	0.690322	1.89751	2.03134	3.08732	2.35714	2.09822	2.43695	2.13889	4.00951	1.99685	2.34926	2.84576	2.12018	2.20293	1.64103	1.82231	1.91715	2.29282	1.63767	1.73497	4.15573	2.15533	1.96387	2.70066	2.40426	0.0551	2.40288	3.8489	1.33199	2.67807	2.21885	1.81724	2.04336	2.35403	1.88175	2.69055	1.93459	2.80252	2.18818	2.36228	2.314	0.0551	1.56537	1.73385	1.35333	1.84545	1.5051	2.3391
STM3468	0.0551	0.0551	0.0551	0.0551	0.0551	0.0551	0.0551	0.0551	0.0551	0.0551	0.0551	0.0551	0.0551	0.0551	0.0551	0.0551	0.0551	0.0551	0.0551	0.0551	0.0551	0.0551	0.0551	0.0551	0.0551	0.0551	0.0551	0.0551	0.0551	0.0551	0.0551	2.1752	1.4458	2.05351	0.0551	1.74798	1.88001	2.34119	2.23955	1.6537	1.69334	1.04276	0.0551	0.0551	1.92772	1.34178	0.0551	0.0551	0.0551
STM3470	0.0551	0.0551	0.0551	0.0551	0.0551	0.0551	0.0551	0.0551	0.0551	0.0551	0.0551	0.0551	0.0551	0.0551	0.0551	0.0551	0.0551	0.0551	0.0551	0.0551	0.0551	0.0551	0.0551	0.0551	0.0551	0.0551	0.0551	0.0551	0.0551	0.0551	0.0551	0.0551	0.0551	0.0551	0.0551	0.0551	0.0551	0.0551	0.0551	0.0551	0.0551	0.0551	0.0551	0.0551	0.0551	0.0551	0.872584	0.6677	0.490257
STM3471	0.0551	0.0551	0.0551	0.0551	0.0551	0.0551	0.0551	0.0551	0.0551	0.0551	0.0551	0.0551	0.0551	0.0551	0.0551	0.0551	0.0551	0.0551	0.0551	0.0551	0.0551	0.0551	0.0551	0.0551	0.0551	0.0551	0.0551	0.0551	0.0551	0.0551	0.0551	0.0551	0.0551	0.0551	0.6721	0.0551	0.0551	0.0551	0.7573	0.0551	0.0551	0.0551	0.0551	0.0551	0.0551	0.0551	0.0551	0.0551	0.0551
STM3474	0.0551	0.0551	0.0551	0.0551	0.0551	0.0551	0.0551	0.0551	0.0551	0.0551	0.0551	0.0551	0.0551	0.0551	0.7074	1.21623	0.0551	0.0551	0.0551	0.0551	0.0551	0.0551	0.0551	0.0551	0.0551	0.0551	0.0551	0.0551	0.0551	0.0551	0.0551	0.0551	0.0551	0.0551	0.0551	0.0551	0.0551	0.0551	0.0551	0.0551	0.0551	0.0551	0.0551	0.0551	0.0551	0.0551	0.0551	0.0551	0.0551
STM3477	0.0551	1.0304	0.0551	0.0551	0.0551	0.0551	0.0551	0.791313	0.7098	1.56845	1.00865	0.4933	0.0551	0.9573	4.11956	2.39237	6.89423	5.59639	11.1012	2.24289	1.72157	9.88564	3.86501	1.6662	7.47483	6.39768	2.38093	8.81653	6.16926	2.38032	10.6847	6.60307	3.11972	8.87397	0.0551	4.11211	3.16548	2.01468	1.6853	0.0551	6.6239	1.717	0.0551	2.61165	2.543	0.0551	2.83482	2.56313	3.83178
STM3481	0.893457	0.730168	0.738115	1.25558	2.10361	1.22421	1.32188	1.73622	1.82067	2.1531	1.37561	2.07317	1.89569	2.5998	1.87891	1.74516	1.23544	1.42287	1.48132	1.49201	2.13706	1.23208	1.53476	1.12413	1.81163	1.7856	2.741	1.38619	1.69477	1.36319	1.27758	1.13282	0.895045	1.07507	0.959686	0.776373	1.05056	1.16672	0.0551	1.04347	0.0551	0.0551	0.6636	1.1071	0.729902	0.0551	1.00311	0.996807	0.633362
STM3483	1.0417	0.0551	1.28691	0.960361	1.94663	1.17649	1.17674	1.45136	1.34586	1.44228	0.0551	1.42493	1.375	1.41413	1.20043	1.7384	0.752252	1.22168	1.90366	1.35023	1.34014	1.20812	1.1846	1.0824	1.33031	1.19663	1.59547	1.35579	1.00381	0.982251	1.44829	1.57966	1.10935	0.0551	0.8053	1.011	1.24064	1.1163	0.7145	0.7192	0.986533	0.6815	0.924979	0.740518	0.0551	0.7596	0.563663	0.736376	0.579214
STM3485	0.0551	0.0551	0.0551	0.0551	0.0551	0.0551	1.3506	0.0551	0.0551	0.0551	0.0551	0.0551	0.0551	0.0551	1.06636	0.3752	0.0551	0.8375	0.0551	0.0551	0.5671	1.1556	0.0551	0.0551	0.3895	0.0551	1.1081	0.0551	0.0551	0.0551	0.0551	0.0551	0.0551	0.0551	0.0551	0.0551	0.0551	0.0551	0.0551	0.0551	0.0551	0.0551	0.0551	0.0551	0.0551	0.0551	0.0551	0.0551	0.0551
STM3486	0.0551	3.1614	0.0551	0.0551	0.0551	0.0551	0.0551	0.0551	1.00092	0.0551	0.8056	0.0551	0.6786	0.8724	0.0551	0.0551	0.0551	0.5111	0.0551	0.0551	0.4947	0.0551	0.7444	0.0551	0.0551	0.0551	0.5059	1.8026	0.0551	0.0551	0.0551	0.4116	0.4868	1.04167	0.0551	0.0551	0.0551	0.0551	0.0551	0.35445	0.0551	0.0551	0.0551	0.0551	0.0551	4.6239	4.4925	22.8978	3.6918
STM3487	0.0551	0.0551	0.0551	1.16148	0.0551	0.0551	0.0551	0.0551	0.0551	0.0551	0.0551	0.9562	0.0551	0.0551	2.55964	2.99994	2.23393	2.62665	2.5706	1.96306	2.59951	2.39078	2.15598	2.15451	2.38906	2.25784	2.46083	2.23436	1.76177	2.33999	2.63573	0.0551	0.0551	0.0551	0.0551	0.0551	0.0551	0.0551	0.0551	0.0551	0.0551	0.0551	0.0551	0.0551	0.0551	0.0551	0.374686	0.480021	0.2969
STM3493	0.0551	0.0551	0.0551	0.0551	0.0551	0.0551	0.0551	0.0551	0.0551	0.0551	0.0551	0.0551	0.0551	0.0551	0.0551	0.0551	0.0551	0.1978	0.3193	0.0551	0.0551	0.0551	0.0551	0.2203	0.4031	0.0551	0.0551	0.0551	0.0551	0.0551	0.0551	0.0551	0.0551	0.0551	0.0551	0.0551	0.0551	0.0551	0.0551	0.0551	0.0551	0.0551	0.0551	0.0551	0.0551	0.0551	0.0551	0.0551	0.0551
STM3498	0.5546	0.697546	0.0551	0.0551	0.0551	0.0551	1.0429	0.0551	0.0551	0.0551	0.95835	0.0551	1.52536	1.4375	0.0551	0.0551	0.3578	0.0551	0.0551	0.0551	0.0551	0.0551	0.0551	0.0551	0.0551	0.0551	0.0551	0.0551	0.0551	0.0551	0.0551	0.0551	0.0551	0.0551	0.0551	0.0551	0.0551	0.0551	0.0551	0.0551	0.0551	0.0551	0.0551	0.0551	0.0551	0.0551	0.0551	0.0551	0.0551
STM3499	0.0551	0.0551	0.0551	0.0551	0.0551	0.0551	0.0551	0.0551	0.0551	0.0551	0.0551	0.0551	0.0551	0.0551	0.0551	0.0551	0.0551	0.0551	0.0551	0.0551	0.6413	0.0551	0.0551	0.0551	0.0551	0.0551	2.6138	0.0551	0.0551	0.0551	0.0551	0.0551	1.1548	0.0551	2.5555	0.0551	0.0551	0.0551	0.0551	0.0551	0.0551	0.0551	0.0551	0.0551	0.0551	0.0551	0.0551	0.0551	0.0551
STM3500	0.75	0.0551	0.0551	0.949435	0.9834	1.26662	1.314	1.56215	3.33108	0.86355	1.15628	0.0551	1.1736	1.76891	9.5818	7.81395	6.66185	11.1932	11.6227	9.89329	7.9647	6.20969	7.183	8.20986	8.6723	9.85212	0.657311	7.11389	5.29771	8.70503	9.51972	3.8457	2.00124	3.79177	4.21916	4.26277	4.21445	3.98204	2.68891	6.0467	9.39971	2.88459	0.0551	3.00496	4.34325	3.49719	2.61619	2.14884	1.62839
STM3502	0.0551	0.5342	1.29625	0.0551	0.758215	1.7129	0.713889	1.29949	0.0551	1.60878	1.15146	0.0551	0.93668	0.0551	1.32113	1.18972	1.0439	0.909114	1.34428	1.22408	1.54326	1.19483	1.34797	0.886534	1.50796	1.2451	1.54565	4.0531	1.23512	1.01965	1.57838	1.75129	2.1101	1.54368	1.08786	1.95863	1.67587	1.83286	1.10202	0.8038	1.56908	0.974767	1.6986	0.0551	1.56759	0.702221	1.39079	1.60869	1.53108
STM3504	0.0551	3.26177	0.0551	0.926271	1.0473	1.29404	0.7251	4.67923	1.0305	0.0551	0.0551	0.6929	0.5091	0.0551	0.532822	0.5576	2.0606	0.0551	0.537056	0.0551	0.999804	0.0551	0.4627	0.559901	0.34077	0.0551	0.9438	0.0551	0.0551	0.4021	0.422333	0.9539	4.52737	0.8942	0.0551	0.0551	0.0551	0.0551	1.80741	1.89706	1.47759	1.4222	0.952404	1.4899	0.0551	0.5349	1.3749	1.96113	0.937449
STM3505	0.0551	0.0551	1.34195	0.0551	0.0551	0.0551	0.943983	0.0551	0.9797	0.0551	0.0551	0.0551	0.0551	0.0551	0.0551	0.0551	0.0551	0.0551	0.0551	0.0551	0.0551	0.0551	0.0551	0.0551	0.0551	0.0551	0.0551	0.0551	0.0551	0.0551	0.0551	0.0551	0.0551	0.0551	0.0551	0.0551	0.0551	0.0551	0.0551	0.0551	0.0551	0.0551	0.0551	0.0551	0.0551	0.0551	0.0551	0.0551	0.0551
STM3506	1.79122	2.20392	3.1505	0.94187	2.28809	1.78049	4.09365	0.854436	1.1954	4.05419	2.5865	1.62473	1.34945	1.07282	0.0551	0.0551	0.0551	0.0551	0.0551	0.0551	0.0551	0.0551	0.0551	0.0551	0.0551	0.0551	0.0551	0.0551	0.0551	0.0551	0.0551	0.0551	0.0551	0.0551	0.0551	0.0551	0.0551	0.0551	0.0551	0.0551	0.0551	0.0551	0.0551	0.0551	0.0551	0.0551	0.0551	0.0551	0.0551
STM3509	0.0551	3.7571	0.0551	0.0551	0.0551	0.0551	0.0551	0.0551	0.0551	0.0551	0.0551	0.0551	0.0551	0.0551	0.0551	0.0551	0.0551	0.0551	0.0551	0.0551	0.0551	0.0551	0.0551	0.0551	1.2071	0.0551	0.0551	0.0551	0.0551	0.0551	0.0551	0.0551	0.0551	0.0551	0.0551	0.0551	0.0551	0.0551	0.0551	0.0551	0.0551	0.0551	0.0551	0.0551	0.0551	0.0551	0.0551	0.0551	0.0551
STM3511	0.0551	0.0551	1.72939	1.34739	1.25695	3.74294	0.0551	2.61568	1.0519	2.78265	3.90285	3.02446	3.352	2.3535	0.0551	0.0551	0.4375	0.0551	0.0551	0.0551	0.0551	0.0551	1.8394	1.0052	0.0551	0.0551	1.20325	0.0551	1.5877	0.0551	0.0551	0.0551	0.0551	2.81684	0.0551	4.9041	0.0551	0.0551	0.0551	0.0551	0.0551	6.6612	0.0551	9.4369	0.6966	0.0551	3.8286	0.0551	0.0551
STM3513	0.0551	0.0551	0.0551	0.0551	0.0551	0.0551	0.0551	0.0551	0.0551	0.0551	0.0551	0.0551	0.0551	0.0551	0.0551	0.0551	0.0551	0.0551	0.8327	0.3619	0.0551	0.9396	0.0551	0.0551	0.0551	0.0551	1.1945	0.0551	0.0551	0.0551	0.0551	0.0551	0.0551	0.0551	0.0551	0.0551	0.0551	0.0551	0.0551	0.0551	0.0551	0.0551	0.0551	0.0551	0.0551	0.0551	0.0551	0.0551	0.0551
STM3514	0.0551	0.0551	0.0551	0.0551	0.0551	0.0551	0.0551	0.0551	0.0551	0.0551	0.0551	0.0551	0.0551	0.0551	0.2555	0.2182	0.527059	0.0551	0.0551	0.0551	0.74016	0.0551	0.4757	0.0551	0.0551	0.52711	0.0551	0.0551	0.0551	0.0551	0.5287	0.0551	0.0551	0.0551	0.0551	0.0551	0.0551	1.752	0.0551	0.0551	0.0551	0.0551	0.0551	0.0551	0.0551	0.0551	0.0551	0.0551	0.0551
STM3523	0.0551	0.0551	0.0551	0.0551	0.0551	0.0551	0.0551	0.0551	0.0551	0.0551	0.0551	0.0551	1.287	0.5264	0.0551	0.0551	0.0551	0.0551	0.0551	0.0551	0.4716	0.0551	1.8207	0.0551	2.3812	3.5742	0.0551	2.774	0.0551	1.2246	0.0551	1.3733	0.0551	0.0551	0.0551	0.0551	0.0551	0.0551	0.0551	0.0551	0.0551	0.0551	0.0551	0.0551	0.0551	0.0551	0.0551	0.0551	0.0551
STM3526	2.9901	3.15949	3.27511	3.09971	4.47168	3.85741	3.58465	3.34117	2.9492	4.01663	2.94805	3.70145	3.69987	3.87712	1.28594	1.05496	0.992912	1.26847	1.49497	1.19189	1.19673	1.74447	1.65451	1.17483	1.93136	2.07159	0.0551	1.59119	1.26471	1.15177	1.78933	1.52441	1.5855	2.33905	1.81275	1.56269	1.93267	1.89574	1.83166	2.36748	1.15672	1.87101	0.0551	1.71937	0.628565	0.759622	0.0551	2.0205	0.3184
STM3534	0.0551	0.5362	0.0551	0.0551	0.0551	0.0551	0.0551	0.0551	0.0551	0.0551	0.0551	0.0551	0.0551	0.0551	5.5073	6.7905	6.23341	0.0551	6.0707	5.21227	3.747	4.22189	4.51503	2.87817	3.40339	3.22766	1.48707	3.60633	3.8611	3.46249	4.22847	0.6697	0.0551	2.12197	7.66726	0.0551	0.0551	0.816573	0.0551	0.0551	0.0551	1.8107	0.0551	1.887	2.96849	1.893	2.5522	1.9936	2.2966
STM3535	0.632106	1.64268	0.0551	0.54705	1.55093	0.985988	1.50943	1.04891	1.04286	0.0551	1.14528	0.605822	1.42151	1.55756	0.780937	0.646221	0.0551	0.78514	0.844465	0.665294	1.84001	0.866079	0.880957	1.2824	0.842303	0.920435	2.61037	0.791427	0.873055	0.851524	1.23376	1.9541	2.23772	1.82009	2.00795	2.00016	1.64587	2.54234	1.89026	2.39523	0.623519	1.56875	2.06195	1.08747	2.439	0.908535	1.8105	1.36656	1.79827
STM3536	0.0551	0.0551	0.0551	0.0551	0.0551	0.0551	0.0551	0.0551	2.71739	0.0551	0.0551	0.0551	0.0551	0.0551	0.0551	0.0551	0.0551	0.0551	0.0551	0.0551	0.0551	0.0551	0.0551	2.06389	0.0551	0.0551	0.0551	0.0551	0.0551	0.0551	0.0551	0.0551	0.0551	0.0551	0.0551	0.0551	0.0551	0.0551	0.0551	2.50727	0.0551	0.0551	0.0551	0.0551	0.0551	0.0551	0.0551	0.0551	0.0551
STM3538	0.0551	0.0551	0.0551	0.0551	0.0551	0.0551	0.0551	0.0551	1.33595	0.0551	0.0551	0.0551	0.0551	0.0551	0.0551	0.0551	0.0551	0.0551	0.0551	0.0551	0.0551	0.0551	0.0551	0.0551	0.0551	0.0551	0.819993	0.0551	0.0551	0.0551	0.0551	0.0551	0.0551	0.0551	0.0551	0.0551	0.0551	0.0551	0.0551	1.1456	0.0551	0.0551	0.0551	0.0551	0.0551	0.0551	0.5113	0.0551	0.0551
STM3539	1.12205	2.55984	2.34407	1.58842	2.5963	1.48353	0.7411	2.17783	6.41213	3.39534	1.29469	3.28408	1.68626	0.887292	1.46879	1.7906	1.1223	1.25911	1.7312	1.20299	1.2634	1.13375	0.0551	0.649823	2.74549	1.96786	1.35289	0.992976	0.763033	0.912802	0.680315	0.9435	1.1087	0.0551	0.0551	0.0551	0.637428	0.0551	0.0551	2.8315	0.634966	0.0551	0.5452	0.0551	0.516	0.0551	0.0551	0.0551	0.0551
STM3551	0.0551	0.0551	0.0551	0.0551	0.0551	0.0551	0.0551	0.0551	0.0551	0.0551	0.0551	0.0551	0.0551	0.0551	0.0551	0.0551	0.0551	0.0551	0.0551	0.0551	0.0551	0.0551	0.0551	0.0551	0.0551	0.0551	0.0551	0.0551	0.0551	0.0551	0.0551	1.37718	0.0551	0.0551	0.0551	0.0551	0.0551	0.0551	0.0551	0.0551	0.0551	0.0551	0.0551	0.0551	0.0551	0.0551	0.741304	1.0199	1.00388
STM3552	0.0551	0.0551	0.0551	0.0551	0.0551	0.0551	0.0551	0.0551	0.0551	0.0551	0.0551	0.0551	0.0551	0.0551	0.0551	0.0551	0.0551	0.0551	0.0551	0.0551	0.0551	0.0551	0.0551	0.0551	0.0551	0.0551	0.0551	0.0551	0.0551	0.0551	0.0551	3.46403	3.22125	0.0551	2.71638	2.84375	3.60994	3.69904	2.2746	0.0551	0.0551	2.87098	3.23155	1.49027	1.5979	1.46873	3.13504	2.38984	3.03904
STM3553	0.0551	0.0551	0.0551	0.0551	0.0551	0.0551	0.0551	0.0551	0.0551	0.0551	0.0551	2.3559	0.0551	0.0551	0.0551	0.0551	0.0551	0.0551	0.0551	0.0551	0.0551	0.0551	0.0551	0.0551	0.0551	0.0551	3.4383	0.0551	0.0551	0.0551	0.0551	0.0551	0.0551	0.0551	0.0551	0.0551	0.0551	1.5911	0.0551	0.0551	0.0551	0.0551	0.0551	0.0551	0.0551	0.0551	0.0551	0.0551	0.0551
STM3554	0.0551	3.4549	0.0551	0.0551	0.0551	0.0551	0.0551	0.0551	0.0551	0.0551	0.0551	2.7349	0.0551	0.0551	0.0551	0.0551	0.0551	0.0551	0.0551	0.0551	0.83075	0.0551	0.0551	0.0551	0.0551	0.0551	0.0551	0.0551	0.0551	0.0551	0.0551	0.0551	0.0551	0.0551	0.0551	0.0551	0.0551	0.0551	0.0551	0.0551	0.0551	0.0551	0.0551	0.0551	0.0551	0.0551	0.0551	0.0551	0.0551
STM3557	1.7101	1.1621	0.0551	0.0551	3.04177	0.979877	1.93359	0.9999	0.0551	1.2341	1.4307	1.71681	2.16368	2.97765	0.0551	1.34271	0.0551	1.2101	0.0551	2.44041	2.51632	0.876765	1.38331	0.6492	0.0551	1.1723	1.83828	1.83011	0.0551	2.4342	2.35726	4.82912	5.47991	3.65721	2.39967	4.31742	5.07485	4.80305	3.92947	1.91948	0.0551	3.25797	2.63411	3.6016	3.24464	2.38314	2.86993	2.40065	2.50888
STM3569	0.0551	0.0551	0.0551	0.0551	0.0551	0.0551	0.0551	0.0551	0.0551	0.0551	0.0551	0.0551	0.0551	0.0551	0.2101	0.0551	0.0551	0.0551	0.0551	0.0551	0.0551	0.0551	0.0551	0.0551	0.0551	0.0551	0.0551	0.0551	0.0551	0.0551	0.0551	0.0551	0.0551	0.0551	0.0551	0.0551	0.0551	0.0551	0.0551	0.0551	0.0551	1.6256	0.0551	0.0551	0.0551	3.2975	0.0551	0.0551	0.0551
STM3570	0.0551	0.0551	0.0551	0.0551	0.0551	0.0551	0.0551	0.0551	0.0551	0.0551	0.0551	0.0551	0.0551	0.0551	0.4808	0.3124	0.0551	0.0551	0.0551	0.0551	0.0551	0.0551	0.0551	0.0551	0.0551	0.0551	0.608847	0.0551	0.0551	0.0551	0.0551	0.0551	0.0551	0.0551	0.0551	0.0551	0.0551	0.0551	0.0551	0.0551	0.0551	0.0551	0.0551	0.0551	0.0551	0.0551	0.486	0.0551	0.0551
STM3571	0.0551	0.0551	0.0551	0.0551	0.0551	0.0551	0.0551	0.0551	0.0551	0.0551	0.0551	0.0551	0.0551	0.0551	0.0551	0.0551	0.0551	0.0551	0.0551	0.0551	0.0551	0.3404	0.0551	0.0551	0.0551	0.0551	0.632373	0.0551	0.0551	0.0551	0.0551	0.0551	0.0551	0.0551	0.0551	0.0551	0.0551	0.0551	1.1175	0.0551	0.0551	1.1339	0.0551	0.0551	0.0551	0.0551	0.0551	0.0551	0.0551
STM3576	0.9447	0.6051	0.0551	1.4932	0.397	0.0551	0.0551	0.0551	0.0551	0.5302	21.1615	9.9084	31.9134	37.9157	0.0551	0.0551	0.0551	7.8729	0.0551	2.2856	0.0551	30.1097	0.5159	0.0551	0.0551	6.5937	0.0551	0.0551	0.0551	0.0551	10.8235	0.0551	0.0551	0.0551	0.0551	6.0735	0.0551	0.0551	0.0551	0.0551	0.0551	0.0551	0.0551	0.0551	0.0551	0.0551	0.5295	0.0551	0.0551
STM3577	0.0551	0.0551	0.0551	0.0551	0.0551	0.0551	0.0551	0.0551	0.0551	0.0551	0.0551	0.0551	0.0551	0.0551	1.26506	0.593217	0.0551	1.19495	1.51081	1.45239	0.0551	0.935738	0.5767	0.0551	0.0551	1.10862	0.0551	1.35245	0.0551	1.24533	1.71565	0.0551	0.0551	0.0551	0.779803	0.653292	0.954248	0.0551	0.959626	0.0551	0.0551	0.0551	0.0551	0.0551	1.3703	0.771833	0.909192	0.769306	0.0551
STM3580	4.6454	9.90546	3.24921	1.82328	3.62673	1.93599	6.42912	3.26582	3.63969	8.20713	7.86836	2.75184	6.00258	6.82835	2.85714	2.66531	1.7337	2.06911	3.81438	2.27413	2.80787	2.20547	1.95966	1.46424	3.17987	2.09288	3.92036	2.34769	3.45569	2.50977	2.76827	1.82893	2.80384	2.08399	1.82066	2.0878	1.43196	2.55801	2.5143	3.97782	3.6943	1.41709	2.28882	1.32571	2.35768	1.27347	1.62891	2.03495	1.73807
STM3587	0.0551	0.0551	0.0551	0.0551	0.0551	0.0551	0.0551	0.0551	0.0551	0.0551	0.0551	0.0551	0.0551	0.0551	0.0551	0.0551	0.0551	0.0551	0.0551	0.0551	0.0551	0.0551	0.0551	0.2747	0.0551	0.0551	0.0551	0.0551	0.0551	0.0551	0.0551	0.0551	0.0551	0.0551	0.0551	0.0551	0.0551	0.0551	0.0551	2.07004	0.0551	0.0551	0.0551	0.0551	0.0551	0.0551	0.0551	0.0551	0.0551
[truncated: 278 more rows]
[truncated: 14 more columns]
