# Supplementary material for: Systems analysis of multiple regulator perturbations allows discovery of virulence factors in Salmonella
Source: BMC Syst Biol. 2011 Jun 28;5:100. doi: 10.1186/1752-0509-5-100 (PMC3213010; doi:10.1186/1752-0509-5-100)
Supplement: Additional file 4 — Table S2. Topological enrichment in protein association and integrated networks. [file 1752-0509-5-100-S4.XLSX]

## Sheet: Sheet1
		Virulence essentiality						E. coli conservation (PID > 95%)			M. musculus conservation (PID > 20%)
Z score Threshold	Data source	BN	BN-back	p value	HB	HB-back	p bvalue	BN	BN-back	p value	BN	BN-back	p value
2	Proteomics	0.0465116	0.0430663	0.819533	0.0542636	0.042205	0.494234	0.0542636	0.0465116	0.661586	0.496124	0.38329	0.0136972
	Transcriptomics	0.0620155	0.0413437	0.256608	0.0465116	0.0430663	0.819533	0.108527	0.0404823	0.00182838	0.418605	0.391904	0.569751
	Combined	0.0697674	0.0404823	0.165791	0.0775194	0.039621	0.0635692	0.100775	0.0413437	0.00673075	0.55814	0.3764	8.85714e-05
3	Proteomics	0.0697674	0.0404823	0.165791	0.0542636	0.042205	0.494234	0.0465116	0.047373	1	0.449612	0.388458	0.184612
	Transcriptomics	0.0542636	0.042205	0.494234	0.0465116	0.0430663	0.819533	0.139535	0.037037	1.00462e-05	0.465116	0.386736	0.0879962
	Combined	0.0866142	0.039267	0.0210424	0.0787402	0.0401396	0.0630905	0.125984	0.0383944	0.000125695	0.511811	0.382199	0.00544219
4	Proteomics	0.0390625	0.0441176	1	0.0703125	0.0406574	0.16521	0.0390625	0.0475779	0.826615	0.4375	0.389273	0.295664
	Transcriptomics	0.0634921	0.0420315	0.253796	0.0555556	0.0429072	0.491995	0.111111	0.0402802	0.00143665	0.507937	0.380911	0.00697773
	Combined	0.104651	0.042362	0.0286387	0.0813953	0.0449294	0.17808	0.0581395	0.0629012	1	0.418605	0.397946	0.728787
