# Supplementary material for: Systems analysis of multiple regulator perturbations allows discovery of virulence factors in Salmonella
Source: BMC Syst Biol. 2011 Jun 28;5:100. doi: 10.1186/1752-0509-5-100 (PMC3213010; doi:10.1186/1752-0509-5-100)
Supplement: Additional file 5 — Table S3. Network topology of integrated network. [file 1752-0509-5-100-S5.XLSX]

## Sheet: NetworkInformation
ORF	Cluster	Degree	Betweenness	BetweennessRank	BetweennessPercentage	ClusteringCoefficient	Closeness	Name	Description	SIEVE	%GC	Ecoli	M.mus	Vir1	Vir2	Vir3	Vir4	Vir5	VirSum
PSLT028	1	13	555.947	508	0.752593	0	0.00227636	ccdB	toxin addiction system: toxin	0.375661	0.58	0	0.158	0	0	0	0	0	0
PSLT037	1	6	0	675	1	NA	0.00227457	spvD	Salmonella plasmid virulence: hydrophilic protein	4.27749	0.329	0	0	0	0	0	0	0	0
PSLT038	1	27	937.378	407	0.602963	0.333333	0.0022781	spvC	Salmonella plasmid virulence: hydrophilic protein	2.51501	0.455	0	0.104	1	0	0	0	0	1
PSLT046	1	19	4434.16	178	0.263704	0	0.00228326		putative carbonic anhydrase	0.262068	0.493	0.199	0.069	1	0	1	0	0	2
STM0005	1	16	927	410	0.607407	0	0.00228191	yaaA	putative cytoplasmic protein	0.0634591	0.507	0.864	0	0	0	0	0	0	0
STM0024	1	16	927	410	0.607407	0	0.00228376	bcfD	fimbrial subunit	1.09004	0.501	0.427	0.125	1	0	0	0	0	1
STM0081	1	8	0	675	1	NA	0.00228359		putative secreted protein	1.67303	0.471	0	0	0	0	0	0	0	0
STM0082	1	189	32245.1	9	0.0133333	0.253333	0.00228817	srfN	putative secreted protein	0.90191	0.466	0.333	0.125	1	0	0	0	1	2
STM0086	1	74	2458.82	267	0.395556	0.490909	0.00228044	kefC	CPA2 family, K+ efflux antiporter, glutathione-regulated	-1.06281	0.582	0.902	0.16	0	0	0	0	0	0
STM0115	1	68	7.97408	609	0.902222	0.928571	0.00228569	leuO	putative transcriptional regulator (LysR family)	-0.393878	0.481	0.873	0	1	0	0	0	0	1
STM0221	1	25	0	675	1	1	0.00228466	uppS	undecaprenyl pyrophosphate synthetase (di-trans,poly-cis-decaprenylcistransferase)	-0.488351	0.513	0.937	0.321	0	0	0	0	0	0
STM0228	1	26	5908.15	134	0.198519	0.166667	0.00228518	lpxA	UDP-N-acetylglucosamine acetyltransferase	-0.714617	0.536	0.935	0.153	0	0	0	0	0	0
STM0239	1	25	927	410	0.607407	0.333333	0.00228415	yaeQ	putative cytoplasmic protein	-0.683279	0.558	0.89	0	0	0	0	0	0	0
STM0261	1	21	1036.42	395	0.585185	0.333333	0.00228148	gloB	hydroxyacylglutathione hydrolase	0.0790513	0.442	0.785	0.367	0	0	0	0	0	0
STM0293	1	8	0	675	1	NA	0.00228061		putative cytoplasmic protein	3.67364	0.298	0	0.169	0	0	0	0	0	0
STM0383	1	21	4371.16	179	0.265185	0.333333	0.00228451	yaiB	putative cytoplasmic protein	1.13518	0.47	0.83	0	0	0	0	0	0	0
STM0407	1	72	313.964	538	0.797037	0.644444	0.00227831	secD	preprotein translocase, IISP family, part of the channel	-1.04251	0.545	0.951	0	0	0	0	0	0	0
STM0417	1	6	0	675	1	NA	0.00228275	ribH	riboflavin synthase, beta chain	-0.784654	0.545	0.91	0	0	0	0	0	0	0
STM0418	1	18	138.976	565	0.837037	0.333333	0.00228495	nusB	transcription termination; L factor	-1.05611	0.53	0.971	0.151	0	0	0	0	0	0
STM0424	1	9	0	675	1	NA	0.0022799	xseB	exonuclease VII, small subunit	-0.579041	0.545	0.9	0.237	0	0	0	0	0	0
STM0442	1	66	2132.53	283	0.419259	0.464286	0.00228533	cyoB	cytochrome o ubiquinol oxidase subunit I	-0.160864	0.538	0.958	0.312	1	0	0	0	0	1
STM0443	1	23	927	410	0.607407	0.333333	0.00228179	cyoA	cytochrome o ubiquinol oxidase subunit II	-0.18392	0.507	0.95	0.101	0	0	0	0	0	0
STM0446	1	29	2912.96	240	0.355556	0	0.00228374	bolA	morphogene; putative regulator of murein genes (BolA family)	-0.091696	0.489	0.924	0.438	0	0	0	0	0	0
STM0570	1	12	2102.1	287	0.425185	0	0.00228122	apeE	outer membrane N-acetyl phenylalanine beta-naphthyl ester-cleaving esterase	0.121687	0.557	0.076	0.043	0	0	0	0	0	0
STM0584	1	84	4538.08	174	0.257778	0.488889	0.00228641	entD	enterochelin synthetase, component D (phoshpantetheinyltransferase)	0.354803	0.56	0.453	0.098	0	0	0	0	0	0
STM0617	1	20	8542.28	81	0.12	0	0.00228641	rna	RNase I, cleaves phosphodiester bond between any two nucleotides	0.000170131	0.548	0.731	0.175	0	0	0	0	0	0
STM0628	1	23	7644.95	94	0.139259	0	0.00228645	pagP	PhoPQ-activated gene	0.629532	0.495	0.737	0	0	0	0	0	0	0
STM0670	1	14	2028.48	289	0.428148	0	0.00228111	miaB	methylthiolation of isopentenylated A37 derivatives in rRNA	-1.1515	0.539	0.983	0.376	0	0	0	0	0	0
STM0778	1	20	927	410	0.607407	0.333333	0.00227533	modF	putative ABC superfamily (atp_bind), molybdenum transporter	-1.06025	0.555	0.876	0.23	0	0	0	0	0	0
STM0785	1	12	987.073	401	0.594074	0	0.00227781	ybhE	putative 3-carboxymuconate cyclase	-0.25774	0.558	0.915	0.154	0	0	0	0	0	0
STM0796	1	32	303.109	540	0.8	0.666667	0.00228512	bioC	biotin biosynthesis; reaction prior to pimeloyl CoA	-0.919156	0.599	0.705	0.223	0	0	0	0	0	0
STM0797	1	15	11261.5	57	0.0844444	0	0.00228667	bioD	dethiobiotin synthetase	-1.43186	0.592	0.741	0.145	0	0	0	0	0	0
STM0809	1	8	0	675	1	NA	0.00228021		putative inner membrane protein	2.85354	0.411	0	0	0	0	0	0	0	0
STM0930	1	14	2545.34	263	0.38963	0	0.00228308	orfB	putative cytoplasmic protein	0.529027	0.539	0.944	0.187	0	0	0	0	0	0
STM0931	1	58	0	675	1	1	0.00228617	ybjR	putative aminidase	-0.791555	0.571	0.812	0.058	0	0	0	0	0	0
STM0957	1	17	0	675	1	1	0.00228463	cydD	ABC superfamily (atp&memb), cytochrome-related transporter, Zn sensitive	-1.43559	0.566	0.908	0.241	0	0	0	0	0	0
STM0961	1	32	334.522	536	0.794074	0.666667	0.002284	lolA	periplasmic protein effects translocation of lipoproteins from inner membrane to outer membrane	-0.30513	0.503	0.941	0.103	1	1	0	0	0	2
STM0970	1	19	2777	248	0.367407	0	0.00228165	pflA	pyruvate formate lyase activating enzyme 1	0.240903	0.482	0.869	0.168	0	0	0	0	0	0
STM0972	1	8	0	675	1	NA	0.00228002	sopD-2	homologous to secreted protein sopD	3.8177	0.334	0	0.132	1	1	0	0	0	2
STM0978	1	14	927	410	0.607407	0	0.00227812	aroA	3-enolpyruvylshikimate-5-phosphate synthetase	-1.2492	0.539	0.895	0	0	0	0	0	0	0
STM1044	1	31	236.99	548	0.811852	0.7	0.00228482	sodC	Gifsy-2 prophage: superoxide dismutase precursor (Cu-Zn)	0.408737	0.488	0.537	0.243	1	1	0	0	0	2
STM1074	1	13	927	410	0.607407	0	0.00227533	yccF	putative inner membrane protein	-0.223897	0.52	0.926	0.115	1	1	0	0	0	2
STM1088	1	24	2208.96	275	0.407407	0	0.00227823	pipB-1	Pathogenicity island encoded protein: SPI5	3.23133	0.393	0.117	0.162	0	0	0	0	1	1
STM1152	1	26	927	410	0.607407	0.333333	0.00228291	yceK	putative outer membrane lipoprotein	0.48818	0.529	0.88	0	0	0	1	0	0	1
STM1153	1	9	0	675	1	NA	0.00227937	msyB	acidic protein suppresses mutants lacking function of protein export	1.02961	0.524	0.927	0	0	0	0	0	0	0
STM1206	1	13	1410.82	370	0.548148	0	0.00227826	ycfL	putative outer membrane lipoprotein	0.288242	0.578	0.782	0.194	0	0	0	0	0	0
STM1222	1	87	6985.9	108	0.16	0.32967	0.0022863	potD	ABC superfamily (peri_perm), spermidine/putrescine transporter	-0.985614	0.515	0.94	0.057	0	0	0	0	0	0
STM1231	1	9	0	675	1	NA	0.00228201	phoP	response regulator in two-component regulatory system with PhoQ, transcribes genes expressed under low Mg+ concentration (OmpR family)	-1.00254	0.518	0.929	0	0	0	0	0	0	0
STM1244	1	65	3265.45	226	0.334815	0.178571	0.00228546	pagD	PhoP regulated	2.52263	0.418	0	0.172	0	1	0	0	0	1
STM1246	1	14	927	410	0.607407	0	0.00227471	pagC	PhoP regulated: reduced macrophage survival	1.28067	0.433	0.362	0.13	1	0	0	0	0	1
STM1269	1	24	424.451	524	0.776296	0.5	0.00228261		putative chorismate mutase	1.47667	0.472	0.149	0.138	0	0	0	0	0	0
STM1322	1	100	1791.25	341	0.505185	0.475	0.00228609	yniC	putative enzyme	-1.44024	0.551	0.901	0.248	0	0	0	0	0	0
STM1393	1	180	704.218	494	0.731852	0.596491	0.00228687	ssaB (spiC)	Secretion system apparatus	2.21835	0.414	0	0	1	1	1	0	1	4
STM1394	1	43	57.0856	577	0.854815	0.8	0.00228547	ssaC	Secretion system apparatus	0.994952	0.423	0.189	0.05	1	1	1	0	1	4
STM1395	1	42	1066.96	392	0.580741	0.2	0.00228507	ssaD	Secretion system apparatus	1.56604	0.437	0	0	1	1	1	0	1	4
STM1396	1	163	540.786	513	0.76	0.610294	0.0022869	ssaE	Secretion system effector	2.2823	0.426	0	0.25	1	1	1	0	0	3
STM1397	1	29	1634.21	353	0.522963	0.333333	0.00227966	sseA	Secretion system effector	2.44257	0.408	0	0.222	1	1	1	0	1	4
STM1398	1	21	0	675	1	1	0.0022822	sseB	Secretion system effector	2.37882	0.434	0	0.163	1	0	0	0	0	1
STM1399	1	38	1860.11	305	0.451852	0.1	0.00228152	sscA	Secretion chaperone and relative of lcrH regulator	0.358944	0.507	0.159	0.166	0	0	0	0	0	0
STM1400	1	43	0	675	1	1	0.00228369	sseC	Secretion system effector	1.94413	0.461	0	0.118	0	1	0	0	1	2
STM1402	1	144	10996.4	60	0.0888889	0.294118	0.00228694	sseE	Secretion system effector	1.91147	0.452	0	0.138	1	1	0	0	0	2
STM1403	1	66	250.815	544	0.805926	0.809524	0.00228679	sscB	Secretion system chaparone	0.24714	0.477	0.215	0.25	0	1	0	0	0	1
STM1404	1	188	5412.92	150	0.222222	0.428571	0.00228715	sseF	Secretion system effector	2.55606	0.491	0	0	0	1	0	1	0	2
STM1406	1	219	25436.1	13	0.0192593	0.395257	0.0022877	ssaG	Secretion system apparatus	1.73029	0.386	0	0	0	0	0	1	1	2
STM1407	1	223	4720.47	168	0.248889	0.474308	0.0022876	ssaH	Secretion system apparatus	2.27336	0.441	0	0	0	0	0	0	0	0
STM1408	1	200	2182.41	278	0.411852	0.519048	0.0022872
STM1409	1	43	2056.85	288	0.426667	0.238095	0.00228461	ssaJ	Secretion system apparatus: homology with the yscJ/mxiJ/prgK family of lipoproteins	1.31487	0.421	0.12	0.076	1	1	1	0	1	4
STM1411	1	109	7776.51	92	0.136296	0.242424	0.00228642	ssaK	Secretion system apparatus	2.63494	0.427	0	0.161	0	1	1	0	1	3
STM1412	1	45	1604.38	355	0.525926	0.1	0.00228388	ssaL	Secretion system apparatus	2.22985	0.457	0	0.124	1	1	0	0	1	3
STM1413	1	236	44050.5	3	0.00444444	0.375385	0.00228906	ssaM	Secretion system apparatus	2.16161	0.421	0	0	0	1	1	0	1	3
STM1416	1	129	1870.27	303	0.448889	0.626374	0.00228709
STM1417	1	108	674.373	499	0.739259	0.712121	0.00228634	ssaP	Secretion system apparatus	3.08732	0.447	0	0	0	1	0	1	0	2
STM1418	1	16	8.01609	608	0.900741	0	0.0022815	ssaQ	Secretion system apparatus	2.0725	0.467	0	0.13	1	1	1	0	1	4
STM1419	1	8	0	675	1	NA	0.00228152	yscR	Secretion system apparatus: homology with YscR of the secretion system of Yersinia	0.722012	0.43	0.386	0	0	1	0	0	1	2
STM1420	1	36	0	675	1	1	0.00228557	ssaS	Secretion system apparatus: homology with YscS of the secretion system of Yersinia	0.985188	0.421	0.227	0	0	1	1	0	0	2
STM1421	1	41	42.3462	581	0.860741	0.7	0.00228493	ssaT	Secretion system apparatus: homology with YscT of the secretion system of Yersinia	1.23609	0.39	0.147	0	0	1	1	0	0	2
STM1422	1	33	927	410	0.607407	0.5	0.00228353	ssaU	Secretion system apparatus: homology with YscU of the secretion system of Yersinia	0.987744	0.397	0.312	0	1	1	1	0	0	3
STM1439	1	19	13229.3	43	0.0637037	0	0.00228699	ydhF	putative aldo/keto reductase	-0.793907	0.523	0.896	0.232	0	0	0	0	0	0
STM1444	1	8	0	675	1	NA	0.00228125	slyA	transcriptional regulator for hemolysin (MarR family)	-0.470305	0.486	0.884	0.212	0	0	0	0	0	0
STM1480	1	6	0	675	1	NA	0.00227825	pntB	pyridine nucleotide transhydrogenase (proton pump), beta subunit	-0.730567	0.55	0.955	0.511	0	0	0	0	0	0
STM1538	1	13	1223.44	384	0.568889	0	0.00227774		putative hydrogenase-1 large subunit	0.1496	0.527	0.663	0.063	0	0	0	0	0	0
STM1540	1	7	0	675	1	NA	0.00227755		putative hydrolase	0.871901	0.478	0	0.085	0	0	0	0	1	1
STM1548	1	104	1233.45	382	0.565926	0.561905	0.0022862
STM1561	1	28	8055.68	89	0.131852	0.166667	0.0022882		putative outer membrane or secreted lipoprotein	0.656985	0.538	0	0	0	0	0	0	0	0
STM1583	1	16	1781.97	342	0.506667	0	0.00228008	steA	putative cytoplasmic protein	3.29171	0.429	0	0	1	1	0	0	0	2
STM1598	1	19	1364.79	373	0.552593	0.333333	0.00228284	ydcR	putative regulatory protein, gntR family	-1.11736	0.532	0.863	0.217	0	0	0	0	0	0
STM1599	1	209	36741.1	7	0.0103704	0.193122	0.00228798	pdgL	Periplasmic dipeptidase for D-ala-D-ala digestion in peptidoglycan	1.48552	0.475	0.242	0.156	0	0	0	0	0	0
STM1601	1	204	5426.49	148	0.219259	0.458874	0.00228731	ugtL	putative membrane protein: homology with chitinase from Schizosaccharomyces	2.31921	0.405	0	0.114	0	0	0	0	0	0
STM1603	1	109	6227.89	124	0.183704	0.346154	0.00228747	yncJ	putative periplasmic protein	1.09945	0.517	0.737	0.145	0	0	0	0	0	0
STM1630	1	8	0	675	1	NA	0.00228446		putative inner membrane protein	2.6149	0.366	0.038	0.197	0	0	0	0	1	1
STM1633	1	103	3160.05	231	0.342222	0.508333	0.00228621		putative periplasmic binding protein	1.12127	0.396	0.245	0.15	1	0	0	0	0	1
STM1634	1	81	2195.24	277	0.41037	0.4	0.00228685		putative amino acid ABC transporter permease component	0.526624	0.42	0.293	0	0	0	0	0	0	0
STM1635	1	133	6584.28	113	0.167407	0.316667	0.00228748		putative ABC-type polar amino acid transport system, ATPase component	0.385118	0.435	0.391	0	0	0	0	0	0	0
STM1636	1	24	0	675	1	1	0.00228472		putative ABC-type transport system probable membrane spanning protein	0.54559	0.435	0.319	0	0	0	0	0	0	0
STM1679	1	13	0	675	1	1	0.00227801	mppA	periplasmic murein tripeptide transport protein, also negative regulator of mulitple antibiotic resistance	-0.52792	0.489	0.927	0	0	0	0	0	0	0
STM1695	1	33	5540.8	144	0.213333	0.2	0.00227885	sapD	ABC superfamily (atp-binding), peptide transport protein	-0.89702	0.519	0.967	0	0	0	0	0	0	0
STM1696	1	8	0	675	1	NA	0.00227837	sapF	ABC superfamily (atp-binding), peptide transport protein	-0.90888	0.543	0.978	0.235	0	0	0	0	0	0
STM1698	1	20	1738.77	345	0.511111	0.333333	0.00228225
STM1699	1	60	0	675	1	1	0.00228621	ycjE	putative cytoplasmic protein	2.00579	0.495	0	0	0	0	0	0	0	0
STM1705	1	76	4947.18	163	0.241481	0.555556	0.00228742	osmB	osmotically inducible lipoprotein	0.263499	0.592	0.958	0	0	0	0	0	0	0
STM1749	1	96	5579.65	141	0.208889	0.474359	0.00228063	adhE	iron-dependent alcohol dehydrogenase of the multifunctional alcohol dehydrogenase AdhE	-0.310447	0.532	0.956	0.102	0	0	0	0	0	0
STM1756	1	8	0	675	1	NA	0.00228391	purU	formyltetrahydrofolate hydrolase	-0.567028	0.505	0.968	0.218	0	0	0	0	0	0
STM1800	1	12	652.904	500	0.740741	0	0.00228	ycgQ	putative homologs of microcin C7 resistance protein MccF	-0.402773	0.563	0.799	0.178	0	0	0	0	0	0
STM1804	1	84	763.251	487	0.721481	0.681818	0.00228598
STM1812	1	12	4807.58	166	0.245926	0	0.00228709	ycgM	putative Fumarylacetoacetate (FAA) hydrolase family	-0.561353	0.533	0.849	0.406	0	1	0	0	0	1
STM1862	1	121	20.8309	594	0.88	0.78022	0.00228626	pagO	PhoPQ-activated gene; predicted integral membrane protein	1.38143	0.412	0.224	0.158	1	0	0	0	0	1
STM1940	1	7	0	675	1	NA	0.00227798		putative cell wall-associated hydrolase	1.11401	0.484	0	0	0	0	0	0	0	0
STM1986	1	27	7079.56	105	0.155556	0.166667	0.00228649	yedP	putative hydrolase of the HAD superfamily	-0.679445	0.556	0.749	0.137	0	0	0	0	0	0
STM1996	1	41	10542.4	63	0.0933333	0.133333	0.00228698	cspB	putative cold-shock protein	0.0954103	0.42	0.843	0.457	0	0	0	0	0	0
STM2053	1	32	3738.12	202	0.299259	0	0.00228103	pduS	Propanediol utilization: polyhedral bodies	-0.123749	0.615	0.253	0.131	0	0	0	0	0	0
STM2075	1	109	1678.89	349	0.517037	0.615385	0.00228643	hisH	glutamine amidotransferase, subunit with HisF	-1.04512	0.572	0.904	0.259	0	0	0	0	0	0
STM2086	1	13	3980.57	193	0.285926	0	0.00228394	rfbU	LPS side chain defect: mannosyl transferase	2.10072	0.336	0.125	0.178	0	0	0	0	1	1
STM2089	1	13	761.117	490	0.725926	0	0.00228055	rfbJ	LPS side chain defect: CDP-abequose synthase	2.00901	0.32	0.224	0.268	0	0	0	0	0	0
STM2119	1	8	0	675	1	NA	0.0022799	yegH	putative inner membrane protein	-0.436105	0.542	0.907	0	1	0	0	0	0	1
STM2138	1	127	120.419	566	0.838519	0.794872	0.00228625		putative cytoplasmic protein	3.34308	0.325	0	0.138	0	1	0	0	0	1
STM2139	1	8	0	675	1	NA	0.00227765		putative inner membrane protein	1.6532	0.507	0	0	0	1	0	0	0	1
STM2181	1	16	927	410	0.607407	0	0.00227987	yohJ	putative effector of murein hydrolase LrgA	0.204811	0.465	0.917	0.129	0	0	0	0	0	0
STM2183	1	6	0	675	1	NA	0.00227811	cdd	cytidine/deoxycytidine deaminase	-0.348635	0.566	0.874	0.129	0	0	0	0	0	0
STM2194	1	26	1852	319	0.472593	0.5	0.00228463	yeiG	putative esterase	-0.513656	0.579	0.853	0.502	0	0	0	0	0	0
STM2204	1	61	0.218475	673	0.997037	0.904762	0.00227801	fruA	Sugar Specific PTS system, fructose-specific transport protein	-0.957037	0.592	0.927	0	0	0	0	0	0	0
STM2205	1	91	2867.85	243	0.36	0.688889	0.00227941	fruK	fructose-1-phosphate kinase	-1.35589	0.567	0.984	0.196	0	0	0	0	0	0
STM2206	1	75	20.225	596	0.882963	0.861111	0.00227826	fruF	phosphoenolpyruvate-dependent sugar phosphotransferase system, EIIA 2	-0.439376	0.566	0.907	0.085	0	0	0	0	0	0
STM2212	1	8	0	675	1	NA	0.00227634	yeiR	putative cobalamin synthesis protein	-0.730311	0.558	0.875	0.195	0	0	0	0	0	0
STM2234	1	57	913.836	476	0.705185	0.238095	0.00228437		putative tail fiber assembly protein	1.68039	0.438	0.12	0.126	0	1	0	0	0	1
STM2235	1	8	0	675	1	NA	0.0022819		putative phage protein	1.58168	0.505	0.104	0.077	0	1	0	0	0	1
STM2237	1	18	0	675	1	1	0.00228484		putative inner membrane protein	0.950476	0.523	0	0	0	0	0	0	0	0
STM2242	1	82	771.929	486	0.72	0.8	0.00228625		putative tail fiber protein of phage	2.17761	0.488	0	0	0	0	0	0	0	0
STM2245	1	33	686.188	497	0.736296	0.166667	0.0022845		putative outer membrane protein	2.42263	0.396	0	0.166	1	1	0	0	1	3
STM2267	1	18	0	675	1	1	0.00227533	ompC	outer membrane protein 1b (ib;c), porin	-0.649692	0.528	0.802	0	0	0	0	0	0	0
STM2285	1	15	2828.32	244	0.361481	0	0.00228419	glpB	sn-glycerol-3-phosphate dehydrogenase (anaerobic), membrane anchor subunit	-0.672952	0.595	0.811	0.162	0	0	0	0	0	0
STM2287	1	27	1646.15	351	0.52	0.333333	0.00228357		putative cytoplasmic protein	2.24948	0.387	0.312	0	0	0	0	0	0	0
STM2313	1	55	11.6232	605	0.896296	0.892857	0.00227825	elaC	putative metal-dependent hydrolase	-0.404613	0.555	0.81	0.4	0	0	0	0	0	0
STM2348	1	18	0	675	1	1	0.00227711	yfcF	putataive glutathione-S-transferase	-0.799684	0.564	0.808	0.22	0	0	0	0	0	0
STM2369	1	49	23.1767	591	0.875556	0.785714	0.00228352	usg	putative aspartate-semialdehyde dehydrogenase	-0.992567	0.578	0.89	0.131	0	0	0	0	0	0
STM2384	1	11	0	675	1	NA	0.00227749	aroC	chorismate synthase	-1.09962	0.587	0.956	0	0	0	0	0	0	0
STM2395	1	6	0	675	1	NA	0.00227119	pgtE	Phosphoglycerate transport: outer membrane protein E	0.797877	0.463	0.478	0.071	1	1	0	0	0	2
STM2402	1	20	3675.3	208	0.308148	0.333333	0.00228744	yfdZ	putative aminotransferase	-0.972016	0.54	0.959	0.245	0	0	0	0	0	0
STM2440	1	16	0	675	1	1	0.00228415	cysM	cysteine synthase B (O-acetylserine sulfhydrolase B)	-1.25283	0.572	0.941	0.37	0	0	0	0	0	0
STM2441	1	49	1544.43	359	0.531852	0.357143	0.00228292
STM2548	1	8	0	675	1	NA	0.00228006	asrA	anaerobic sulfide reductase	0.550038	0.527	0.081	0.061	0	0	0	0	0	0
STM2586	1	117	10499.4	64	0.0948148	0.43956	0.00228802		Gifsy-1 prophage: similar to phage tail assembly protein	0.654429	0.479	0.625	0.151	1	0	0	0	1	2
STM2780	1	115	5901.37	135	0.2	0.316176	0.00228556	pipB-2	homologue of pipB, putative pentapeptide repeats (8 copies)	1.51767	0.444	0.137	0.18	0	0	0	0	0	0
STM2782	1	12	927	410	0.607407	0	0.00228339	mig-14	putative transcription activator	2.18436	0.411	0	0	0	0	0	0	1	1
STM2783	1	8	0	675	1	NA	0.00227998	nxiA	putative nickel transporter	0.469009	0.503	0	0	0	0	0	0	0	0
STM2810	1	16	927	410	0.607407	0	0.0022836	proW	ABC superfamily (membrane), glycine/betaine/proline transport protein	-0.707715	0.596	0.907	0	0	0	0	0	0	0
STM2826	1	33	9425.68	74	0.10963	0.166667	0.00228716	csrA	carbon storage regulator	-0.260858	0.514	1	0	1	0	0	0	0	1
STM2857	1	16	501.975	514	0.761481	0	0.00228344	hypD	putative hydrogenase expression/formation protein	-0.115826	0.581	0.944	0.038	0	0	0	0	0	0
STM2861	1	58	3886.08	198	0.293333	0.571429	0.0022864	sitA	Salmonella iron transporter: fur regulated	-0.668045	0.538	0.167	0.069	0	0	0	0	0	0
STM2897	1	6	0	675	1	NA	0.00227181	invE	invasion protein	2.43465	0.454	0.094	0.194	1	1	0	0	1	3
STM2935	1	7	0	675	1	NA	0.00227798	cysD	ATP-sulfurylase, subunit 1 (ATP:sulfate adenylyltransferase)	-0.780615	0.531	0.97	0.129	0	1	0	0	0	1
STM2936	1	67	3893.11	197	0.291852	0.422222	0.00227963	iap	aminopeptidase in alkaline phosphatase isozyme conversion	0.665011	0.521	0.842	0.178	0	0	0	0	0	0
STM2947	1	57	453.756	519	0.768889	0.694444	0.00228481	cysI	sulfite reductase, alpha subunit, NADPH dependent	-1.06945	0.573	0.939	0.054	0	0	0	0	0	0
STM3030	1	24	1.2	645	0.955556	0.666667	0.00227533		putative periplasmic protein	2.14366	0.451	0.362	0.095	1	1	0	0	1	3
STM3041	1	6	0	675	1	NA	0.00227181
STM3049	1	8	0	675	1	NA	0.00228375	yqfA	putative hemolysin	-0.896202	0.508	0.913	0.315	0	0	0	0	0	0
STM3070	1	50	11.6232	605	0.896296	0.857143	0.00227825	epd	D-erythrose 4-phosphate dehydrogenase	-0.396689	0.536	0.917	0.359	0	0	0	0	0	0
STM3108	1	19	8232.34	87	0.128889	0	0.00228235	yggL	putative cytoplasmic protein	0.314979	0.479	0.954	0	0	0	0	0	0	0
STM3218	1	6	0	675	1	NA	0.00227259	oat	putative acetylornithine aminotransferase	-0.672237	0.545	0.942	0.333	0	0	0	0	0	0
STM3230	1	20	1219.05	385	0.57037	0	0.00228119	yqjE	putative inner membrane protein	-0.100745	0.54	0.879	0	0	0	1	0	0	1
STM3234	1	24	2710.26	260	0.385185	0.166667	0.00228426	yhaH	putative inner membrane protein	-0.160455	0.529	0.876	0.248	0	0	0	0	0	0
STM3266	1	29	2120.27	284	0.420741	0.333333	0.00228261	yraO	putative phosphoheptose isomerase	-0.676991	0.514	0.98	0	0	0	0	0	0	0
STM3280	1	12	428.4	523	0.774815	0	0.002281
STM3288	1	7	0	675	1	NA	0.00227459	yhbC	putative cytoplasmic protein	-0.898911	0.514	0.95	0	0	0	0	0	0	0
STM3300	1	49	11110.7	59	0.0874074	0.142857	0.00228447	dacB	D-alanyl-D-alanine carboxypeptidase, penicillin-binding protein 4	-0.686551	0.55	0.939	0.034	0	0	0	0	0	0
STM3445	1	16	0	675	1	1	0.0022836
STM3483	1	65	249.97	545	0.807407	0.535714	0.00228569	rpe	D-ribulose-5-phosphate 3-epimerase	-0.968744	0.538	0.969	0.391	0	0	0	0	0	0
STM3486	1	19	1017.73	398	0.58963	0	0.00227611	aroB	dehydroquinate synthase	-1.01179	0.556	0.925	0.144	0	0	0	0	0	0
STM3498	1	61	1367.95	372	0.551111	0.666667	0.00228594	yrfI	heat shock protein 33, redox regulated chaparone	-0.903461	0.541	0.929	0	0	0	0	0	0	0
STM3504	1	6	0	675	1	NA	0.0022771	yhgF	paral putative RNase R	-0.790942	0.587	0.903	0.363	0	0	0	0	0	0
STM3505	1	41	353.93	533	0.78963	0.8	0.00228657	feoA	ferrous iron transport protein A	-0.262239	0.511	0.96	0	0	0	0	0	0	0
STM3506	1	6	0	675	1	NA	0.00227985	feoB	FeoB family, ferrous iron transport protein B	-1.00657	0.563	0.926	0.078	0	0	0	0	0	0
STM3516	1	9	0	675	1	NA	0.00228386		putative cytoplasmic protein	1.23098	0.425	0.78	0	1	0	0	0	0	1
STM3580	1	18	927	410	0.607407	0.333333	0.00227939		putative inner membrane lipoprotein	0.374945	0.531	0.8	0.114	0	0	0	0	0	0
STM3595	1	39	1858.28	306	0.453333	0.533333	0.00228341		putative phosphatase	0.624011	0.552	0	0	0	0	0	0	0	0
STM3665	1	45	927	410	0.607407	0.714286	0.0022848	avtA	valine-pyruvate aminotransferase	-0.752447	0.53	0.923	0.188	0	0	0	0	0	0
STM3689	1	23	1853	308	0.456296	0	0.00228345	yibL	putative cytoplasmic protein	0.330929	0.508	0.9	0.2	0	0	0	0	0	0
STM3697	1	87	853.887	482	0.714074	0.688889	0.00227826		putative mandelate racemase / muconate lactonizing enzyme family	0.0955637	0.546	0.229	0.224	0	0	0	0	0	0
STM3871	1	16	1	647	0.958519	0	0.00228049	atpB	membrane-bound ATP synthase, F0 sector, subunit a, important for FO assembly	-0.814765	0.517	0.963	0.162	1	0	0	0	0	1
STM3921	1	27	5699.59	138	0.204444	0.333333	0.00228551	wecC	UDP-N-acetyl-D-mannosaminuronic acid dehydrogenase	-0.810164	0.568	0.902	0.286	0	0	0	0	0	0
STM3968	1	16	424.025	525	0.777778	0	0.00228305	udp	uridine phosphorylase	-0.981985	0.562	0.972	0.269	0	0	0	0	0	0
STM4026	1	24	3284.89	223	0.33037	0	0.00228455	yihX	paral putative enzyme	-0.368368	0.503	0.894	0.317	0	0	0	0	0	0
STM4028	1	14	927	410	0.607407	0	0.00228109	yihZ	D-Tyr-tRNA(Tyr) deacylase	-0.526335	0.565	0.917	0.4	0	0	0	0	0	0
STM4059	1	20	4060.04	189	0.28	0	0.00228189	cpxR	response reguator in two-component regulatory system with CpxA, regulates expression of protein folding and degrading factors (OmpR family)	-1.43723	0.547	0.974	0.147	0	0	0	0	0	0
STM4064	1	6	0	675	1	NA	0.00227586	cdh	CDP-diacylglycerol phosphotidylhydrolase	0.0469978	0.543	0.785	0	0	0	0	0	0	0
STM4065	1	13	1.88237	641	0.94963	0	0.00227475		putative permease of the Na+:galactoside symporter family	0.0384605	0.505	0.356	0.23	0	0	0	0	0	0
STM4138	1	16	927	410	0.607407	0	0.00227908	birA	bifunctional: biotin-[acetylCoA carboxylase] holoenzyme synthetase; biotin operon transcriptional repressor (BirA family)	-0.700661	0.499	0.912	0.216	0	0	0	0	0	0
STM4139	1	9	0	675	1	NA	0.00227554	coaA	pantothenate kinase	0.407254	0.456	0.956	0.155	0	0	0	0	0	0
STM4287.S	1	8	0	675	1	NA	0.00228354
STM4319	1	61	6063.19	131	0.194074	0.511111	0.00228679	phoN	non-specific acid phosphatase	1.49855	0.453	0.1	0.136	1	0	0	0	0	1
STM4396	1	6	0	675	1	NA	0.00228019	ytfB	putative cell envelope opacity-associated protein A	0.200313	0.575	0.863	0.185	0	0	0	0	0	0
STM4406.S	1	8	0	675	1	NA	0.00228019
STM4408	1	61	109.016	567	0.84	0.888889	0.00228596	msrA	peptide methionine sulfoxide reductase	-0.848659	0.544	0.892	0.566	1	0	0	0	0	1
STM4470	1	7	0	675	1	NA	0.00227835	yjgD	putative cytoplasmic protein	0.44764	0.51	0.812	0.232	0	0	0	0	0	0
STM4491	1	125	23520.5	16	0.0237037	0.285714	0.00228698		putative ATP-dependent Lon protease	1.37423	0.509	0	0	0	0	0	0	0	0
STM4505	1	56	1715.14	347	0.514074	0.571429	0.00228659		putative inner membrane or exported	0.957377	0.495	0.059	0.098	0	1	0	0	0	1
STM4541	1	37	3466.39	214	0.317037	0.2	0.00228154	mdoB	phosphoglycerol transferase I	0.871799	0.535	0.921	0	0	0	0	0	0	0
STM4549	1	18	0	675	1	1	0.00228415		putative cytoplasmic protein	-0.173031	0.526	0.224	0.197	0	0	0	0	0	0
STM4560	1	6	0	675	1	NA	0.00228071	prfC	peptide chain release factor RF-3	-0.972936	0.544	0.968	0.289	0	0	0	0	0	0
STM4587	1	23	2009.33	291	0.431111	0	0.00227917	creA	putative periplasmic protein	-0.403847	0.512	0.892	0	0	0	0	0	0	0
PSLT031	2	19	3359.67	220	0.325926	0	0.00228422	rsdB	resolvase	-0.459212	0.606	0.185	0.15	0	0	0	0	0	0
STM0225	2	118	1465.7	367	0.543704	0.615385	0.00228855	hlpA	histone-like protein, located in outer membrane	0.20522	0.474	0.907	0.199	0	0	0	0	0	0
STM0384	2	99	4962.58	162	0.24	0.439394	0.00228853	psiF	induced by phosphate starvation	0.488743	0.512	0.906	0.189	0	0	0	0	0	0
STM0423	2	16	0	675	1	1	0.00228588	ispA	geranyltranstransferase (farnesyldiphosphate synthase)	-1.12513	0.575	0.903	0.234	0	0	0	0	0	0
STM0453	2	8	0	675	1	NA	0.0022848	ybaV	putative DNA uptake protein and related DNA-binding proteins	-0.126766	0.527	0.839	0.234	0	0	0	0	0	0
STM0697	2	73	180.91	558	0.826667	0.777778	0.00228798	seqA	negative modulator of initiation of replication, inhibits open complex formation, mutation in gene alters cell membrane	0.558831	0.513	0.883	0.128	0	0	0	0	0	0
STM0724	2	17	0	675	1	1	0.00228752		putative glycosyltransferase, cell wall biogenesis	3.53638	0.325	0	0	0	0	0	0	0	0
STM0749	2	62	7364.77	99	0.146667	0.357143	0.00228836	pal	tol protein required for outer membrane integrity, uptake of group A colicins, and translocation of phage DNA to cytoplasm	-0.617076	0.538	0.966	0.161	0	0	0	0	0	0
STM0786	2	18	1853	308	0.456296	0	0.00228069	ybhC	putative pectinesterase	0.00518008	0.573	0.871	0	0	0	0	0	0	0
STM0854	2	8	0	675	1	NA	0.00228664		putative cytoplasmic protein	2.14601	0.388	0.17	0.269	0	0	0	0	0	0
STM1121	2	306	63699.1	1	0.00148148	0.218487	0.00229053	ymdF	putative cytoplasmic protein	0.965812	0.521	0.727	0.291	0	0	0	0	0	0
STM1454	2	8	0	675	1	NA	0.00228273	ydgQ	putative NADH-quinone reductase, membrane protein	-0.740433	0.542	0.909	0	0	0	0	0	0	0
STM1513	2	184	31547.2	10	0.0148148	0.350649	0.00229043		putative cytoplasmic protein	1.13544	0.5	0.683	0.267	0	1	0	0	0	1
STM1844	2	6	0	675	1	NA	0.00227715	htpX	heat shock protein, integral membrane protein	-0.877645	0.53	0.962	0.201	0	0	0	0	0	0
STM2082	2	8	0	675	1	NA	0.0022848	rfbP	LPS side chain defect: bifunctional enzyme: undecaprenol-phosphate galactosephosphotransferase, and O-antigen transfer	2.04397	0.371	0.229	0	1	0	0	0	1	2
STM2446	2	34	927	410	0.607407	0.5	0.00228698		putative iron-dependent peroxidase	-0.760115	0.556	0.943	0	0	0	0	0	0	0
STM2673	2	130	5573.52	142	0.21037	0.508333	0.00228922	rplS	50S ribosomal subunit protein L19	-0.15202	0.487	0.974	0.252	1	1	0	0	0	2
STM2675	2	24	0	675	1	1	0.00228593	rimM	16S rRNA processing protein	-0.466727	0.502	0.94	0.132	0	0	0	0	0	0
STM2856	2	102	187.107	555	0.822222	0.727273	0.00228811	hypC	putative hydrogenase expression/formation protein	-0.00795826	0.559	0.967	0	0	0	0	0	0	0
STM3054	2	108	1193.31	388	0.574815	0.794872	0.00228924	gcvH	glycine cleavage complex protein H, carrier of aminomethyl moiety via covalently bound lipoyl cofactor	-0.762058	0.55	0.992	0.426	0	0	1	0	0	1
STM3272	2	6	0	675	1	NA	0.00227715	yhbS	putative ABC superfamily (membrane) transport protein	-1.03449	0.563	0.964	0.186	0	0	0	0	0	0
STM3344	2	8	0	675	1	NA	0.00228552	rpsI	30S ribosomal subunit protein S9	-0.690794	0.533	0.992	0.4	0	0	0	0	0	0
STM3418	2	256	9927.09	68	0.100741	0.32266	0.00228944	rpsM	30S ribosomal subunit protein S13	-0.57945	0.525	0.975	0.297	0	0	0	0	0	0
STM3419	2	147	762.377	488	0.722963	0.595588	0.00228908	rpmJ	50S ribosomal subunit protein X	0.0323258	0.483	1	0.5	0	0	0	0	0	0
STM3422	2	78	622.808	503	0.745185	0.388889	0.00228706	rpmD	50S ribosomal subunit protein L30	-0.437638	0.508	0.966	0.203	0	0	0	0	0	0
STM3423	2	70	152.139	563	0.834074	0.571429	0.00228648	rpsE	30S ribosomal subunit protein S5	-0.919923	0.507	1	0.281	0	0	0	0	0	0
STM3424	2	85	339.226	535	0.792593	0.511111	0.00228698	rplR	50S ribosomal subunit protein L18	-0.890067	0.533	0.991	0.282	0	0	0	0	0	0
STM3427.S	2	25	0	675	1	1	0.00228591
STM3432	2	128	1528.14	361	0.534815	0.561905	0.00228908	rpmC	50S ribosomal subunit protein L29	-1.07206	0.534	0.984	0.317	1	1	0	0	0	2
STM3435	2	208	30121.8	11	0.0162963	0.398551	0.00229021	rplV	50S ribosomal subunit protein L22	-0.807761	0.503	1	0.291	0	0	0	0	0	0
STM3436	2	100	674.473	498	0.737778	0.606061	0.00228725	rpsS	30S ribosomal subunit protein S19	-0.0696113	0.493	0.891	0.293	0	0	0	0	0	0
STM3438	2	105	1076.29	390	0.577778	0.564103	0.00228806	rplW	50S ribosomal subunit protein L23	-0.24317	0.493	0.99	0.31	0	0	0	0	0	0
STM3649	2	25	0	675	1	1	0.00228605	cspA	major cold shock protein 7.4, transcriptional activator of hns	-0.627249	0.476	1	0.443	0	0	0	0	0	0
STM3702	2	38	3919.26	196	0.29037	0.3	0.00228628	grxC	glutaredoxin 3	-0.506039	0.514	0.892	0.337	0	0	0	0	0	0
STM3839	2	73	418.903	527	0.780741	0.666667	0.00228736	rpmH	50S ribosomal subunit protein L34	0.129918	0.529	1	0.391	0	0	0	0	0	0
STM4170	2	166	2114.76	285	0.422222	0.590643	0.00228934	hupA	DNA-binding protein HU-alpha (HU-2)	-0.751885	0.478	0.989	0.144	0	0	0	0	0	0
STM4190	2	9	0	675	1	NA	0.00228343	pepE	(alpha)-aspartyl dipeptidase	-0.221392	0.576	0.891	0	0	0	0	0	0	0
STM4367	2	8	0	675	1	NA	0.00228588	yjeB	putative negative regulator	-0.191742	0.489	0.95	0.156	0	0	0	0	0	0
STM4391	2	115	381.066	530	0.785185	0.549451	0.002288	rpsF	30S ribosomal subunit protein S6	-0.565187	0.532	0.992	0.176	0	0	0	0	0	0
STM4393	2	125	714.23	493	0.73037	0.638095	0.00228903
STM0012	3	20	12775.9	46	0.0681481	0.333333	0.00228468	dnaK	chaperone Hsp70 in DNA biosynthesis/cell division	-0.405227	0.526	0.969	0.594	0	0	0	0	0	0
STM0090	3	12	7360	100	0.148148	0	0.00228417	ksgA	S-adenosylmethionine-6-N',N'-adenosyl (rRNA) dimethyltransferase; kasugamycin resistance	-0.734912	0.525	0.945	0.319	0	0	0	0	0	0
STM0123	3	13	0	675	1	1	0.00227363	murE	UDP-N-acetylmuramoylalanyl-D-glutamate 2,6-diaminopimelate ligase	-1.41494	0.588	0.917	0.234	0	0	0	0	0	0
STM0134	3	89	6083.32	129	0.191111	0.384615	0.00228868	lpxC	UDP-3-O-acyl N-acetylglucosamine deacetylase	-0.660734	0.505	0.984	0.089	0	0	0	0	0	0
STM0171	3	25	2775.47	249	0.368889	0.333333	0.00227716	yadF	putative carbonic anhydrase	-0.380279	0.502	0.9	0.136	0	0	0	0	0	0
STM0186	3	6	0	675	1	NA	0.00228193	dksA	dnaK suppressor protein	-0.287953	0.538	0.987	0.265	0	1	0	0	0	1
STM0406	3	6	0	675	1	NA	0.00228383	yajC	preprotein translocase IISP family, membrane subunit	-0.802035	0.521	0.991	0	0	0	0	0	0	0
STM0487	3	14	0	675	1	1	0.00228434
STM0492	3	46	1693.33	348	0.515556	0.380952	0.00228361	ybaL	putative CPA2 family transport protein	-1.08454	0.571	0.946	0.177	0	0	1	0	0	1
STM0501	3	60	3614.64	209	0.30963	0.361111	0.00228447	ybbK	putative inner membrane protein	-0.962814	0.547	0.944	0.308	0	0	0	0	0	0
STM0589	3	32	63.4478	575	0.851852	0.5	0.002287	fepE	ferric enterobactin (enterochelin) transporter	1.11427	0.489	0.725	0.135	1	0	0	0	0	1
STM0614	3	43	4073.99	188	0.278519	0.266667	0.00228358	ybdQ	putative Universal stress protein UspA and related nucleotide-binding protein	-0.564983	0.521	0.894	0.218	0	0	0	0	0	0
STM0616	3	25	247.367	547	0.81037	0.666667	0.00228354	rnk	regulator of nucleoside diphosphate kinase	-0.598928	0.585	0.912	0.132	0	0	0	0	0	0
STM0648	3	25	8497.94	82	0.121481	0	0.00228255	leuS	leucine tRNA synthetase	-1.18376	0.558	0.955	0.371	0	0	0	0	0	0
STM0703	3	52	446.456	520	0.77037	0.642857	0.00228803	kdpD	sensory kinase in two-component regulatory system wtih KdpE, regulates kdp operon (high-affinity potassium transport system)	-0.695753	0.589	0.896	0	0	0	0	0	0	0
STM0863	3	18	0	675	1	1	0.00228185	dacC	D-alanyl-D-alanine carboxypeptidase; penicillin-binding protein 6a	-0.674691	0.54	0.922	0	0	0	0	0	0	0
STM0958	3	12	927	410	0.607407	0	0.0022805	trxB	thioredoxin reductase	-1.28355	0.55	0.96	0.227	0	0	0	0	0	0
STM0977	3	6	0	675	1	NA	0.00227697	serC	3-phosphoserine aminotransferase / phosphohydroxythreonine transaminase	-0.367448	0.537	0.895	0.486	0	0	0	0	0	0
STM0998	3	20	6905.7	111	0.164444	0	0.00228404	aspC	aspartate aminotransferase	-0.935412	0.555	0.96	0.432	0	0	0	0	0	0
STM1066	3	134	3488.86	213	0.315556	0.383333	0.00228881	rmf	ribosome modulation factor (involved in dimerization of 70S ribosomes)	0.259563	0.539	0.927	0	0	0	0	0	0	0
STM1067	3	49	7465.17	97	0.143704	0.178571	0.00228548	fabA	beta-hydroxydecanoyl thioester dehydrase (trans-2-decenoyl-ACP isomerase)	-0.899678	0.537	0.988	0	0	0	0	0	0	0
STM1127	3	33	440.394	521	0.771852	0.5	0.00228508		putative transcriptional regulator	0.225107	0.493	0.266	0.177	0	0	0	0	1	1
STM1135	3	12	1202.8	387	0.573333	0	0.00228437	ycdW	paral putative oxidoreductase	-0.153298	0.551	0.779	0.247	0	0	0	0	0	0
STM1151	3	31	1853.3	307	0.454815	0.5	0.00228364	mdoH	membrane glycosyltransferase; synthesis of membrane-derived oligosaccharide (MDO)/synthesis of OPGs (osmoregulated periplasmic glucans)	0.0191875	0.563	0.94	0.057	0	0	0	0	0	0
STM1157	3	6	0	675	1	NA	0.00228152	yceI	putative secreted protein	-0.728778	0.504	0.911	0.136	0	0	0	0	0	0
STM1168	3	39	542.902	512	0.758519	0.533333	0.00228418	yceH	putative cytoplasmic protein	-0.320007	0.561	0.86	0.186	0	0	0	0	0	0
STM1190	3	130	17926.4	30	0.0444444	0.35	0.00228774	yceD	putative metal-binding	-0.628272	0.518	0.965	0.098	0	0	0	0	0	0
STM1191	3	159	3103.52	233	0.345185	0.438596	0.00228782	rpmF	50S ribosomal subunit protein L32	-0.665335	0.532	1	0.263	0	0	0	0	0	0
STM1194	3	14	0	675	1	1	0.00228429	fabD	malonyl-CoA-[acyl-carrier-protein] transacylase	-1.08847	0.567	0.932	0.333	0	0	0	0	0	0
STM1201	3	13	927	410	0.607407	0	0.002272	holB	DNA polymerase III, delta prime subunit	-0.922325	0.594	0.79	0.162	0	0	0	0	0	0
STM1213	3	32	180.558	559	0.828148	0.666667	0.00228648	ycfQ	putative transcriptional repressor (TetR/AcrR family)	-0.490192	0.535	0.796	0.109	0	0	0	0	0	0
STM1214	3	33	606.474	505	0.748148	0.5	0.00228563	ycfR	putative outer membrane protein	-0.190719	0.545	0.918	0	0	0	0	0	0	0
STM1250	3	8	0	675	1	NA	0.00228416		putative cytoplasmic protein	2.47682	0.445	0	0	0	0	0	0	0	0
STM1276	3	16	927	410	0.607407	0	0.00228172		putative periplasmic protein	1.2546	0.559	0	0.146	0	0	0	0	0	0
STM1297	3	64	13895.1	41	0.0607407	0.305556	0.00228675	selD	selenophosphate synthase	-1.24337	0.576	0.928	0.282	0	0	1	0	0	1
STM1324	3	9	0	675	1	NA	0.00228003		putative cytoplasmic protein	-0.580933	0.543	0.927	0.322	0	0	0	0	0	0
STM1336	3	79	1300.2	377	0.558519	0.515152	0.00228739	rplT	50S ribosomal subunit protein L20	-0.676071	0.5	1	0.347	0	0	0	0	0	0
STM1338	3	13	2775	250	0.37037	0	0.00227903	pheT	phenylalanine tRNA synthetase, beta-subunit	-1.21878	0.537	0.926	0.106	0	0	0	0	0	0
STM1505	3	21	648.865	501	0.742222	0.333333	0.00228113	rspA	putative dehydratase, starvation sensing protein	-0.550158	0.547	0.948	0.233	0	0	0	0	0	0
STM1565	3	41	10490.3	65	0.0962963	0.4	0.00228851	rpsV	30S ribosomal subunit protein S22	1.1202	0.51	0.809	0	0	1	0	0	0	1
STM1625	3	34	1001.51	400	0.592593	0.4	0.00228731	ydcI	putative transcriptional regulators, LysR family	-0.896406	0.547	0.831	0	0	0	0	0	0	0
STM1660.S	3	9	0	675	1	NA	0.00227686
STM1724	3	105	8372.23	84	0.124444	0.30303	0.00228832	trpD	anthranilate synthase, component II, bifunctional: glutamine amidotransferase and phosphoribosylanthranilate transferase	-0.675713	0.574	0.97	0.072	0	0	0	0	0	0
STM1726	3	22	3527.89	212	0.314074	0	0.00228587	trpB	tryptophan synthase, beta protein	-0.856889	0.565	0.967	0.174	0	0	0	0	0	0
STM1727	3	45	16763.7	31	0.0459259	0.190476	0.00228652	trpA	tryptophan synthase, alpha protein	-0.824376	0.572	0.851	0.086	0	0	0	0	0	0
STM1809	3	82	4262.38	182	0.26963	0.4	0.00228783		putative cytoplasmic protein	1.31421	0.457	0.561	0	0	0	0	0	0	0
STM2036	3	25	1852	319	0.472593	0.333333	0.00228422	pocR	Propanediol utilization: transcriptional regulation, AraC family	1.27939	0.46	0.129	0.112	0	1	0	0	0	1
STM2071	3	36	1880.56	302	0.447407	0.4	0.00228452	hisG	ATP phosphoribosyltransferase	-0.931323	0.554	0.957	0	0	0	0	0	0	0
STM2072	3	29	193.173	552	0.817778	0.333333	0.00228302	hisD	histidinal dehydrogenase (also histidinol dehydrogenase activity)	-0.867574	0.586	0.922	0	0	0	0	0	0	0
STM2073	3	34	4713.14	169	0.25037	0.3	0.00228373	hisC	histidinol phosphate aminotransferase	-1.05488	0.559	0.88	0.178	0	0	0	0	0	0
STM2074	3	19	46.5359	580	0.859259	0.666667	0.00228358	hisB	bifunctional: imidazoleglycerol-phosphate dehydratase; histidinol-phosphatase	-0.119762	0.522	0.961	0.107	0	0	0	0	0	0
STM2076	3	38	8641.29	79	0.117037	0.2	0.00228526	hisA	N-(5'-phospho-L-ribosyl-formimino)-5-amino-1-(5'-phosphoribosyl)-4-imidazolecarboxamide isomerase	-1.20539	0.585	0.939	0.131	0	0	0	0	0	0
STM2077	3	16	0	675	1	1	0.00228233	hisF	imidazole glycerol phosphate synthase, subunit with HisH	-1.20431	0.554	0.946	0.116	0	0	0	0	0	0
STM2091	3	6	0	675	1	NA	0.00228193	rfbG	LPS side chain defect: CDP glucose 4,6-dehydratase	0.790362	0.437	0.245	0.226	1	0	0	0	0	1
STM2224	3	12	0	675	1	1	0.00228674	rplY	50S ribosomal subunit protein L25	-0.412946	0.514	0.915	0.17	0	0	0	0	0	0
STM2430	3	16	0	675	1	1	0.00228525	cysK	subunit of cysteine synthase A and O-acetylserine sulfhydrolase A	-1.25324	0.535	0.972	0.39	0	0	0	0	0	0
STM2445	3	14	1852	319	0.472593	0	0.00228005	ucpA	putative oxidoreductase	-0.597854	0.54	0.928	0.38	0	0	0	0	0	0
STM2505	3	17	0	675	1	1	0.00228285		putative inner membrane protein	2.10358	0.477	0	0	0	0	0	0	0	0
STM2510	3	20	0.533333	671	0.994074	0.666667	0.00227364	guaA	GMP synthetase	-1.17303	0.559	0.985	0.387	0	0	0	0	0	0
STM2511	3	14	0	675	1	1	0.00227363	guaB	IMP dehydrogenase	-1.07426	0.57	0.982	0.389	0	0	0	0	0	0
STM2522	3	12	0	675	1	1	0.00228668	hisS	histidine tRNA synthetase	-1.26822	0.563	0.953	0.259	0	0	1	0	0	1
STM2526	3	7	0	675	1	NA	0.00226849	ndk	nucleoside diphosphate kinase	-1.08019	0.557	0.965	0.434	0	0	0	0	0	0
STM2559	3	7	0	675	1	NA	0.00227713	cadA	lysine decarboxylase 1	0.112792	0.497	0.924	0.105	0	0	0	0	0	0
STM2676	3	9	0	675	1	NA	0.00228667	rpsP	30S ribosomal subunit protein S16	-0.487789	0.524	0.976	0.39	0	1	0	0	0	1
STM2841	3	8	0	675	1	NA	0.00227817	ygbD	putative oxidoreductase	-0.628323	0.567	0.846	0.186	0	0	0	0	0	0
STM3023	3	16	0	675	1	1	0.00228535	yohL	putative cytoplasmic protein	0.165141	0.46	0.933	0.156	0	0	0	0	0	0
STM3053	3	13	2775	250	0.37037	0	0.00227903	gcvP	glycine cleavage complex protein P, glycine decarboxylase	-0.538246	0.567	0.961	0.542	0	0	0	0	0	0
STM3055	3	13	1852	319	0.472593	0	0.00227552	gcvT	glycine cleavage complex protein T, aminomethyltransferase, tetrahydrofolate-dependent	-1.22921	0.556	0.948	0.33	0	0	0	0	0	0
STM3090	3	34	6462	118	0.174815	0	0.00228067	metK	methionine adenosyltransferase 1 (AdoMet synthetase)	-0.63139	0.543	0.974	0.576	0	0	0	0	0	0
STM3209	3	38	12208.9	51	0.0755556	0.2	0.00228766	rpsU	30S ribosomal subunit protein S21	-0.282279	0.521	1	0.211	0	0	0	0	0	0
STM3228	3	36	7052.62	106	0.157037	0.133333	0.00228508	yqjC	putative periplasmic protein	0.56246	0.478	0.844	0.27	0	0	1	0	0	1
STM3281	3	17	927	410	0.607407	0	0.0022804	nlpI	lipoprotein, cell division	-0.500774	0.482	0.966	0.214	0	0	0	0	0	0
STM3293	3	72	5206.23	155	0.22963	0.472222	0.002287	secG	preprotein translocase IISP family, auxillary membrane component	-0.747795	0.515	0.973	0.164	0	0	0	0	0	0
STM3294	3	14	927	410	0.607407	0	0.00227652	mrsA	phosphoglucosamine mutase	-1.40297	0.573	0.96	0.24	0	0	0	0	0	0
STM3303	3	200	51059.2	2	0.00296296	0.213675	0.00229024	rpmA	50S ribosomal subunit protein L27	-0.228192	0.498	0.953	0.4	0	0	0	0	0	0
STM3304	3	48	1.1309	646	0.957037	0.857143	0.00228551	rplU	50S ribosomal subunit protein L21	-0.430123	0.492	0.99	0.165	0	0	0	0	0	0
STM3326	3	9	0	675	1	NA	0.00227713	mtgA	peptidoglycan transglycosylase, biosynthetic	-1.13239	0.562	0.835	0	0	0	0	0	0	0
STM3345	3	6	0	675	1	NA	0.00228227	rplM	50S ribosomal subunit protein L13	-0.853004	0.514	1	0.324	0	0	0	0	0	0
STM3375	3	32	198.847	551	0.816296	0.4	0.002282	yhdA	putative diguanylate cyclase	-0.177427	0.534	0.844	0	0	0	0	0	0	0
STM3414	3	99	944.785	404	0.598519	0.615385	0.00228582	rplQ	50S ribosomal subunit protein L17	-0.617127	0.546	0.992	0.331	0	0	0	0	0	0
STM3415	3	88	1.47321	644	0.954074	0.911111	0.00228575	rpoA	RNA polymerase, alpha subunit	-0.572702	0.522	1	0.167	0	0	0	0	0	0
STM3416	3	52	1869.64	304	0.45037	0.466667	0.00228394	rpsD	30S ribosomal subunit protein S4	-0.345261	0.513	0.995	0.136	0	0	0	0	0	0
STM3417	3	70	76.9375	572	0.847407	0.821429	0.00228504	rpsK	30S ribosomal subunit protein S11	-0.94625	0.517	0.992	0.38	0	0	0	0	0	0
STM3421	3	198	3179.62	229	0.339259	0.454545	0.00228787	rplO	50S ribosomal subunit protein L15	-0.688749	0.546	0.993	0.243	0	0	0	0	0	0
STM3425	3	6	0	675	1	NA	0.00228255	rplF	50S ribosomal subunit protein L6	-0.636911	0.518	0.989	0.22	0	0	0	0	0	0
STM3426	3	155	493.462	516	0.764444	0.551471	0.00228624	rpsH	30S ribosomal subunit protein S8, and regulator	-0.761547	0.503	1	0.3	0	0	0	0	0	0
STM3428	3	198	4170.81	186	0.275556	0.461905	0.00228736	rplE	50S ribosomal subunit protein L5	-0.839099	0.495	0.989	0.24	0	0	0	0	0	0
STM3429	3	212	2800.74	245	0.362963	0.387681	0.00228635	rplX	50S ribosomal subunit protein L24	-0.725148	0.462	1	0.269	1	0	0	0	0	1
STM3431	3	16	0	675	1	1	0.00228434	rpsQ	30S ribosomal subunit protein S17	-0.403233	0.48	0.988	0.345	0	0	0	0	0	0
STM3433	3	121	340.383	534	0.791111	0.615385	0.00228575	rplP	50S ribosomal subunit protein L16	-0.779133	0.524	0.985	0.279	1	0	0	0	0	1
STM3434	3	111	185.265	556	0.823704	0.615385	0.00228612	rpsC	30S ribosomal subunit protein S3	-1.01987	0.512	1	0.202	0	0	0	0	0	0
STM3437	3	43	172.542	560	0.82963	0.7	0.00228506	rplB	50S ribosomal subunit protein L2	-0.801422	0.532	0.993	0.293	0	0	0	0	0	0
STM3439	3	195	15335.5	36	0.0533333	0.418972	0.00228858	rplD	50S ribosomal subunit protein L4, regulates expression of S10 operon	-0.824273	0.532	1	0.318	0	0	0	0	0	0
STM3440	3	133	4348.46	180	0.266667	0.514286	0.00228821	rplC	50S ribosomal subunit protein L3	-0.655315	0.518	0.981	0.335	0	0	0	0	0	0
STM3441	3	140	59.8906	576	0.853333	0.67619	0.00228577	rpsJ	30S ribosomal subunit protein S10	-0.923501	0.55	0.981	0.311	0	0	0	0	0	0
STM3447	3	34	0	675	1	1	0.00228501	rpsG	30S ribosomal subunit protein S7, initiates assembly	-0.724637	0.498	0.994	0.34	0	0	0	0	0	0
STM3466	3	8	0	675	1	NA	0.00228376	crp	catabolite activator protein (CAP), cyclic AMP receptor protein (CRP family)	-0.717991	0.503	0.995	0.176	0	0	0	0	0	0
STM3525	3	17	0	675	1	1	0.002286	glpE	thiosulfate/cyanide sulfurtransferase (rhodanese)	-0.733021	0.549	0.815	0.269	0	0	0	0	0	0
STM3536	3	44	3266.88	225	0.333333	0.428571	0.00228502
STM3538	3	32	702.059	495	0.733333	0.6	0.00228419	glgB	1,4-alpha-glucan branching enzyme	-0.870539	0.556	0.933	0.236	0	0	0	0	0	0
STM3587	3	40	2203.25	276	0.408889	0.4	0.00228289	yhiI	paral putative membrane protein	-0.840735	0.614	0.87	0.192	0	0	0	0	0	0
STM3727	3	13	0	675	1	1	0.00228668	rpmG	50S ribosomal subunit protein L33	0.327402	0.401	1	0.364	0	0	0	0	0	0
STM3728	3	19	0	675	1	1	0.00228671	rpmB	50S ribosomal subunit protein L28	-0.44091	0.521	0.962	0.295	0	0	0	0	0	0
STM3734	3	13	0	675	1	1	0.00228182	rph	RNase PH	-1.05693	0.55	0.895	0.239	0	0	0	0	0	0
STM3761	3	29	422.951	526	0.779259	0.333333	0.00228125	slsA	putative inner membrane protein	-0.166436	0.524	0.416	0.186	0	0	0	0	1	1
STM3773	3	8	0	675	1	NA	0.002273		putative NtrC family transcriptional regulators, ATPase domain	-0.0883731	0.549	0	0	0	0	0	0	0	0
STM3862	3	21	627.579	502	0.743704	0.333333	0.00228204
STM3909	3	16	0	675	1	1	0.00228506	ilvC	ketol-acid reductoisomerase	-0.387181	0.567	0.986	0.059	0	0	1	0	0	1
STM4091	3	8	0	675	1	NA	0.002272	hslU	ATPase component of the HslUV protease	-0.898963	0.531	0.968	0.133	0	0	0	0	0	0
STM4149	3	82	940.919	406	0.601481	0.733333	0.0022861	rplK	50 S ribosomal subunit protein L11	-1.14184	0.528	1	0.415	0	0	0	0	0	0
STM4151	3	18	0	675	1	1	0.00228553	rplJ	50S ribosomal subunit protein L10	-1.08448	0.521	0.982	0.164	0	0	0	0	0	0
STM4163	3	6	0	675	1	NA	0.00227713	thiE	thiamin phosphate synthase (thiamine phosphate pyrophosphorylase)	-0.940985	0.597	0.896	0.133	0	0	0	0	0	0
STM4329	3	95	25312.9	14	0.0207407	0.19697	0.00228772	mopB	chaperone Hsp10, affects cell division	-0.488044	0.471	0.907	0.34	0	0	0	0	0	0
STM4330	3	6	0	675	1	NA	0.00228416	mopA	chaperone Hsp60 with peptide-dependent ATPase activity, affects cell division	-0.877236	0.544	0.96	0.491	0	0	0	0	0	0
STM4366	3	24	1853	308	0.456296	0	0.00227552	purA	adenylosuccinate synthetase	-0.855611	0.542	0.995	0.428	0	0	0	0	0	0
STM4475	3	13	4858.03	165	0.244444	0	0.00228343	valS	valine tRNA synthetase	-1.04987	0.571	0.961	0.417	0	0	0	0	0	0
STM4492	3	9	0	675	1	NA	0.002272		putative cytoplasmic protein	1.02194	0.509	0	0	0	0	1	0	0	1
STM0066	4	75	1028.47	396	0.586667	0.666667	0.00228215	carA	carbamoyl-phosphate synthetase, glutamine-hydrolysing small subunit	-0.955708	0.554	0.948	0.406	0	0	0	0	0	0
STM0067	4	49	65.8263	574	0.85037	0.821429	0.00228188	carB	carbamoyl-phosphate synthase, large subunit	-1.09461	0.591	0.98	0.413	0	1	0	0	0	1
STM0092	4	22	927	410	0.607407	0.333333	0.00228103	surA	peptidyl-prolyl cis-trans isomerase, survival protein	-0.8323	0.544	0.914	0.121	0	0	0	0	0	0
STM0108	4	118	7296.6	103	0.152593	0.438596	0.00228437	tbpA	thiamine-binding periplasmic protein	-1.56442	0.55	0.881	0.095	0	0	0	0	0	0
STM0131	4	8	0	675	1	NA	0.00227767	ftsQ	cell division protein; ingrowth of wall at septum	-0.273026	0.527	0.895	0.083	0	0	0	0	0	0
STM0145	4	14	299.736	541	0.801481	0	0.00228394	nadC	quinolinate phosphoribosyltransferase	-0.832504	0.58	0.862	0.316	0	0	0	0	0	0
STM0237	4	13	5790.02	137	0.202963	0	0.00226848	rof	modulator of Rho-dependent transcription termination	0.739905	0.435	0.814	0	0	0	0	0	0	0
STM0307	4	30	4619.62	172	0.254815	0.2	0.00228087		homology to Shigella VirG protein	1.42632	0.472	0.156	0	0	0	0	0	0	0
STM0441	4	33	18763.4	26	0.0385185	0.166667	0.00228443	cyoC	cytochrome o ubiquinol oxidase subunit III	-0.388101	0.536	0.961	0.211	0	0	0	0	0	0
STM0458	4	8	0	675	1	NA	0.00227618		putative cysteine synthase/cystathionine beta-synthase	-0.229981	0.546	0.248	0.236	0	0	0	0	0	0
STM0471	4	6	0	675	1	NA	0.0022754	ylaC	putative inner membrane protein	1.24223	0.489	0.801	0	0	1	0	0	0	1
STM0476	4	6	0	675	1	NA	0.00227768	acrA	acridine efflux pump	-1.158	0.552	0.917	0.128	0	0	0	0	0	0
STM0494	4	13	0	675	1	1	0.00226854	ushA	UDP-sugar hydrolase 5'-nucleotidase	-0.677911	0.517	0.875	0.269	0	0	0	0	0	0
STM0506	4	32	11444.6	56	0.082963	0	0.00227805	tesA	multifunctional acyl-CoA thioesterase I; also functions as protease I, lysophospholipaseL(I)	-0.811084	0.531	0.892	0.162	0	0	0	0	0	0
STM0534	4	86	4774.62	167	0.247407	0.648352	0.00228352	purE	phosphoribosylaminoimidazole carboxylase = AIR carboxylase, catalytic subunit	-0.885722	0.603	0.953	0.231	0	0	0	0	0	0
STM0585	4	30	7405.05	98	0.145185	0.166667	0.00228502	fepA	outer membrane porin, receptor for ferric enterobactin (enterochelin) and colicins B and D	-0.702245	0.54	0.82	0	1	0	0	0	1	2
STM0586	4	18	927	410	0.607407	0.333333	0.00227893	fes	enterochelin esterase	-0.0990576	0.601	0.681	0.104	0	0	0	0	0	0
STM0588	4	64	19.9843	597	0.884444	0.933333	0.00228214	entF	enterobactin synthetase, component F (nonribosomal peptide synthetase)	-0.598877	0.594	0.791	0.114	0	0	0	0	1	1
STM0597	4	13	0	675	1	1	0.00228042	entB	2,3-dihydro-2,3-dihydroxybenzoate synthetase, isochorismatase	-0.188879	0.569	0.884	0.151	0	0	0	0	0	0
STM0669	4	6	0	675	1	NA	0.00227845	phoL	putative phosphate starvation-inducible protein, ATP-binding	-0.496531	0.538	0.958	0.136	0	0	0	0	0	0
STM0683	4	7	0	675	1	NA	0.00226493	nagA	N-acetylglucosamine-6-phosphate deacetylase	-1.01608	0.529	0.917	0.331	0	0	0	0	0	0
STM0708	4	16	1852	319	0.472593	0	0.00228252	ybfA	putative periplasmic protein	0.595741	0.51	0.824	0	0	0	0	0	0	0
STM0745	4	12	927	410	0.607407	0	0.00227859	tolQ	tol protein, membrane-spanning inner membrane proteins, required for outer membrane integrity, uptake of group A colicins, and translocation of phage DNA to cytoplasm	-0.954225	0.525	0.983	0	0	0	0	0	0	0
STM0748	4	6	0	675	1	NA	0.00227506	tolB	tol protein required for outer membrane integrity, uptake of group A colicins, and translocation of phage DNA to cytoplasm, may be part of multiprotein peptidoglycan recycling complex (Two domains)	-1.0512	0.557	0.956	0.126	0	0	0	0	0	0
STM0803	4	13	1852	319	0.472593	0	0.00226494	moaB	molybdopterin biosynthesis, protein B	-0.574952	0.557	0.959	0.276	0	0	0	0	0	0
STM0827	4	55	2.9781	628	0.93037	0.805556	0.00228131	ybiO	paral putative transport protein	0.427703	0.544	0.859	0	0	0	0	0	0	0
STM0841	4	8	0	675	1	NA	0.00227452	ybiU	putative cytoplasmic protein	-0.439734	0.586	0.85	0.071	0	0	0	0	0	0
STM0862	4	13	927	410	0.607407	0	0.00226839	yliJ	putative glutathione S-transferase	-0.886131	0.545	0.827	0.216	1	0	0	0	0	1
STM0887	4	34	5030.41	161	0.238519	0.4	0.00228721	artJ	ABC superfamily (bind_prot), arginine 3rd transport system	-1.12487	0.487	0.914	0.169	0	0	0	0	0	0
STM0984	4	13	927	410	0.607407	0	0.00227081	msbA	ABC superfamily (atp&membrane) transport protein; multicopy repressor of htrB	-0.932243	0.517	0.964	0.345	0	1	0	0	0	1
STM0992	4	37	0.437702	672	0.995556	0.933333	0.00228128	mukF	mukF protein (killing factor KICB)	0.0619766	0.539	0.982	0.107	0	0	0	0	0	0
STM1069	4	9	0	675	1	NA	0.00228309	ycbG	putative cytoplasmic protein	0.441915	0.469	0.893	0.22	1	0	0	0	0	1
STM1123	4	20	1853	308	0.456296	0	0.00227496		putative periplasmic protein	-0.0971149	0.585	0.198	0.198	0	0	0	0	0	0
STM1187	4	12	0	675	1	1	0.00225828	rluC	23S rRNA pseudouridylate synthase	-1.05248	0.553	0.975	0.257	0	0	0	0	0	0
STM1230	4	8	0	675	1	NA	0.00226683	phoQ	sensory kinase protein in two-component regulatory system with PhoP, ligand is Mg+	-0.607772	0.515	0.854	0.082	0	0	1	0	0	1
STM1253	4	8	0	675	1	NA	0.00227782		putative inner membrane protein	0.232213	0.474	0.659	0.108	0	0	0	0	0	0
STM1270	4	16	927	410	0.607407	0	0.00227033	yeaS	paral putative transport protein	0.245811	0.469	0.873	0	0	0	0	0	0	0
STM1299	4	30	982.408	402	0.595556	0.6	0.00228136	gdhA	glutamate dehydrogenase, NADP-specific	-0.311929	0.58	0.928	0.264	0	0	0	0	0	0
STM1320	4	31	7793.16	91	0.134815	0.5	0.00228357	ydjN	part of a kinase, putative domain shared with transporter	-1.16234	0.549	0.959	0.27	0	0	0	0	0	0
STM1335	4	13	10221.2	67	0.0992593	0	0.00227649	rpmI	50S ribosomal subunit protein L35	-0.526488	0.492	1	0.292	0	0	0	0	0	0
STM1345	4	7	0	675	1	NA	0.0022673	ydiU	putative cytoplasmic protein	-0.563807	0.543	0.821	0.352	0	0	0	0	0	0
STM1367	4	32	5612.84	140	0.207407	0.166667	0.00228605	ydiH	putative cytoplasmic protein	1.57539	0.463	0.8	0	0	0	0	0	0	0
STM1369	4	29	2300.13	271	0.401481	0.5	0.00228081	sufA	putative HesB-like domain	-0.193991	0.519	0.844	0.344	0	0	0	0	0	0
STM1371	4	22	3289.48	222	0.328889	0	0.00228278	sufC	putative ABC superfamily (atp_bind) transport protein	-1.03265	0.527	0.923	0.286	0	0	0	0	0	0
STM1391	4	33	0	675	1	1	0.00228607	ssrB	Secretion system regulator: transcriptonal activator, homologous with degU/uvrY/bvgA	0.409043	0.397	0.297	0.113	1	1	0	0	1	3
STM1426	4	14	2775	250	0.37037	0	0.00227735	ribE	riboflavin synthase, alpha chain	-0.31152	0.516	0.883	0.066	0	0	0	0	0	0
STM1432	4	40	3700	205	0.303704	0.2	0.00228325	ydhO	putative cell wall-associated hydrolase	-0.117513	0.513	0.676	0.106	0	0	1	0	0	1
STM1586	4	85	2917.4	239	0.354074	0.679487	0.00228308		putative periplasmic protein	0.679121	0.517	0.895	0.167	0	0	0	0	0	0
STM1593	4	23	5452.55	147	0.217778	0	0.00226615	srfA	ssrAB activated gene	0.541143	0.555	0	0.134	0	1	0	0	0	1
STM1642	4	19	927	410	0.607407	0.333333	0.00228122	acpD	acyl carrier protein phosphodiesterase	-0.752907	0.537	0.871	0.169	0	0	0	0	0	0
STM1651	4	6	0	675	1	NA	0.00225827	nifJ	putative pyruvate-flavodoxin oxidoreductase	0.0409143	0.552	0.928	0	0	0	0	0	0	0
STM1658	4	8	0	675	1	NA	0.00227144	ydaL	putative Smr domain	0.179608	0.526	0.861	0.139	0	0	0	0	0	0
STM1672	4	45	14555.7	39	0.0577778	0.2	0.00227515
STM1714	4	8	0	675	1	NA	0.00226266	topA	DNA topoisomerase type I, omega protein	-0.519689	0.541	0.964	0.175	0	0	0	0	0	0
STM1717	4	25	18301.3	28	0.0414815	0.166667	0.00228461	yciK	putative oxoacyl-(acyl carrier protein) reductase	-1.25262	0.569	0.889	0.3	0	0	0	0	0	0
STM1725	4	6	0	675	1	NA	0.00227129	trpC	bifunctional: N-(5-phosphoribosyl)anthranilate isomerase; indole-3-glycerolphosphate synthetase	-0.452617	0.552	0.878	0	0	0	0	0	0	0
STM1840	4	18	927	410	0.607407	0	0.00227898	yobG	putative inner membrane protein	1.67273	0.441	0.872	0	0	0	0	0	0	0
STM1854	4	10	0	675	1	NA	0.00227545		putative inner membrane protein	1.61859	0.494	0	0	0	0	0	0	0	0
STM1905	4	21	9045.12	77	0.114074	0.333333	0.00227565	yecO	putative SAM-dependent methyltransferases	-0.673413	0.534	0.939	0.154	0	0	0	0	0	0
STM1927	4	6	0	675	1	NA	0.00227452	yecG	putative universal stress protein	0.0918829	0.521	0.768	0.155	0	0	0	0	0	0
STM2016	4	30	3202.87	227	0.336296	0.5	0.00227338	cobT	nicotinate-nucleotide dimethylbenzimidazole-P phophoribosyl transferase	-0.776628	0.599	0.778	0.053	0	0	1	0	0	1
STM2022	4	16	0	675	1	1	0.00228322	cbiN	synthesis of vitamin B12 adenosyl cobalamide precursor	0.769095	0.498	0	0.258	0	0	0	0	0	0
STM2030	4	41	5422.23	149	0.220741	0.2	0.00228519	cbiT	synthesis of vitamin B12 adenosyl cobalamide precursor	-0.475008	0.561	0.172	0.177	0	0	0	0	0	0
STM2080	4	12	0	675	1	1	0.00228084	udg	UDP-glucose/GDP-mannose dehydrogenase	0.409606	0.441	0.889	0.265	1	1	0	0	0	2
STM2092	4	18	867.782	481	0.712593	0.666667	0.0022637
STM2146	4	89	496.601	515	0.762963	0.681319	0.00228281	thiD	bifunctional enzyme: hydroxy-phosphomethylpyrimidine kinase (HMP-P kinase); hydroxy-methylpyrimidine kinase (HMP kinase)	-1.1352	0.605	0.906	0.173	0	0	0	0	0	0
STM2147	4	88	305.597	539	0.798519	0.692308	0.00228272	thiM	hydoxyethylthiazole kinase (THZ kinase)	-0.446073	0.611	0.702	0.174	0	0	0	0	0	0
STM2148	4	16	927	410	0.607407	0	0.00227971		putative periplasmic protein	0.74517	0.478	0.817	0	0	0	0	0	0	0
STM2154	4	40	14498.7	40	0.0592593	0.133333	0.0022719	mrp	putative ATP-binding protein	-0.628272	0.562	0.962	0.363	0	0	0	0	0	0
STM2180	4	25	13583.7	42	0.0622222	0.166667	0.00228135		putative transcriptional regulator, LysR family	-0.7526	0.548	0.275	0	0	0	0	0	0	0
STM2199	4	39	3369.85	219	0.324444	0.333333	0.00228191	cirA	outer membrane porin, receptor for colicin I, requires TonB	-0.712521	0.545	0.881	0.062	0	0	0	0	0	0
STM2239	4	16	1852	319	0.472593	0	0.00227384		putative phage protein; homology to antiterminator protein Q of phage P5	1.42964	0.443	0.475	0.23	0	0	0	0	0	0
STM2259	4	15	0	675	1	1	0.00227163	napA	periplasmic nitrate reductase, large subunit, in complex with NapB	-1.29373	0.572	0.941	0.053	0	0	0	0	0	0
STM2282	4	14	0	675	1	1	0.00228535	glpQ	glycerophosphodiester phosphodiesterase, periplasmic	0.111054	0.486	0.893	0.16	0	0	0	0	0	0
STM2297	4	6	0	675	1	NA	0.00227144	yfbE	putative DegT/DnrJ/EryC1/StrS family	-1.18908	0.563	0.823	0.182	0	0	0	0	0	0
STM2299	4	19	0	675	1	1	0.00228083	yfbG	paral putative transformylase	0.0102923	0.542	0.794	0.144	0	0	0	0	0	0
STM2307	4	29	4200.14	185	0.274074	0	0.00226842	menB	dihydroxynaphtoic acid synthetase	-1.1081	0.564	0.968	0.302	0	0	0	0	0	0
STM2324	4	12	0	675	1	1	0.00225828	nuoF	NADH dehydrogenase I chain F	-0.949727	0.588	0.989	0.393	0	0	0	0	0	0
STM2487	4	83	34.6652	586	0.868148	0.75641	0.00228216	purC	phosphoribosylaminoimidazole-succinocarboxamide synthetase (SAICAR synthetase)	-0.679445	0.523	0.949	0.333	0	0	0	0	0	0
STM2530	4	37	2778	247	0.365926	0.2	0.00226175		putative anaerobic dimethylsulfoxide reductase	-0.137552	0.546	0.429	0	0	0	0	0	0	0
STM2532	4	6	0	675	1	NA	0.00225828		putative inner membrane lipoprotein	-0.392446	0.585	0.819	0.074	0	0	0	0	0	0
STM2536	4	6	0	675	1	NA	0.0022775	pepB	putative aminopeptidase	-0.729647	0.565	0.918	0.286	0	0	0	0	0	0
STM2561	4	26	6221.16	125	0.185185	0.166667	0.00226871	glnB	regulatory protein (P-II) for nitrogen assimilation by glutamine synthetase (ATase)	-0.844671	0.5	1	0.205	0	0	0	0	0	0
STM2565	4	48	0	675	1	1	0.00228213	purG	phosphoribosylformylglycinamidine synthetase	-0.994152	0.592	0.937	0.373	0	0	0	0	0	0
STM2645	4	16	0	675	1	1	0.00228425	yfiK	paral putative transport protein	-0.130037	0.514	0.841	0	0	0	0	0	0	0
STM2646	4	95	22407.6	17	0.0251852	0.127273	0.00228664	yfiD	putative formate acetyltransferase	0.287936	0.499	0.961	0	1	0	0	0	0	1
STM2667	4	12	2775	250	0.37037	0	0.00227783	pheA	bifuctional: chorismate mutase P; prephenate dehydratase	-0.49561	0.538	0.907	0.057	0	0	0	0	0	0
STM2674	4	30	0	675	1	1	0.00228127	trmD	tRNA (guanine-7-)-methyltransferase	-0.406914	0.54	0.965	0	0	0	0	0	0	0
STM2773	4	40	2108.74	286	0.423704	0.466667	0.00228136	iroB	putative glycosyl transferase, related to UDP-glucuronosyltransferase	-0.42634	0.57	0.173	0.111	0	0	0	0	0	0
STM2777	4	32	5135.12	158	0.234074	0.4	0.00228292	iroN	TonB-dependent siderophore receptor protein	-0.436667	0.51	0.536	0.033	0	0	0	0	0	0
STM2781	4	6	0	675	1	NA	0.00227861	virK	virulence gene; homologous sequence to virK in Shigella	1.52662	0.445	0.359	0	0	0	0	0	0	0
STM2869	4	31	20071	23	0.0340741	0.333333	0.00228534	orgA	putative flagellar biosynthesis/type III secretory pathway protein	1.98273	0.451	0	0.15	1	1	1	0	1	4
STM2882	4	7	0	675	1	NA	0.00227858	sipA	cell invasion protein	1.39984	0.48	0.089	0.099	0	1	0	0	1	2
STM2883	4	25	12538.4	49	0.0725926	0.166667	0.00228212	sipD	cell invasion protein	2.33276	0.473	0	0.149	1	1	0	1	1	4
STM2885	4	12	0	675	1	1	0.00228135	sipB	cell invasion protein	1.25138	0.523	0	0.125	1	1	0	0	0	2
STM2891	4	38	6461	119	0.176296	0.1	0.002282	spaO	surface presentation of antigens; secretory proteins	1.12669	0.528	0	0	1	1	0	0	1	3
STM2945	4	13	927	410	0.607407	0	0.00227846	sopD-1	secreted protein in the Sop family; transferred to eukaryotic cells	3.08691	0.407	0	0.11	1	0	0	0	0	1
STM2951	4	18	1640.17	352	0.521481	0	0.00228584	ygcF	putative Organic radical activating enzymes	-0.516673	0.51	0.96	0.152	0	0	0	0	1	1
STM2963	4	12	1852	319	0.472593	0	0.00227432		putative MFS superfamily, D-glucarate permease	-0.82049	0.541	0.886	0.336	0	0	0	0	0	0
STM2991	4	17	3958.22	194	0.287407	0	0.00228422	amiC	N-acetylmuramoyl-L-alanine amidase	-0.600257	0.537	0.942	0.043	0	0	0	0	0	0
STM3059.S	4	34	13024.4	45	0.0666667	0.166667	0.00228121
STM3062	4	36	1852	319	0.472593	0.666667	0.00228212	serA	D-3-phosphoglycerate dehydrogenase	-1.08351	0.554	0.961	0.263	0	0	0	0	0	0
STM3120	4	8	0	675	1	NA	0.00228392		putative transcriptional regulator, LysR family	0.209975	0.496	0.296	0.311	0	0	1	1	0	2
STM3138	4	12	2775	250	0.37037	0	0.00227848		putative methyl-accepting chemotaxis protein	1.60836	0.431	0.128	0.148	1	1	0	0	0	2
STM3140	4	12	6598.47	112	0.165926	0	0.00227161	yghU	putative glutathione S-transferase	-0.608181	0.546	0.913	0.17	0	0	0	0	0	0
STM3158	4	18	545.095	511	0.757037	0.333333	0.00228148	exbD	uptake of enterochelin; tonB-dependent uptake of B colicins	-0.734657	0.508	0.936	0.227	0	0	0	0	0	0
STM3159	4	55	8070.24	88	0.13037	0.611111	0.00228385	exbB	uptake of enterochelin; tonB-dependent uptake of B colicins	-0.826216	0.557	0.898	0.123	0	0	0	0	0	0
STM3200	4	12	927	410	0.607407	0	0.00226146	rfaE	bifunctional; putative sugar nucleotide transferase domain of ADP-L-glycero-D-manno-heptose synthase	-0.874168	0.576	0.933	0.14	0	0	0	0	0	0
STM3244	4	6	0	675	1	NA	0.00228229	tdcB	threonine dehydratase, catabolic	0.070565	0.466	0.951	0.365	0	0	0	0	0	0
STM3487	4	18	5158.85	156	0.231111	0.333333	0.00226607	aroK	shikimate kinase I	-1.16812	0.505	0.971	0.22	0	0	0	0	0	0
STM3576	4	20	8333.63	86	0.127407	0	0.0022748	zntA	P-type ATPase family, Pb/Cd/Zn/Hg transporting ATPase	-1.17114	0.605	0.848	0.311	0	0	0	0	0	0
STM3686	4	7	0	675	1	NA	0.00227163	mtlD	mannitol-1-phosphate dehydrogenase	-0.519587	0.542	0.929	0	0	0	0	0	0	0
STM3700	4	39	6963.25	109	0.161481	0.2	0.00226521	gpsA	glycerol-3-phosphate dehydrogenase (NAD+)	-0.828823	0.574	0.95	0.271	0	0	0	0	0	0
STM3724	4	16	3164.12	230	0.340741	0	0.00228111	kdtA	3-deoxy-D-manno-octulosonic-acid transferase (KDO transferase)	-1.0306	0.55	0.967	0.099	0	0	0	0	0	0
STM3864	4	33	6115	128	0.18963	0.6	0.00228696	atpC	membrane-bound ATP synthase, F1 sector, epsilon-subunit	-0.665642	0.558	0.971	0.223	0	0	0	0	0	0
STM3865	4	43	907.36	477	0.706667	0.533333	0.00228389	atpD	membrane-bound ATP synthase, F1 sector, beta-subunit	-0.316377	0.553	0.996	0.722	0	0	0	0	0	0
STM3866	4	32	0	675	1	1	0.00228388	atpG	membrane-bound ATP synthase, F1 sector, gamma-subunit	-0.678934	0.532	0.965	0.314	0	0	0	0	0	0
STM3867	4	53	4033.52	190	0.281481	0.380952	0.0022849	atpA	membrane-bound ATP synthase, F1 sector, alpha-subunit	-0.325886	0.554	0.986	0.561	0	0	0	0	0	0
STM3868	4	33	0	675	1	1	0.00228388	atpH	membrane-bound ATP synthase, F1 sector, delta-subunit	-0.98495	0.529	0.949	0.243	0	0	0	0	0	0
STM3869	4	20	927	410	0.607407	0.333333	0.00228136
STM3877	4	20	4464.23	177	0.262222	0	0.0022828	asnA	asparagine synthetase A	-0.332225	0.566	0.942	0	0	0	0	0	0	0
STM3904	4	12	89.905	570	0.844444	0	0.00228268	ilvD	dihydroxyacid dehydratase	-1.07283	0.575	0.959	0.032	0	0	0	0	0	0
STM3965	4	27	1852	319	0.472593	0.5	0.00227893	metE	5-methyltetrahydropteroyltriglutamate-homocysteine S-methyltransferase	-0.715435	0.578	0.938	0	0	0	0	0	0	0
STM3983	4	16	927	410	0.607407	0	0.0022754	fadB	3-hydroxyacyl-coA dehydrogenase (EC 1.1.1.35) of 4-enzyme FadB protein	-1.07768	0.557	0.953	0.335	0	1	0	0	0	1
STM4022	4	6	0	675	1	NA	0.00226172	yihT	putative aldolase	0.11136	0.541	0.873	0	0	0	0	0	0	0
STM4089	4	6	0	675	1	NA	0.00226489	menG	putative methyltransferase in menaquinone biosynthesis protein	-0.680212	0.551	0.975	0	0	0	0	0	0	0
STM4092	4	6	0	675	1	NA	0.00225798	hslV	peptidase component of the HslUV protease	-1.03035	0.545	0.983	0.227	0	0	0	0	0	0
STM4096	4	18	927	410	0.607407	0.333333	0.00226174	rpmE	50S ribosomal subunit protein L31	-0.35523	0.491	0.829	0	0	0	0	0	0	0
STM4160	4	117	10481.8	66	0.0977778	0.490196	0.00228478	thiG	deoxyxylulose-5-P + thi-S-COSH + tyrosine = 4-methyl-5-(beta-hydroxyethyl)thiazole-P + 4-hydroxy-benzyl-alcohol + C1 of tyrosine	-0.676429	0.616	0.93	0	0	0	0	0	0	0
STM4164	4	109	5368.68	151	0.223704	0.529412	0.00228435	thiC	5'-phosphoryl-5-aminoimidazole = 4-amino-5-hydroxymethyl-2-methylpyrimidine-P	-0.896458	0.581	0.93	0	0	0	0	0	0	0
STM4193	4	15	92.4678	568	0.841481	0	0.00226525	yjbC	putative pseudouridine synthase	-0.129322	0.504	0.91	0.26	0	0	0	0	0	0
STM4291	4	6	0	675	1	NA	0.00227733	basS	sensory kinase in two-component regulatory system with BasR	-0.956526	0.547	0.857	0.093	1	0	0	0	0	1
STM4415	4	10	0	675	1	NA	0.00227188	fbp	fructose-bisphosphatase	-0.923654	0.532	0.976	0.449	0	0	0	0	0	0
STM4503	4	37	22343.3	18	0.0266667	0	0.00228748		putative inner membrane protein	2.47877	0.389	0.118	0.102	1	0	0	0	0	1
STM4532	4	12	10847.5	62	0.0918519	0	0.00227905	yjiY	putative carbon starvation protein	-0.686602	0.576	0.964	0.045	0	0	0	0	0	0
STM4580	4	6	0	675	1	NA	0.00227493
STM4585	4	15	9155.59	75	0.111111	0	0.00227806	gpmB	putative phosphoglyceromutase 2	-0.989039	0.595	0.916	0.27	0	0	0	0	0	0
STM0013	5	79	2520.22	265	0.392593	0.527778	0.00228762	dnaJ	heat shock protein, DnaJ and GrpE stimulates ATPase activity of DnaK	-1.22154	0.541	0.947	0.33	0	0	0	0	0	0
STM0045	5	6	0	675	1	NA	0.00227098	ribF	flavokinase and FAD synthetase	-1.04604	0.568	0.891	0.141	0	0	0	0	0	0
STM0064	5	12	896.103	480	0.711111	0	0.00228483
STM0080	5	8	0	675	1	NA	0.00228189		putative outer membrane lipoprotein	0.798286	0.487	0.487	0	0	0	0	0	1	1
STM0170	5	6	0	675	1	NA	0.00228351	hpt	hypoxanthine phosphoribosyltransferase	-0.616616	0.504	0.961	0.354	0	0	0	0	0	0
STM0209	5	69	8582.49	80	0.118519	0.290909	0.00228562	htrA	periplasmic serine protease Do, heat shock protein	-0.941803	0.549	0.928	0.221	0	0	0	0	0	0
STM0257	5	8	0	675	1	NA	0.00227071		putative drug efflux protein (perhaps for chloramphenicol)	-0.617945	0.558	0.402	0.217	0	0	0	0	0	0
STM0272	5	9	0	675	1	NA	0.00228137		putative ATPase with chaperone activity; homologue of Yersinia clpB	-0.290049	0.596	0.329	0.117	0	0	0	0	0	0
STM0306	5	6	0	675	1	NA	0.00227549		homologue of sapA	0.693537	0.428	0.188	0	0	0	0	0	0	0
STM0368	5	45	1965.22	294	0.435556	0.238095	0.00228446	prpB	putative carboxyphosphonoenolpyruvate mutase	-0.244039	0.589	0.898	0.108	0	0	0	0	0	0
STM0369	5	20	29.9306	587	0.86963	0.666667	0.00228262	prpC	putative citrate synthase	-0.427056	0.558	0.961	0.221	0	0	0	0	0	0
STM0370	5	28	169.108	561	0.831111	0.5	0.00228226	prpD	putative protein in propionate catabolism	-0.221699	0.567	0.944	0.193	0	0	0	0	0	0
STM0387	5	34	9749.01	69	0.102222	0.2	0.00228773	yaiI	putative cytoplasmic protein	-0.478996	0.582	0.894	0.132	0	0	0	0	0	0
STM0452	5	19	927	410	0.607407	0.333333	0.00227449	cypD	peptidyl prolyl isomerase	-0.525721	0.524	0.883	0.143	0	0	0	0	0	0
STM0662	5	52	6531.25	115	0.17037	0.285714	0.00228483	gltL	ABC superfamily (atp_bind), glutamate/aspartate transporter	-0.710732	0.52	0.954	0	0	0	0	0	0	0
STM0829	5	50	8405.75	83	0.122963	0.428571	0.00228568	glnP	ABC superfamily (membrane), glutamine high-affinity transporter	-0.671981	0.533	0.963	0.164	0	0	0	0	0	0
STM0956	5	14	927	410	0.607407	0	0.0022755	cydC	ABC superfamily (atp&memb), cytochrome-related transporter	-1.29414	0.571	0.86	0.248	0	0	1	0	0	1
STM0962	5	28	7278.59	104	0.154074	0.333333	0.00228566	ycaJ	paral putative polynucleotide enzyme	-0.971505	0.57	0.973	0.405	0	0	0	0	0	0
STM1073	5	26	3802.82	199	0.294815	0.166667	0.00227801	yccS	putative efflux (PET) family transporter	-0.510129	0.543	0.877	0	0	0	0	0	0	0
STM1076	5	89	16015.2	33	0.0488889	0.272727	0.00228697	mgsA	methylglyoxal synthase	-0.475826	0.539	0.947	0.112	0	0	0	0	0	0
STM1090	5	54	14995.3	38	0.0562963	0.321429	0.00228688	pipC	Pathogenicity island encoded protein: homologous to ipgE of Shigella	2.08804	0.44	0	0	0	0	0	0	0	0
STM1092	5	56	0	675	1	1	0.00228583	orfX	putative cytoplasmic protein	2.17168	0.435	0	0	0	0	0	0	0	0
STM1172	5	124	402.428	529	0.783704	0.758242	0.00228638	flgM	anti-FliA (anti-sigma) factor; also known as RflB protein	0.42576	0.519	0.804	0.134	0	0	0	0	0	0
STM1173	5	25	0	675	1	1	0.00228437	flgA	flagellar biosynthesis; assembly of basal-body periplasmic P ring	-0.395923	0.581	0.712	0.215	0	0	0	0	0	0
STM1218	5	7	0	675	1	NA	0.00227098	ycfV	ABC transporter, ATP-binding protein	-1.05258	0.556	0.927	0	0	0	0	0	0	0
STM1261	5	54	17989.7	29	0.042963	0.047619	0.00228752		putative cytoplasmic protein	0.729476	0.525	0	0.25	0	0	0	0	0	0
STM1300	5	238	40365.8	5	0.00740741	0.315271	0.0022891		putative periplasmic protein	0.358688	0.549	0.725	0.242	0	0	0	0	0	0
STM1301	5	24	0	675	1	1	0.00228582		putative mutator MutT protein	-1.26377	0.575	0.754	0.254	0	0	0	0	0	0
STM1328	5	31	4258.65	183	0.271111	0.5	0.00228386		putative outer membrane protein	1.58418	0.477	0	0	0	1	0	0	0	1
STM1462.S	5	17	927	410	0.607407	0	0.00227072
STM1463	5	15	1389.28	371	0.54963	0	0.00228196	add	adenosine deaminase	-0.483801	0.551	0.895	0.345	0	0	0	0	0	0
STM1509	5	158	27814.8	12	0.0177778	0.210526	0.00228842	ydfZ	putative cytoplasmic protein	0.939689	0.512	0.791	0.239	0	0	0	0	0	0
STM1539	5	34	9630.51	71	0.105185	0.2	0.00228501		putative hydrogenase-1 small subunit	0.563176	0.519	0.728	0	0	0	0	0	0	0
STM1588	5	12	714.982	492	0.728889	0	0.00228312	yncC	putative regulatory protein, gntR family	0.464817	0.471	0.584	0	0	0	0	0	0	0
STM1638	5	31	3945.88	195	0.288889	0.3	0.00228471		putative SAM-dependent methyltransferases	0.211355	0.485	0.538	0.11	0	0	0	0	0	0
STM1682	5	12	927	410	0.607407	0	0.00228207	tpx	thiol peroxidase	-0.215104	0.502	0.881	0.262	0	0	0	0	0	0
STM1684	5	8	0	675	1	NA	0.00227985	ycjF	putative inner membrane protein	-0.275684	0.567	0.881	0.071	0	1	0	0	0	1
STM1689	5	18	0	675	1	1	0.00228258	pspB	phage shock protein; regulatory gene, activates expression of psp operon with PspC	-0.396996	0.54	0.892	0.176	0	0	0	0	0	0
STM1690	5	33	1218.74	386	0.571852	0.4	0.00228339	pspA	phage shock protein; negative regulatory gene for the psp opreon	-0.442546	0.516	0.914	0.234	0	0	0	0	0	0
STM1738	5	29	0	675	1	1	0.0022838	yciI	putative cytoplasmic protein	-0.466318	0.547	0.908	0.286	0	0	0	0	0	0
STM1742	5	41	607.642	504	0.746667	0.8	0.00228427	oppF	ABC superfamily (atp-binding), oligopeptide transport protein	-1.06623	0.542	0.952	0	0	0	0	0	0	0
STM1745	5	41	1952.18	296	0.438519	0.533333	0.00228457	oppB	ABC superfamily (membrane), oligopeptide transport protein	-0.89518	0.509	0.961	0	0	0	0	0	0	0
STM1746.S	5	8	0	675	1	NA	0.00226721
STM1769	5	18	2498.56	266	0.394074	0.333333	0.0022841	ychN	putative ACR involved in intracellular sulfur reduction	-0.158052	0.521	0.923	0.179	0	0	0	0	0	0
STM1802	5	52	3561.41	210	0.311111	0.380952	0.00228496	dadX	alanine racemase 2, catabolic	-0.976361	0.575	0.857	0.14	0	0	0	0	0	0
STM1816	5	30	1250.73	381	0.564444	0.3	0.00228518	minE	cell division topological specificity factor, reverses MinC inhibition of FtsZ ring formation	0.428163	0.436	0.977	0.193	1	1	0	0	0	2
STM1822	5	18	927	410	0.607407	0.333333	0.00227449	yoaB	putative translation initiation inhibitor	-0.781689	0.512	0.93	0.184	0	0	0	0	0	0
STM1833	5	137	18.4039	598	0.885926	0.816667	0.00228635		putative inner membrane protein	0.968369	0.449	0.859	0.141	0	1	0	0	0	1
STM1851	5	90	15672.9	34	0.0503704	0.381818	0.00228878		putative cytoplasmic protein	0.967193	0.51	0.873	0.19	1	1	0	0	0	2
STM1920	5	259	39396.8	6	0.00888889	0.272727	0.00228819	cheW	purine-binding chemotaxis protein; regulation	-0.481859	0.533	0.922	0.12	0	0	0	0	0	0
STM1961	5	214	3201.63	228	0.337778	0.452899	0.00228788	fliS	flagellar biosynthesis; repressor of class 3a and 3b operons (RflA activity)	0.386396	0.501	0.578	0	0	0	0	0	0	0
STM1962	5	8	0	675	1	NA	0.00228414	fliT	flagellar biosynthesis; possible export chaperone for FliD	1.26851	0.508	0.311	0.238	0	0	0	0	0	0
STM1973fliJ	5	40	0	675	1	1	0.0022863
STM1974	5	114	141.267	564	0.835556	0.858974	0.00228634	fliK	flagellar hook-length control protein	0.204965	0.615	0.474	0.18	0	0	0	0	0	0
STM2024	5	42	260.477	543	0.804444	0.6	0.00228394	cbiL	synthesis of vitamin B12 adenosyl cobalamide precursor	-0.583796	0.579	0.173	0.114	0	0	0	0	0	0
STM2029	5	25	7360	100	0.148148	0.5	0.00228471	cbiF	synthesis of vitamin B12 adenosyl cobalamide precursor	-0.878821	0.573	0.284	0.144	0	0	0	0	0	0
STM2038	5	125	18481.3	27	0.04	0.230769	0.00228776	pduA	Propanediol utilization: polyhedral bodies	0.40158	0.539	0.628	0.234	0	0	0	0	0	0
STM2040	5	69	1018.9	397	0.588148	0.52381	0.00228493	pduC	Propanediol utilization: dehydratase, large subunit	0.587152	0.569	0	0	1	0	0	0	0	1
STM2041	5	45	6.19724	614	0.90963	0.9	0.00228489	pduD	Propanediol utilization: dehydratase, medium subunit	0.629532	0.571	0	0	0	0	0	0	0	0
STM2045	5	83	5282.62	153	0.226667	0.416667	0.00228698	pduJ	Propanediol utilization: polyhedral bodies	0.254042	0.564	0.604	0	0	0	0	0	0	0
STM2051	5	39	0	675	1	1	0.00228465	pduP	Propanediol utilization: CoA-dependent propionaldehyde dehydrogenase	-0.579706	0.587	0.457	0.235	0	0	0	0	0	0
STM2083	5	18	3378.43	218	0.322963	0	0.00228049	rfbK	LPS side chain defect: phosphomannomutase	1.23758	0.409	0.18	0.195	0	0	0	0	0	0
STM2085	5	32	21181.6	21	0.0311111	0.333333	0.00228909	rfbN	LPS side chain defect: rhamnosyl transferase	1.99157	0.375	0.169	0.194	1	0	0	0	1	2
STM2219	5	8	0	675	1	NA	0.00227198	yejF	putative ATPase component of ABC-type transport system, contain duplicated ATPase domain	-1.00269	0.568	0.866	0.157	0	0	0	0	0	0
STM2311	5	24	4087.61	187	0.277037	0	0.00228544	elaB	putative inner membrane protein	0.366305	0.518	0.709	0.214	0	0	0	0	0	0
STM2318	5	6	0	675	1	NA	0.00227825
STM2319	5	96	43266	4	0.00592593	0.307692	0.00228919	nuoK	NADH dehydrogenase I chain K	-0.434213	0.546	0.99	0.21	0	0	0	0	0	0
STM2335	5	6	0	675	1	NA	0.00228026	yfbU	putative cytoplasmic protein	0.338802	0.526	0.957	0.134	0	0	0	0	0	0
STM2406	5	13	0	675	1	1	0.00228554		putative oxidoreductase	-0.783631	0.538	0.599	0.361	0	0	0	0	0	0
STM2447	5	55	15113.9	37	0.0548148	0.5	0.00228771		putative outer membrane lipoprotein	0.0419879	0.562	0.801	0.12	0	0	1	0	0	1
STM2495	5	12	0	675	1	1	0.00228228	yfgD	putative arsenate reductase	-0.61089	0.571	0.832	0.143	0	0	0	0	0	0
STM2501	5	18	1469.95	365	0.540741	0.333333	0.00227964	ppk	polyphosphate kinase, component of RNA degradosome	-0.162909	0.49	0.962	0.062	0	0	0	0	0	0
STM2724	5	12	1344.44	375	0.555556	0	0.0022793		Fels-2 prophage: hypothetical protein	2.43107	0.366	0	0	0	0	0	0	0	0
STM2870	5	82	0	675	1	1	0.00228633	orgA	putative inner membrane protein	1.53756	0.479	0.166	0.101	0	0	0	0	0	0
STM2872	5	192	3730.98	203	0.300741	0.519481	0.0022877	prgJ	cell invasion protein; cytoplasmic	1.43726	0.475	0	0.208	1	1	0	0	0	2
STM2873	5	241	34133.7	8	0.0118519	0.320197	0.00228845	prgI	cell invasion protein; cytoplasmic	0.942501	0.463	0	0.2	0	0	1	0	0	1
STM2874	5	7	0	675	1	NA	0.00228191	prgH	cell invasion protein	1.4572	0.49	0	0.064	1	1	1	1	1	5
STM2876	5	16	0	675	1	1	0.00228489	hilA	invasion genes transcription activator	2.72308	0.432	0.213	0.099	1	1	0	0	1	3
STM2877	5	158	1039.43	393	0.582222	0.666667	0.00228746	iagB	cell invasion protein	1.15164	0.415	0.312	0.175	0	1	0	0	0	1
STM2881	5	57	0	675	1	1	0.00228631	iacP	putative acyl carrier protein	1.80886	0.375	0.293	0.22	1	0	0	0	0	1
STM2884	5	25	2895.97	241	0.357037	0.166667	0.0022859	sipC	cell invasion protein	2.62329	0.478	0.086	0.154	0	0	0	0	1	1
STM2886	5	53	3010.74	235	0.348148	0.214286	0.00228546	sicA	surface presentation of antigens; secretory proteins	1.20471	0.427	0.315	0.2	1	1	0	0	1	3
STM2893	5	156	481.949	517	0.765926	0.718954	0.00228746	invI	surface presentation of antigens; secretory proteins	1.22147	0.436	0	0.272	1	1	0	0	1	3
STM2895	5	166	2784.55	246	0.364444	0.521053	0.00228688	invB	surface presentation of antigens; secretory proteins	1.12383	0.44	0	0	0	1	0	0	0	1
STM2898	5	19	15.8502	602	0.891852	0.666667	0.00228374	invG	invasion protein; outer membrane	0.804523	0.464	0.123	0.032	1	1	0	0	0	2
STM2941	5	8	0	675	1	NA	0.00228146	yghJ	putative cytoplasmic protein	0.90283	0.528	0.273	0.077	0	0	0	0	0	0
STM3076	5	9	0	675	1	NA	0.00227071	tktA	transketolase 1 isozyme	-1.25917	0.573	0.959	0.287	0	0	0	0	0	0
STM3094	5	6	0	675	1	NA	0.00228026	yggJ	putative cytoplasmic protein	-0.404	0.552	0.892	0.093	0	0	0	0	0	0
STM3107	5	24	0	675	1	1	0.00228445	yggN	putative periplasmic protein	0.285022	0.549	0.874	0.167	0	0	0	0	0	0
STM3145	5	82	16.1427	600	0.888889	0.933333	0.00228633	hybE	putative hydrogenase	-0.11787	0.566	0.802	0.173	0	0	0	0	0	0
STM3150	5	12	1267.13	380	0.562963	0	0.00228314	hypO	putative Ni/Fe hydrogenases, small subunit	0.35286	0.543	0.968	0	0	0	0	0	0	0
STM3151	5	25	0	675	1	1	0.00228432	yghW	putative cytoplasmic protein	1.83192	0.47	0.779	0	0	0	0	0	0	0
STM3203	5	64	4536.44	175	0.259259	0.333333	0.00228531	ygiM	putative SH3 domain protein	-0.086686	0.507	0.922	0.186	0	0	0	0	0	0
STM3321	5	41	1853	308	0.456296	0.4	0.00228381	yhbH	putative sigma N modulation factor	0.207572	0.46	0.947	0	0	0	0	0	0	0
STM3322	5	8	0	675	1	NA	0.00228406	ptsN	sugar specific PTS family, enzyme IIA, also regulates N metabolism	-0.751067	0.534	0.951	0.117	0	0	0	0	0	0
STM3347	5	6	0	675	1	NA	0.00228128	yhcB	putative periplasmic protein	-0.0138884	0.53	0.97	0.224	0	0	0	0	0	0
STM3377	5	13	761.934	489	0.724444	0	0.00227683		putative nitrate reductase	-0.438201	0.515	0.88	0.15	0	0	0	0	0	0
STM3452	5	42	14.4679	603	0.893333	0.866667	0.00228477	yheO	putative regulator	-0.0570864	0.474	0.979	0.142	0	0	0	0	0	0
STM3453	5	6	0	675	1	NA	0.00227853	fkpA	FKBP-type peptidyl-prolyl cis-trans isomerase (rotamase)	-0.342858	0.51	0.871	0.206	0	0	0	0	0	0
STM3468	5	53	15543.7	35	0.0518519	0.285714	0.00228818	argD	acetylornithine transaminase (NAcOATase and DapATase)	-1.25094	0.56	0.916	0.343	0	0	0	0	0	0
STM3495	5	8	0	675	1	NA	0.00228396	yrfF	putative inner membrane protein	0.409964	0.551	0.839	0	0	0	0	0	0	0
STM3581.S	5	24	0	675	1	1	0.00228582
STM3624	5	19	927	410	0.607407	0.333333	0.0022818	yhjU	putative inner membrane protein	0.606936	0.553	0.85	0	0	0	0	0	0	0
STM3645	5	46	775.389	485	0.718519	0.666667	0.00228499	yiaD	putative outer membrane lipoprotein	-0.985001	0.589	0.95	0.1	0	0	0	0	0	0
STM3646	5	31	2134.66	282	0.417778	0.4	0.00228346	yiaE	2-keto-D-gluconate reductase	-1.07487	0.569	0.83	0.361	0	0	0	0	0	0
STM3688	5	8	0	675	1	NA	0.00228396		putative cytoplasmic protein	0.984983	0.493	0	0.275	0	0	0	0	0	0
STM3748	5	18	1852	319	0.472593	0.333333	0.00227903	yicH	putative inner membrane protein	-0.250532	0.556	0.798	0	0	0	0	0	0	0
STM3763	5	6	0	675	1	NA	0.00228223	mgtB	Mg2+ transport protein	-0.392497	0.524	0.503	0.254	0	1	0	0	0	1
STM3853	5	31	2960.89	238	0.352593	0.2	0.00228253	phoU	regulatory gene for high affinity phosphate uptake	-0.676838	0.56	0.946	0.154	0	0	0	0	0	0
STM3854	5	27	8666.7	78	0.115556	0	0.00228707	pstB	ABC superfamily (atp_bind), high-affinity phosphate transporter	-0.765534	0.524	0.984	0.307	0	0	0	0	0	0
STM3857	5	30	1462.43	368	0.545185	0.166667	0.00228578	pstS	ABC superfamily (bind_prot), high-affinity phosphate transporter	-1.06654	0.544	0.928	0.066	0	0	0	0	0	0
STM3967	5	24	3549.35	211	0.312593	0	0.00228256	dlhH	putative dienelactone hydrolase family	-0.546068	0.575	0.904	0.23	0	0	0	0	0	0
STM3987	5	43	6454.35	120	0.177778	0.190476	0.00228255	hemG	protoporphyrin oxidase	0.178023	0.505	0.878	0.105	0	0	0	0	0	0
STM3996	5	9	0	675	1	NA	0.00227071	yihE	putative homoserine kinase type II, protein kinase	-0.0857147	0.49	0.86	0.159	0	0	0	0	0	0
STM3999	5	12	0	675	1	1	0.00228583	polA	DNA polymerase I, 3' --> 5' polymerase, 5' --> 3' and 3' --> 5' exonuclease	-0.919667	0.539	0.939	0.192	0	0	0	0	0	0
STM4079.S	5	102	0.160306	674	0.998519	0.969697	0.00228633
STM4099	5	18	927	410	0.607407	0.333333	0.00227902	metJ	transcriptional repressor of all met genes but metF (MetJ family)	0.66041	0.517	0.981	0.143	0	0	0	0	0	0
STM4126	5	12	0	675	1	1	0.0022824	udhA	soluble pyridine nucleotide transhydrogenase	-0.742018	0.529	0.927	0.294	0	0	0	0	0	0
STM4137	5	43	4624	170	0.251852	0	0.00227423	murB	UDP-N-acetylenolpyruvoylglucosamine reductase	-0.411975	0.533	0.822	0.108	0	0	0	0	0	0
STM4233	5	6	0	675	1	NA	0.00228562	ubiC	chorismate pyruvate lyase	-0.401802	0.543	0.867	0.23	0	0	0	0	0	0
STM4257	5	104	83.7966	571	0.845926	0.820513	0.00228634		putative inner membrane or exported	3.57078	0.347	0	0.143	0	1	0	0	0	1
STM4258	5	50	5876.25	136	0.201481	0.190476	0.00228501		putative methyl-accepting chemotaxis protein	2.59538	0.368	0	0.182	0	0	0	0	0	0
STM4259	5	35	221.312	550	0.814815	0.5	0.00228402		putative ABC exporter outer membrane component homolog	1.85666	0.368	0.155	0.103	1	1	0	0	0	2
STM4289	5	32	0	675	1	1	0.00228477	phnA	putative alkylphosphonate uptake protein in phosphonate metabolism	0.50367	0.496	0.964	0.189	0	0	0	0	0	0
STM4302	5	118	91.6761	569	0.842963	0.813187	0.00228652		putative cytoplasmic protein	2.91003	0.398	0	0	0	0	0	0	1	1
STM4339	5	14	5532	145	0.214815	0	0.00227772	blc	outer membrane lipoprotein (lipocalin)	-0.510896	0.522	0.893	0.339	0	1	0	0	0	1
STM4456	5	12	6447	121	0.179259	0	0.00228122	mgtA	P-type ATPase, Mg2+ ATPase transporter	-0.684506	0.551	0.896	0.263	0	0	0	0	0	0
STM4469	5	62	3153.02	232	0.343704	0.357143	0.00228659	argI	ornithine carbamoyltransferase 1	-1.08678	0.522	0.895	0.374	0	0	0	0	0	0
STM0007	6	17	0	675	1	1	0.0022761	talB	transaldolase B	-0.693708	0.54	0.946	0.612	0	0	0	0	0	0
STM0435	6	12	927	410	0.607407	0	0.00227425	yajQ	putative cytoplasmic protein	0.0334505	0.511	0.905	0.172	0	0	0	0	0	0
STM0536	6	12	1852	319	0.472593	0	0.00227778	ppiB	peptidyl-prolyl cis-trans isomerase B (rotamase B)	-0.595145	0.498	0.976	0.372	0	0	0	0	0	0
STM0974	6	8	0	675	1	NA	0.0022764	focA	putative FNT family, formate transporter (formate channel 1)	-0.328339	0.484	0.958	0	1	0	0	0	1	2
STM1290	6	33	331.221	537	0.795556	0.8	0.00228126	gapA	glyceraldehyde-3-phosphate dehydrogenase A	-0.243273	0.51	0.988	0.68	0	0	0	0	0	0
STM1378	6	18	0	675	1	1	0.00227981	pykF	pyruvate kinase I (formerly F), fructose stimulated	-0.941649	0.523	0.957	0.498	0	0	0	0	0	0
STM2432	6	35	1852	319	0.472593	0.4	0.00227963	ptsI	General PTS family (Enzyme I) PEP-protein phosphotransferase	-0.850755	0.518	0.972	0.05	0	0	0	0	0	0
STM2860	6	17	0	675	1	1	0.0022761	ygbA	putative cytoplasmic protein	0.420188	0.541	0.868	0.096	0	0	0	0	0	0
STM2952	6	52	11184.7	58	0.0859259	0.285714	0.0022833	eno	enolase	-0.643199	0.523	0.986	0.544	0	0	0	0	0	0
STM3063	6	6	0	675	1	NA	0.00227776	rpiA	ribosephosphate isomerase, constitutive	-1.02365	0.546	0.982	0.374	0	0	0	0	0	0
STM3068	6	33	36.3603	584	0.865185	0.8	0.00227978	fba	fructose-bisphosphate aldolase	-0.428692	0.514	0.983	0.109	0	0	0	0	0	0
STM3069	6	65	1538.91	360	0.533333	0.388889	0.00227993	pgk	phosphoglycerate kinase	-1.16597	0.545	0.979	0.39	0	0	0	0	0	0
STM3346	6	26	927	410	0.607407	0.5	0.00227982	yhcM	putative ATPase	-0.944308	0.559	0.85	0.377	0	0	0	0	0	0
STM3927	6	7	0	675	1	NA	0.00227628		putative inner membrane protein	0.479847	0.55	0.825	0	0	0	0	0	0	0
STM3951	6	11	0	675	1	NA	0.00227976	uvrD	DNA-dependent ATPase I and helicase II	-1.19527	0.579	0.978	0.124	0	0	0	0	0	0
STM4062	6	61	16233.6	32	0.0474074	0.388889	0.00228312	pfkA	6-phosphofructokinase I	-0.867165	0.535	0.959	0.397	0	0	0	0	0	0
STM4081	6	61	5119.07	159	0.235556	0.288889	0.0022813	tpiA	triosephosphate isomerase	-0.893032	0.55	0.961	0.439	0	0	0	0	0	0
STM4414	6	6	0	675	1	NA	0.00227074	ppa	inorganic pyrophosphatase	-0.655673	0.53	0.943	0.244	0	0	0	0	0	0
STM0184	7	8	0	675	1	NA	0.00227393	pcnB	poly(A) polymerase I	-0.50696	0.562	0.871	0.148	0	0	0	0	0	0
STM0189	7	10	0	675	1	NA	0.00227395	hrpB	helicase, ATP-dependent	-0.561098	0.593	0.85	0.215	0	0	0	0	0	0
STM0263	7	30	1853	308	0.456296	0	0.00227748	rnhA	RNase HI, degrades RNA of DNA-RNA hybrids	-0.0127126	0.501	0.929	0.335	0	0	0	0	0	0
STM0392	7	6	0	675	1	NA	0.00228097	rdgC	putative exonuclease involved in removal of stalled replication fork	-0.431095	0.54	0.931	0.079	0	0	0	0	0	0
STM0440	7	17	0	675	1	1	0.00228098	cyoD	cytochrome o ubiquinol oxidase subunit IV	0.181397	0.517	0.936	0.092	0	0	0	0	0	0
STM0448	7	18	927	410	0.607407	0	0.00228097	clpP	proteolytic subunit of clpA-clpP ATP-dependent serine protease, heat shock protein F21.5	-0.514474	0.514	0.99	0.522	0	0	0	0	0	0
STM1202	7	25	1852	319	0.472593	0.333333	0.00228099	ycfH	putative metal-dependent hydrolase	-1.17236	0.528	0.932	0.321	0	0	0	0	0	0
STM1289	7	43	11951	53	0.0785185	0.0666667	0.00228451	yeaD	putative enzymes related to aldose 1-epimerase	-0.504148	0.525	0.827	0	0	0	0	0	0	0
STM1344	7	16	927	410	0.607407	0	0.00227745	ydiV	putative Diguanylate cyclase/phosphodiesterase domain 1	0.559291	0.461	0.519	0	0	0	0	0	0	0
STM1873	7	14	927	410	0.607407	0	0.00227747		putative periplasmic or exported protein	-0.153042	0.535	0.786	0.205	0	0	0	0	0	0
STM2070	7	9	0	675	1	NA	0.00227743	yeeZ	putative dehydratase	-1.20692	0.572	0.894	0.226	0	0	0	0	0	0
STM2751	7	9	0	675	1	NA	0.00227395		putative PTS enzyme III glucitol	0.348771	0.599	0.355	0.169	0	0	0	0	0	0
STM2894	7	6	0	675	1	NA	0.00227395	invC	surface presentation of antigens; secretory proteins	-0.122216	0.543	0.367	0.244	1	1	0	0	1	3
STM4600	7	25	4621	171	0.253333	0	0.002281	lasT	putative tRNA/tRNA methyltransferase	0.195507	0.526	0.825	0.158	0	0	0	0	0	0
STM0211	8	6	0	675	1	NA	0.00227942	yaeH	putative cytoplasmic protein	1.01116	0.469	0.953	0.266	0	0	0	0	0	0
STM0359	8	16	1564.16	358	0.53037	0	0.00228607		putative cytoplasmic protein	2.20061	0.505	0	0	0	0	0	0	0	0
STM0360	8	77	410.38	528	0.782222	0.515152	0.00228303		cytochrome BD2 subunit I	-0.221392	0.555	0.332	0	0	0	0	0	0	0
STM0362	8	17	898.825	479	0.70963	0	0.00228352		putative cytoplasmic protein	1.4642	0.571	0	0.216	0	0	0	0	0	0
STM0366	8	36	12461.1	50	0.0740741	0.4	0.00228797	yahO	putative periplasmic protein	0.968471	0.444	0.725	0.176	0	0	0	0	0	0
STM0464	8	26	1937.26	297	0.44	0.333333	0.00227889	tesB	acyl-CoA thioesterase II	-0.924166	0.53	0.92	0.423	0	0	0	0	0	0
STM0465	8	63	1224.37	383	0.567407	0.527778	0.00228351	ybaY	glycoprotein/polysaccharide metabolism	0.314212	0.541	0.889	0.148	0	0	0	0	0	0
STM0489	8	13	0	675	1	1	0.00228049	hemH	ferrochelatase	-0.942365	0.569	0.887	0.287	0	0	0	0	0	0
STM0593	8	8	0	675	1	NA	0.00227887	ybdA	putative POT family transport protein	-0.856838	0.589	0.894	0.159	0	0	0	0	0	0
STM0600	8	33	1069.59	391	0.579259	0.3	0.00228305	cstA	carbon starvation protein	-0.430583	0.57	0.973	0.044	0	0	0	0	0	0
STM0615	8	68	182.969	557	0.825185	0.690909	0.00228469	ybdR	putative dehydrogenase	-0.415298	0.544	0.913	0.243	0	0	0	0	0	0
STM0622	8	8	0	675	1	NA	0.00226821	citE	citrate lyase beta chain (acyl lyase subunit)	-0.641717	0.596	0.954	0.255	0	0	0	0	0	0
STM0653	8	30	3461.99	215	0.318519	0.4	0.00228573	ybeL	putative cytoplasmic protein	-0.0725253	0.558	0.93	0.191	0	0	0	0	0	0
STM0664	8	41	3267.9	224	0.331852	0.466667	0.0022841	gltJ	ABC superfamily (membrane), glutamate/aspartate transporter	-0.741814	0.546	0.947	0.093	0	0	0	0	0	0
STM0694	8	12	3990.54	192	0.284444	0	0.00228473	fldA	flavodoxin 1	-0.402722	0.508	0.977	0.233	1	0	0	0	0	1
STM0733	8	68	5553.81	143	0.211852	0.333333	0.00228504	sdhD	succinate dehydrogenase, hydrophobic subunit	-0.170986	0.507	0.948	0.087	0	0	0	0	0	0
STM0734	8	43	935.604	408	0.604444	0.428571	0.0022837	sdhA	succinate dehydrogenase, flavoprotein subunit	-1.40302	0.589	0.98	0.531	0	0	0	0	0	0
STM0735	8	24	29.3147	588	0.871111	0.833333	0.00228292	sdhB	succinate dehydrogenase, Fe-S protein	-0.321029	0.512	0.962	0.54	0	0	0	0	0	0
STM0741	8	75	942.45	405	0.6	0.454545	0.0022835	cydB	cytochrome d terminal oxidase polypeptide subunit II	-1.08934	0.55	0.921	0.121	0	1	0	0	0	1
STM0791	8	14	1649.02	350	0.518519	0	0.00228083	hutH	histidine ammonia lyase	-0.839354	0.604	0	0.447	0	0	0	0	0	0
STM0792	8	6	0	675	1	NA	0.00227736	ybhB	putative Phospholipid-binding protein	-0.597957	0.586	0.937	0.196	0	0	0	0	0	0
STM0828	8	18	2775	250	0.37037	0.333333	0.00228181	glnQ	ABC superfamily (atp_bind), glutamine high-affinity transporter	-0.729851	0.524	0.958	0	1	0	0	0	0	1
STM0830	8	12	187.976	554	0.820741	0	0.00228138	glnH	ABC superfamily (bind_prot), glutamine high-affinity transporter	-0.972834	0.489	0.968	0.153	0	0	0	0	0	0
STM0831	8	12	0	675	1	1	0.00228135	dps	stress response DNA-binding protein; starvation induced resistance to H2O2	-0.174871	0.483	0.952	0.156	0	0	1	0	0	1
STM0877	8	14	2160.74	281	0.416296	0	0.00227967	potF	ABC superfamily (peri_perm), putrescine transporter	-1.16229	0.522	0.941	0	0	0	0	0	0	0
STM0892	8	25	0	675	1	1	0.0022813	ybjP	putative lipoprotein	0.783154	0.569	0.842	0.199	0	0	0	0	0	0
STM0935	8	12	52.6528	579	0.857778	0	0.00227984	poxB	pyruvate dehydrogenase/oxidase FAD and thiamine PPi cofactors, cytoplasmic in absence of cofactors	-1.17686	0.571	0.942	0.241	0	0	0	0	0	0
STM0950	8	107	2429.08	268	0.397037	0.397059	0.0022849		homologue of slsA in STM	-0.00529992	0.539	0.418	0.191	0	0	0	0	0	0
STM0981	8	24	956.188	403	0.597037	0.333333	0.00228081	rpsA	30S ribosomal subunit protein S1	-0.902541	0.51	0.995	0.217	0	0	0	0	0	0
STM0990	8	8	0	675	1	NA	0.00227865	ycbC	putative KicA protein	-0.666511	0.566	0.891	0	0	0	0	0	0	0
STM0996	8	17	927	410	0.607407	0	0.0022777	ycbK	putative outer membrane protein	-0.837616	0.52	0.951	0.187	0	0	0	0	0	0
STM1118	8	62	13113.8	44	0.0651852	0.392857	0.00228814	yccJ	putative cytoplasmic protein	1.93232	0.48	0.92	0	0	0	0	0	0	0
STM1119	8	8	0	675	1	NA	0.0022827	wraB	trp-repressor binding protein	-0.936793	0.569	0.944	0	0	0	0	0	0	0
STM1122	8	9	0	675	1	NA	0.00228427
STM1165	8	18	0	675	1	1	0.00228391	grxB	glutaredoxin 2	0.141727	0.465	0.86	0.2	0	0	0	0	0	0
STM1166	8	8	0	675	1	NA	0.00227651	yceL	putative MFS superfamily transport protein	-0.867829	0.564	0.923	0.174	0	0	0	0	0	0
STM1229	8	20	1596.36	356	0.527407	0	0.00228122	ycfD	putative cytoplasmic protein	-0.547346	0.558	0.938	0.147	0	0	0	0	0	0
STM1232	8	72	191.105	553	0.819259	0.5	0.00228185	purB	adenylosuccinate lyase	-0.793089	0.515	0.95	0.158	0	0	0	0	0	0
STM1260	8	53	5964.57	132	0.195556	0.607143	0.00228532		putative inner membrane protein	0.426885	0.484	0.151	0.093	0	0	0	0	0	0
STM1302	8	26	11900.6	55	0.0814815	0.166667	0.00228829	xthA	exonuclease III, may repair singlet oxygen induced lesions	-0.830255	0.527	0.922	0.317	0	0	0	0	0	0
STM1303	8	53	3714.24	204	0.302222	0.607143	0.00228722	astC	succinylornithine transaminase, also has acetylornitine transaminase activity	-1.02334	0.563	0.836	0.319	0	0	0	0	0	0
STM1304	8	25	9120.85	76	0.112593	0.5	0.00228745	astA	arginine succinyltransferase	-0.480172	0.551	0.916	0.084	0	0	0	0	0	0
STM1305	8	53	5241.84	154	0.228148	0.571429	0.00228705	astD	succinylglutamic semialdehyde dehydrogenase	-0.716508	0.6	0.831	0.299	0	0	0	0	0	0
STM1306	8	64	21389.6	20	0.0296296	0.2	0.00228846	astB	succinylarginine dihydrolase	0.296984	0.561	0.85	0.06	0	0	0	0	0	0
STM1318	8	6	0	675	1	NA	0.00228089	katE	catalase; hydroperoxidase HPII(III), RpoS dependent	-0.0600515	0.541	0.888	0.267	0	0	1	0	0	1
STM1341	8	30	5144.96	157	0.232593	0.2	0.00228423	btuE	ABC superfamily (binding protein), vitamin B12 transport protein	0.0971485	0.495	0.858	0.383	0	0	0	0	0	0
STM1375	8	30	12612.3	48	0.0711111	0.166667	0.00228562	ynhG	putative LysM domain	-0.331816	0.569	0.856	0.051	0	0	0	0	0	0
STM1377	8	32	3699	206	0.305185	0.2	0.00228012	lpp	murein lipoprotein, links outer and inner membranes	0.0113658	0.517	0.962	0.231	0	0	0	0	0	0
STM1388	8	51	1295.76	379	0.561481	0.535714	0.00228423	orf70	putative cytoplasmic protein	1.07792	0.524	0.857	0	0	0	1	0	0	1
STM1440	8	155	22128.5	19	0.0281481	0.22	0.00228741	sodC	copper/zinc superoxide dismutase	-0.798048	0.564	0.821	0.225	0	1	0	0	0	1
STM1445	8	19	370.4	531	0.786667	0.666667	0.0022766	slyB	putative outer membrane lipoprotein	-0.307584	0.55	0.948	0.129	0	0	0	0	0	0
STM1515	8	37	6496.59	117	0.173333	0.2	0.00228783	ydeI	putative periplasmic protein	0.677996	0.48	0.792	0.131	0	0	0	0	0	0
STM1558	8	81	360.275	532	0.788148	0.602564	0.00228445		putative glycosyl hydrolase	-0.213673	0.521	0.427	0.123	0	0	1	0	0	1
STM1560	8	62	2011.41	290	0.42963	0.577778	0.00228444		putative alpha amylase	0.129662	0.544	0.2	0.13	0	0	0	0	0	0
STM1563	8	67	6509.62	116	0.171852	0.527273	0.00228613	osmC	putative resistance protein, osmotically inducible	0.147913	0.517	0.923	0.049	0	1	0	0	0	1
STM1572	8	14	0	675	1	1	0.002283	nmpC	new outer membrane protein; predicted bacterial porin	-0.578224	0.504	0.754	0.05	0	0	0	0	0	0
STM1573.Sc	8	8	0	675	1	NA	0.00228016
STM1578	8	34	1914.94	300	0.444444	0.2	0.00228121	narY	nitrate reductase 2, beta subunit	0.23574	0.541	0.942	0.06	0	0	0	0	0	0
STM1589	8	124	1514.65	362	0.536296	0.384211	0.00228467	yncB	putative NADP-dependent oxidoreductase	-0.35615	0.534	0.831	0.385	1	1	0	0	0	2
STM1624	8	33	1797.18	340	0.503704	0.5	0.00228633		putative cytoplasmic protein	0.0119793	0.544	0.875	0	0	0	0	0	0	0
STM1652	8	58	1757.68	344	0.50963	0.388889	0.00228371	ynaF	putative universal stress protein	-0.383244	0.479	0.91	0	1	0	0	0	1	2
STM1654	8	13	3005.27	236	0.34963	0	0.00228312	ydaO	putative ATPase	-0.334116	0.506	0.945	0.174	0	0	0	0	0	0
STM1720	8	30	6577.11	114	0.168889	0.2	0.00228353	yciO	putative translation factor	-0.974061	0.526	0.932	0.238	0	0	0	0	0	0
STM1728	8	65	23652.5	15	0.0222222	0.111111	0.00228938	yciG	putative cytoplasmic protein	0.946693	0.511	0.683	0.25	1	0	0	0	0	1
STM1729	8	81	2292.49	272	0.402963	0.5	0.00228432	yciF	putative cytoplasmic protein	1.23875	0.429	0.862	0.108	0	0	0	0	0	0
STM1730	8	74	1610.14	354	0.524444	0.454545	0.00228293	yciE	putative cytoplasmic protein	1.29795	0.427	0.857	0.179	1	1	0	0	0	2
STM1731	8	18	25.9945	589	0.872593	0.333333	0.00227951		putative catalase	0.726869	0.534	0	0.055	0	0	0	0	0	0
STM1732	8	20	261.783	542	0.802963	0.333333	0.00228222	ompW	outer membrane protein W; colicin S4 receptor; putative transporter	-0.669885	0.533	0.887	0.156	0	0	1	0	0	1
STM1741	8	8	0	675	1	NA	0.00227124		putative voltage-gated potassium channel	1.21186	0.484	0.122	0.302	1	0	0	0	0	1
STM1746	8	12	4.21258	620	0.918519	0	0.00227887
STM1770	8	26	436.837	522	0.773333	0.666667	0.00228472	chaB	cation transport regulator	1.21585	0.457	0.829	0	0	0	0	0	0	0
STM1778	8	25	4495.82	176	0.260741	0	0.00227873	lolB	outer membrane lipoprotein	-0.623313	0.554	0.918	0.14	0	0	0	0	0	0
STM1783	8	19	927	410	0.607407	0.333333	0.00227624
STM1796	8	28	9.71141	607	0.899259	0.5	0.00228092	treA	trehalase, periplasmic	-0.0681799	0.554	0.782	0.314	0	0	0	0	0	0
STM1797	8	16	37.086	583	0.863704	0	0.00228657	ymgE	putative transglycosylase-associated protein	-0.383551	0.567	0.905	0	0	0	0	0	0	0
STM1803	8	20	1991.18	292	0.432593	0	0.00228359	dadA	D-amino acid dehydrogenase subunit	-1.22819	0.566	0.9	0.241	0	0	0	0	0	0
STM1811	8	33	6.70693	613	0.908148	0.833333	0.00228768	ycgN	putative cytoplasmic protein	0.309202	0.492	0.922	0.092	0	1	0	0	0	1
STM1845	8	32	0	675	1	1	0.00228273	prc	carboxy-terminal protease for penicillin-binding protein 3	-0.483034	0.518	0.935	0.104	0	0	0	0	0	0
STM1880	8	31	2530.55	264	0.391111	0	0.00228004	yebE	putative inner membrane protein	0.332463	0.533	0.858	0.128	0	0	0	0	0	0
STM1881	8	19	0	675	1	1	0.0022811	yebF	putative periplasmic protein	0.759382	0.533	0.769	0.231	0	0	0	0	0	0
STM1953	8	37	1987.81	293	0.434074	0.6	0.00228621	yedO	putative 1-cyclopropane-carboxylate deaminase	-0.864097	0.577	0.902	0.192	0	0	0	0	0	0
STM1964	8	14	2775	250	0.37037	0	0.00227522	yedD	putative outer membrane lipoprotein	0.422182	0.591	0.816	0.177	0	0	0	0	0	0
STM1984	8	18	3445.98	216	0.32	0.333333	0.00228187	yodD	putative cytoplasmic protein	1.32566	0.48	0.92	0	0	0	0	0	0	0
STM2066	8	12	900.827	478	0.708148	0	0.00227833	sopA	Secreted effector protein of Salmonella dublin	2.36931	0.474	0.12	0	0	0	0	0	0	0
STM2094	8	6	0	675	1	NA	0.0022818	rfbC	dTDP-4,deoxyrhamnose 3,5 epimerase	1.14131	0.403	0.639	0	1	0	1	0	0	2
STM2125	8	21	1363.29	374	0.554074	0	0.0022814	yegD	putative heat shock protein (Hsp70/DnaK)	-0.504455	0.598	0.882	0.207	0	0	0	0	0	0
STM2140	8	6	0	675	1	NA	0.00227727	yegS	putative diacylglycerol kinase catalytic domain	-0.722694	0.549	0.853	0.197	0	0	1	0	0	1
STM2141	8	8	0	675	1	NA	0.00227435	fbaB	3-oxoacyl-[acyl-carrier-protein] synthase I	0.409555	0.53	0.96	0.063	0	0	0	0	0	0
STM2165	8	67	2161.2	280	0.414815	0.345455	0.00228444	yehZ	putative ABC superfamily (bind_prot) transport protein (possibly glycine betaine choline transport for osmoprotection)	-0.225073	0.55	0.882	0.098	0	0	0	0	0	0
STM2171	8	97	721.833	491	0.727407	0.516667	0.00228484	yohF	putative oxidoreductase	-0.831737	0.548	0.794	0.312	0	0	0	0	0	0
STM2350	8	16	1339.57	376	0.557037	0	0.00228353	yfcH	putative sugar nucleotide epimerase	-0.95898	0.574	0.862	0.327	0	0	0	0	0	0
STM2354	8	38	4017.88	191	0.282963	0.466667	0.00228472	hisJ	ABC superfamily (bind_prot), histidine transport protein	-1.04768	0.522	0.896	0.112	0	0	0	0	0	0
STM2355	8	44	6925.35	110	0.162963	0.571429	0.0022857	argT	ABC superfamily (bind_prot), lysine/arginine/ornithine transport protein	-0.992771	0.506	0.912	0.123	0	0	1	0	0	1
STM2391	8	24	1037.63	394	0.583704	0.333333	0.00228296	fadL	transport of long-chain fatty acids; sensitivity to phage T2	-0.333707	0.531	0.938	0	0	0	0	0	0	0
STM2398	8	24	5523.17	146	0.216296	0	0.00228535	pgtC	Phosphoglycerate transport: protein for signal transmission	0.654224	0.54	0.134	0.065	0	0	0	0	0	0
STM2405	8	29	3072.29	234	0.346667	0.166667	0.00228681		putative thiamine pyrophosphate enzymes	-0.931067	0.591	0.256	0.196	0	0	0	0	0	0
STM2428	8	6	0	675	1	NA	0.00227854	zipA	cell division protein involved in FtsZ ring	-0.518973	0.576	0.796	0.131	0	0	0	0	0	0
STM2469	8	8	0	675	1	NA	0.00226821	eutP	putative ethanolamine utilization protein	-0.290151	0.516	0.849	0.27	0	0	0	0	0	0
STM2473	8	12	0	675	1	1	0.00228041	talA	transaldolase A	-0.593509	0.537	0.899	0.608	0	0	0	0	0	0
STM2474	8	50	850.956	483	0.715556	0.5	0.00228394	tktB	transketolase 2, isozyme	-1.15559	0.56	0.929	0.269	0	0	0	0	0	0
STM2525	8	9	0	675	1	NA	0.00227767	yfgB	putative Fe-S-cluster redox enzyme	-0.404665	0.521	0.956	0.119	0	0	0	0	0	0
STM2533	8	22	1853	308	0.456296	0	0.00228219	sseA	putative sulfurtransferase	-0.932908	0.594	0.804	0.407	0	0	1	0	0	1
STM2648	8	12	553.211	510	0.755556	0	0.00227692	yfiF	putative tRNA/rRNA methyltransferase	-0.359882	0.57	0.875	0.177	0	0	0	0	0	0
STM2685	8	22	555.6	509	0.754074	0.666667	0.0022766	smpA	small membrane protein A	-0.118484	0.518	0.402	0.179	0	0	0	0	0	0
STM2789	8	38	5320.7	152	0.225185	0.333333	0.0022862		putative cytoplasmic protein	1.06453	0.539	0.866	0	0	0	0	0	0	0
STM2790	8	15	2214.68	274	0.405926	0	0.00228313	ygaF	paral putative sarcosine oxidase-like protein	-0.711243	0.592	0.886	0.4	0	0	0	0	0	0
STM2791	8	73	11919.3	54	0.08	0.4	0.00228706	gabD	succinate-semialdehyde dehydrogenase I, NADP-dependent	-0.855356	0.578	0.905	0.55	0	0	0	0	0	0
STM2792	8	59	9620.03	72	0.106667	0.527778	0.00228666	gabT	4-aminobutyrate aminotransferase	-1.16899	0.58	0.883	0.314	0	0	0	0	0	0
STM2795	8	81	2697.7	261	0.386667	0.448718	0.00228432	ygaU	putative LysM domain	0.560415	0.443	0.94	0.201	0	0	0	0	0	0
STM2802	8	38	1479.34	364	0.539259	0.5	0.00228157	ygaM	putative inner membrane protein	0.126339	0.547	0.866	0.161	0	0	0	0	0	0
STM2864	8	8	0	675	1	NA	0.00228325	sitD	Salmonella iron transporter: fur regulated	-0.37164	0.506	0.23	0.096	0	0	0	0	0	0
STM2925	8	15	927	410	0.607407	0	0.00228208	nlpD	lipoprotein	-0.0896511	0.521	0.857	0.156	0	0	0	0	0	0
STM2934	8	13	0	675	1	1	0.00227845	cysN	ATP-sulfurylase, subunit 1 (ATP:sulfate adenylyltransferase)	-0.351958	0.546	0.871	0.288	0	0	0	0	0	0
STM2983	8	58	1820.64	339	0.502222	0.5	0.00228324	ygdI	putative lipoprotein	1.0473	0.458	0.92	0	0	0	0	0	0	0
STM3065	8	19	3.14511	621	0.92	0.333333	0.00228092	yggE	putative periplasmic immunogenic protein	-0.816349	0.556	0.879	0.169	0	0	0	0	0	0
STM3067	8	12	0	675	1	1	0.00227972	yggB	putative membrane protein, involved in stability of MscS mechanosensitive channel	-0.641666	0.509	0.913	0	0	0	1	0	0	1
STM3091	8	18	3317.94	221	0.327407	0	0.00228084	galP	MFS family, galactose:proton symporter	-0.566823	0.552	0.974	0.328	0	0	0	0	0	0
STM3157	8	36	1.87243	642	0.951111	0.866667	0.00228138	yghA	putative oxidoreductase	-0.873811	0.567	0.932	0.269	0	0	0	0	0	0
STM3191	8	24	1853	308	0.456296	0	0.00227171		putative arylsulfate sulfotransferase	1.14234	0.495	0.072	0	0	1	0	0	0	1
STM3226	8	27	3779.53	200	0.296296	0	0.00228123	yqjA	putative DedA family, membrane protein	-0.30058	0.524	0.955	0.155	0	0	0	0	0	0
STM3229	8	39	463.33	518	0.767407	0.5	0.00228128	yqjD	putative inner membrane protein	-0.253497	0.564	0.901	0.188	0	0	1	0	0	1
STM3231	8	19	1916.96	299	0.442963	0.333333	0.00228062	yqjK	putative inner membrane protein	-0.101154	0.602	0.889	0	0	0	0	0	0	0
STM3233	8	29	1964.62	295	0.437037	0.166667	0.00227787	yqjG	putative glutathione S-transferase	-0.0388359	0.524	0.924	0.18	0	0	0	0	0	0
STM3269	8	161	2716.21	259	0.383704	0.316667	0.00228489	yhbO	putative intracellular proteinase	-1.15575	0.541	0.948	0.262	0	0	0	0	0	0
STM3470	8	50	20630.1	22	0.0325926	0.190476	0.0022896	fic	putative cell filamentation protein, stationary phase induced gene, affects cell division	-0.0806025	0.553	0.865	0.195	0	0	0	0	0	0
STM3511	8	8	0	675	1	NA	0.00227417	yhgI	putative Thioredoxin-like proteins and domain	-0.439172	0.539	0.984	0.152	0	0	0	0	0	0
STM3535	8	6	0	675	1	NA	0.00227978	glgA	glycogen synthase	-1.14772	0.571	0.943	0.17	0	0	0	0	0	0
STM3551	8	24	2287.33	273	0.404444	0.333333	0.00228616	ggt	gamma-glutamyltranspeptidase	-0.638905	0.553	0.909	0.314	0	0	0	0	0	0
STM3552	8	101	8368.51	85	0.125926	0.391667	0.00228625	yhhA	putative outer membrane protein	0.719098	0.536	0.674	0.225	0	0	0	0	0	0
STM3557	8	13	0	675	1	1	0.00228069	ugpB	ABC superfamily (peri_perm), sn-glycerol 3-phosphate transport protein	-1.2425	0.529	0.913	0.08	0	0	0	0	0	0
STM3610	8	87	6077.63	130	0.192593	0.307692	0.00228333	yhjG	putative inner membrane protein	-0.505835	0.546	0.93	0.028	0	0	0	0	0	0
STM3611	8	25	248.253	546	0.808889	0.666667	0.00228559	yhjH	putative Diguanylate cyclase/phosphodiesterase domain 3	-0.677758	0.542	0.792	0.122	0	0	0	0	0	0
STM3618	8	6	0	675	1	NA	0.00227272	yhjN	putative cellulose synthase	-0.12196	0.569	0.841	0	0	0	0	0	0	0
STM3680	8	52	19867.6	24	0.0355556	0.5	0.00228726	aldB	aldehyde dehydrogenase B (lactaldehyde dehydrogenase)	-0.701836	0.552	0.967	0.41	0	0	0	0	0	0
STM3774	8	25	571.337	506	0.74963	0.666667	0.00228619		putative inner membrane protein	1.37244	0.515	0	0	0	0	0	0	0	0
STM3960	8	8	0	675	1	NA	0.00227865	rthB	homoserine/homoserine lactone efflux protein	-0.880354	0.552	0.888	0.136	0	0	0	0	0	0
STM3982	8	19	1760.25	343	0.508148	0	0.00228143	fadA	3-ketoacyl-CoA thiolase; (thiolase I, acetyl-CoA transferase), in complex with FadB catalyzes EC 2.3.1.16 reaction	-1.19813	0.587	0.951	0.437	0	0	0	0	0	0
STM4027	8	14	927	410	0.607407	0	0.00227476	rbn	tRNA processing exoribonuclease BN	-0.516673	0.506	0.931	0.09	0	0	0	0	0	0
STM4101	8	44	2961.87	237	0.351111	0.2	0.00228241	metL	aspartokinase II in bifunctional enxyme: aspartokinase II; homoserine dehydrogenase II	-0.740382	0.589	0.941	0	0	0	0	0	0	0
STM4124	8	8	0	675	1	NA	0.00227659
STM4183	8	34	16.0481	601	0.89037	0.9	0.00228532	aceB	malate synthase A	-0.0252886	0.52	0.908	0	0	0	0	0	0	0
STM4184	8	36	9464.3	73	0.108148	0.6	0.00228636	aceA	isocitrate lyase	-0.609612	0.565	0.956	0.058	0	0	0	0	0	0
STM4231	8	8	0	675	1	NA	0.00227651	lamB	phage lambda receptor protein; maltose high-affinity receptor, facilitates diffusion of maltose and maltoseoligosaccharides	-0.228549	0.524	0.808	0.02	0	0	0	0	0	0
STM4240	8	18	0	675	1	1	0.00228435	yjbJ	putative cytoplasmic protein	0.589095	0.448	0.943	0	1	1	0	0	0	2
STM4245	8	6	0	675	1	NA	0.00228386	qor	quinone oxidoreductase, NADPH dependent	-0.798866	0.558	0.902	0.309	0	0	0	0	0	0
STM4275	8	75	12633.5	47	0.0696296	0.212121	0.00228492	acs	acetyl-CoA synthetase	-1.11265	0.567	0.952	0.518	0	0	0	0	0	0
STM4312	8	8	0	675	1	NA	0.00227768		putative phage protein	1.15164	0.506	0	0	0	0	0	0	0	0
STM4325	8	12	1852	319	0.472593	0	0.00227829	dcuA	Dcu family, anaerobic dicarboxylate transport protein	-0.527459	0.537	0.947	0.088	0	0	0	0	0	0
STM4336	8	58	7965.79	90	0.133333	0.392857	0.00228363	ecnB	putative entericidin B precursor	0.820013	0.5	0.958	0	0	0	0	0	0	0
STM4348	8	15	0	675	1	1	0.00227308	psd	phosphatidylserine decarboxylase	-0.635736	0.538	0.929	0.27	0	0	0	0	0	0
STM4398	8	12	2163.36	279	0.413333	0	0.00228315	cycA	APC family, D-alanine/D-serine/glycine transport protein	-0.861337	0.536	0.955	0.243	0	0	0	0	0	0
STM4404	8	12	0	675	1	1	0.00228415	cysQ	affects pool of 3'-phosphoadenosine-5'-phosphosulfate in pathway of sulfite synthesis	-0.936844	0.58	0.89	0.285	0	0	0	0	0	0
STM4486	8	48	843.941	484	0.717037	0.642857	0.00228422	yjgB	putative alcohol dehydrogenase	-0.789408	0.557	0.917	0.242	0	0	0	0	0	0
STM4494	8	12	927	410	0.607407	0	0.0022809		putative ABC-type sugar/spermidine/putrescine transport systems, ATPase component	1.38287	0.498	0.08	0.077	0	0	1	0	0	1
STM4512	8	6	0	675	1	NA	0.0022835	iadA	isoaspartyl dipeptidase	-1.12022	0.597	0.81	0.259	0	0	0	0	0	0
STM4519	8	18	0	675	1	1	0.00228135		putative NAD-dependent aldehyde dehydrogenase	-0.330896	0.571	0.417	0.346	0	0	1	0	0	1
STM4524	8	24	9726.76	70	0.103704	0	0.0022866	hsdS	specificity determinant for hsdM and hsdR	1.26774	0.41	0.435	0	1	1	0	0	0	2
STM4561	8	49	571.329	507	0.751111	0.571429	0.00228395	osmY	hyperosmotically inducible periplasmic protein, RpoS-dependent stationary phase gene	-0.15887	0.498	0.893	0.171	0	0	0	0	0	0
STM0224	9	16	0	675	1	1	0.00228515	yaeT	putative outer membrane antigen	-1.25549	0.525	0.938	0.129	0	0	0	0	0	0
STM0255	9	27	927	410	0.607407	0.333333	0.00228078	yafB	2,5-diketo-D-gluconate reductase B	-0.667789	0.512	0.925	0.356	0	0	0	0	0	0
STM0403	9	18	6220.89	126	0.186667	0	0.00228254	yajB	putative cytoplasmic protein	-0.30513	0.551	0.876	0.14	0	0	0	0	0	0
STM0413	9	12	0	675	1	1	0.00228169	tsx	nucleoside channel; receptor of phage T6 and colicin K	0.554332	0.513	0.836	0	0	0	0	0	0	0
STM0475	9	31	2365.29	269	0.398519	0.2	0.00228389	acrB	RND family, acridine efflux pump	-1.09624	0.544	0.946	0.042	0	0	0	0	0	0
STM0519	9	7	0	675	1	NA	0.00227205	glxR	tartronic semialdehyde reductase	-0.677298	0.509	0.918	0.322	0	0	0	0	0	0
STM0647	9	30	7671.3	93	0.137778	0.2	0.00228563	rlpB	a minor lipoprotein	-0.597854	0.553	0.786	0.122	0	0	0	0	0	0
STM0685	9	105	7318.26	102	0.151111	0.264706	0.00228521	nagE	Sugar Specific PTS family, n-acetylglucosamine-specific enzyme IIABC	-0.471737	0.562	0.922	0.071	0	0	0	0	0	0
STM0740	9	54	3384.76	217	0.321481	0.535714	0.00228302	cydA	cytochrome d terminal oxidase, polypeptide subunit I	-0.813845	0.538	0.962	0	0	1	0	0	0	1
STM1117	9	20	0.727212	670	0.992593	0.666667	0.00228	agp	glucose-1-phosphatase	-0.0658794	0.55	0.833	0.208	0	0	0	0	0	0
STM1163	9	6	0	675	1	NA	0.00227298	pyrC	dihydro-orotase	-0.711345	0.54	0.885	0.23	0	0	0	0	0	0
STM1177	9	66	700.982	496	0.734815	0.466667	0.00228504	flgE	flagellar biosynthesis, hook protein	-0.723052	0.554	0.883	0	0	0	0	0	0	0
STM1179	9	18	927	410	0.607407	0	0.00228234	flgG	flagellar biosynthesis, cell-distal portion of basal-body rod	-1.01158	0.565	0.992	0.104	0	0	0	0	0	0
STM1203	9	26	927	410	0.607407	0.5	0.00228292	ptsG	Sugar Specific PTS family, glucose-specific IIBCcomponent	-1.13198	0.548	0.973	0.134	0	0	0	0	0	0
STM1227	9	12	927	410	0.607407	0	0.00228128	pepT	putative peptidase T(aminotripeptidase)	-0.494435	0.522	0.934	0.171	0	1	0	0	0	1
STM1255	9	6	0	675	1	NA	0.00227774		putative ABC transporter periplasmic binding protein	-0.448681	0.54	0.213	0.055	0	0	0	0	0	0
STM1355	9	9	0	675	1	NA	0.00228218	ydiP	putative transcription regulator, AraC family	1.04117	0.427	0.797	0.118	0	0	0	0	0	0
STM1381	9	20	927	410	0.607407	0.333333	0.00227557	orf245	putative cytoplasmic protein	2.57165	0.422	0	0.106	1	1	0	0	0	2
STM1503	9	7	0	675	1	NA	0.00228034	ynfB	putative periplasmic protein	0.621966	0.522	0.814	0.142	0	0	0	0	0	0
STM1620	9	8	0	675	1	NA	0.00227205		putative oxidase	-0.0432324	0.483	0.305	0.33	0	0	0	0	0	0
STM1626	9	49	20.2421	595	0.881481	0.866667	0.00228501	trg	methyl-accepting chemotaxis protein III, ribose and galactose sensor receptor	-0.175076	0.541	0.765	0.148	0	0	0	0	0	0
STM1683	9	32	4865.08	164	0.242963	0.3	0.00228445	tyrR	transcriptional regulator of aromatic amino acid biosynthesis genes (aroF, aroG, tyrA) and aromatic amino acid transport, has intrinsic ATPase and phosphatase activity (EBP family)	-0.620808	0.535	0.922	0.154	0	0	0	0	0	0
STM1815	9	14	1852	319	0.472593	0	0.00228485	minD	cell division inhibitor, a membrane ATPase, activates MinC, directs division apparatus to middle of cell by oscillating from one half to other	-0.885875	0.518	0.974	0.23	0	0	0	0	0	0
STM1830	9	14	927	410	0.607407	0	0.00228129	manX	Sugar Specific PTS family, mannose-specific enzyme IIAB	0.00466886	0.529	0.947	0.068	0	0	0	0	0	0
STM1831	9	8	0	675	1	NA	0.00227775	manY	Sugar Specific PTS family, mannose-specific enzyme IIC	-0.388612	0.564	0.944	0.09	0	0	0	0	0	0
STM1849	9	6	0	675	1	NA	0.00227917		putative inner membrane protein	0.282517	0.547	0.906	0	0	0	0	0	0	0
STM1915	9	24	17.4569	599	0.887407	0.5	0.00228131	cheZ	chemotactic response; CheY protein phophatase	-0.253701	0.575	0.93	0.22	0	0	0	0	0	0
STM1917	9	12	927	410	0.607407	0	0.00227923
STM1919	9	86	5920.74	133	0.197037	0.4	0.00228573	cheM	methyl accepting chemotaxis protein II, aspartate sensor-receptor	-0.741558	0.556	0.792	0.146	0	0	0	0	0	0
STM1959	9	31	1.77065	643	0.952593	0.9	0.00228478	fliC	flagellar biosynthesis; flagellin, filament structural protein	0.696502	0.492	0.547	0.105	0	0	0	0	0	0
STM1970	9	37	67.3422	573	0.848889	0.666667	0.00228288	fliG	flagellar biosynthesis, component of motor switching and energizing	-0.802189	0.554	0.967	0	0	0	0	0	0	0
STM1975	9	69	7479.08	96	0.142222	0.244444	0.00228589	fliL	flagellar biosynthesis	-0.277166	0.548	0.768	0.155	0	0	1	0	0	1
STM1976	9	12	54.6518	578	0.856296	0	0.00228234	fliM	flagellar biosynthesis, component of motor switch and energizing	-0.552867	0.535	0.955	0.057	0	1	0	0	0	1
STM1977	9	62	1726.85	346	0.512593	0.422222	0.00228483	fliN	flagellar biosynthesis, component of motor switch and energizing	-0.252526	0.55	0.898	0.153	0	0	0	0	0	0
STM2039	9	24	0	675	1	1	0.00228286
STM2043	9	6	0	675	1	NA	0.00228123	pduG	Propanediol utilization: diol dehydratase reactivation	0.722983	0.597	0	0.043	0	0	0	0	0	0
STM2079	9	24	1853	308	0.456296	0.166667	0.00228271	wzzB	regulator of length of O-antigen component of lipopolysaccharide chains	0.848692	0.505	0.719	0.125	0	0	0	0	0	0
STM2088	9	8	0	675	1	NA	0.00228484	rfbX	LPS side chain defect: putative O-antigen transferase	3.32269	0.31	0	0	1	0	1	0	0	2
STM2314	9	38	2657.05	262	0.388148	0.4	0.00228482		putative chemotaxis signal transduction protein	0.159006	0.521	0.111	0.075	0	0	0	0	0	0
STM2321	9	43	1422.12	369	0.546667	0.47619	0.002284	nuoI	NADH dehydrogenase I chain I	-0.673822	0.542	0.994	0.283	0	0	0	0	0	0
STM2322	9	24	2.8733	629	0.931852	0.833333	0.00228293	nuoH	NADH dehydrogenase I chain H	-0.786648	0.55	0.957	0.369	0	0	0	0	0	0
STM2323	9	12	0	675	1	1	0.00228257
STM2327	9	63	1006.62	399	0.591111	0.333333	0.00228378	nuoB	NADH dehydrogenase I chain B	-0.153247	0.545	0.991	0.364	0	1	0	0	0	1
STM2328	9	53	2891.83	242	0.358519	0.392857	0.00228402
STM2499	9	12	927	410	0.607407	0	0.00227651
STM2520	9	91	19765.6	25	0.037037	0.30303	0.0022884	yfgL	putative serine/threonine protein kinase	-1.31167	0.55	0.911	0.181	0	0	0	0	0	0
STM2661	9	44	6313.18	123	0.182222	0.1	0.00228357	yfiH	putative inner membrane protein	-0.767068	0.543	0.877	0.263	0	0	0	0	0	0
STM2663	9	43	12049.2	52	0.077037	0.133333	0.00228589	yfiO	putative lipoprotein	-0.344341	0.522	0.963	0.151	0	0	0	0	0	0
STM2786	9	38	154.393	562	0.832593	0.333333	0.00228194		tricarboxylic transport	-0.252935	0.564	0.108	0.077	1	0	0	0	0	1
STM2958	9	28	1853	308	0.456296	0.166667	0.00227557	barA	sensory histidine kinase	-0.722081	0.527	0.906	0	0	1	0	0	0	1
STM3056	9	6	0	675	1	NA	0.00228255	visC	putative monooxygenase	-1.05795	0.573	0.873	0.318	0	0	0	0	0	0
STM3106	9	72	1889.85	301	0.445926	0.345455	0.00228349	ansB	periplasmic L-asparaginase II	-0.998292	0.527	0.928	0.204	0	0	0	0	0	0
STM3128	9	8	0	675	1	NA	0.002273		putative oxidoreductase	0.246373	0.494	0.342	0.224	1	0	0	0	0	1
STM3135	9	19	1852	319	0.472593	0.333333	0.00228178		putative mannonate hydrolase	-0.373225	0.527	0.919	0	0	0	0	0	0	0
STM3152	9	42	3763.98	201	0.297778	0.285714	0.00228276		putative methyl-accepting chemotaxis protein	-0.341529	0.572	0.375	0.161	0	0	0	0	0	0
STM3181	9	16	927	410	0.607407	0	0.00228131	parE	DNA topoisomerase IV, subunit B	-0.797486	0.557	0.967	0.238	0	0	0	0	0	0
STM3186	9	12	0	675	1	1	0.0022827	tolC	outer membrane channel; specific tolerance to colicin E1; segregation of daughter chromosomes, role in organic solvent tolerance	-0.690078	0.521	0.904	0.126	0	0	0	0	0	0
STM3216	9	93	1468.87	366	0.542222	0.410256	0.00228539		putative methyl-accepting chemotaxis protein	0.29678	0.505	0.338	0.136	0	0	0	0	0	0
STM3217	9	72	1578.14	357	0.528889	0.488889	0.0022851	aer	aerotaxis sensor receptor, senses cellular redox state or proton motive force	0.217132	0.552	0.836	0.166	0	0	0	0	0	0
STM3313	9	38	2336.35	270	0.4	0.333333	0.00228523	yrbF	putative ABC superfamily (atp_bind) transport protein	-0.781893	0.584	0.933	0	0	0	0	0	0	0
STM3340	9	20	4322	181	0.268148	0	0.00228603	yhcK	putative regulatory protein, gntR family	-0.231054	0.522	0.875	0.08	0	0	0	0	0	0
STM3371	9	8	0	675	1	NA	0.00227938	yhdE	putative inhibitor of septum formation	-0.717838	0.551	0.848	0.391	0	0	0	0	0	0
STM3402	9	34	6217.12	127	0.188148	0.166667	0.00228357	yrdC	putative translation factor	-0.601433	0.537	0.853	0.247	0	0	0	0	0	0
STM3403	9	27	1852	319	0.472593	0.333333	0.00227774	yrdD	putative DNA topoisomerase	-0.399757	0.53	0.85	0.189	0	0	0	0	0	0
STM3404	9	26	5624.23	139	0.205926	0.333333	0.00228024	smg	putative cytoplasmic protein	0.414871	0.48	0.943	0.204	0	0	0	0	0	0
STM3477	9	32	224.898	549	0.813333	0.4	0.00228182	cysG	siroheme synthase, catalyses four separate reactions that are required for the transformation of uroporphyrinogen III into siroheme	-1.07431	0.581	0.904	0.147	0	0	0	0	0	0
STM3515	9	27	1853	308	0.456296	0	0.00227653	malT	transcriptional activator of the mal genes, binds inducer (maltotriose) and ATP (LysR familiy)	-0.397201	0.555	0.913	0	0	0	0	0	0	0
STM3534	9	10	0	675	1	NA	0.002273	glgP	glycogen phosphorylase	-0.55982	0.522	0.93	0.507	0	0	0	0	0	0
STM3569	9	7	0	675	1	NA	0.00227205	ftsX	putative integral membrane cell division protein	-0.797077	0.582	0.929	0.088	0	0	0	0	0	0
STM3577	9	61	1509.03	363	0.537778	0.607143	0.00228565	tcp	methyl-accepting transmembrane citrate/phenol chemoreceptor	-0.296746	0.557	0.541	0.157	0	0	0	0	0	0
STM3594	9	6	0	675	1	NA	0.00227917	prlC	oligopeptidase A	-0.835622	0.558	0.954	0.294	0	0	0	0	0	0
STM3685	9	7	0	675	1	NA	0.00228165	mtlA	PTS family, mannitol-specific enzyme IIABC components	-0.481399	0.551	0.955	0	0	0	0	0	0	0
STM3740	9	6	0	675	1	NA	0.00227975	gmk	guanylate kinase	-0.783069	0.498	0.957	0.377	0	0	0	0	0	0
STM3753	9	9	0	675	1	NA	0.00227472	sugR	ATP binding protein	0.45173	0.498	0	0.126	1	0	0	0	0	1
STM3884	9	50	5064.39	160	0.237037	0.285714	0.00228286	rbsB	ABC superfamily (peri_perm), D-ribose transport protein	-0.842115	0.544	0.973	0.169	0	0	0	0	0	0
STM3885	9	18	4212.16	184	0.272593	0	0.00227985	rbsK	ribokinase	-1.29623	0.552	0.887	0.343	0	0	0	0	1	1
STM3886	9	17	2775	250	0.37037	0	0.00228005	rbsR	transcriptional repressor for rbs operon (GalR/LacI family)	-0.876367	0.533	0.898	0.166	0	0	0	0	0	0
STM3897	9	8	0	675	1	NA	0.00227724	yifA	putative transcriptional regulator, LysR family	-0.806074	0.517	0.855	0	0	0	0	0	0	0
STM3995	9	48	6991.06	107	0.158519	0.133333	0.00227908	yihD	putative cytoplasmic protein	0.663375	0.454	0.944	0.225	0	0	0	0	0	0
STM3997	9	8	0	675	1	NA	0.00227555	dsbA	periplasmic protein disulfide isomerase I	-0.648005	0.504	0.865	0.121	0	0	0	0	0	0
STM4034	9	8	0	675	1	NA	0.00227777	fdhE	putative formate dehydrogenase formation protein ? Mn_fn	-0.561047	0.584	0.939	0	0	0	0	0	0	0
STM4078	9	64	1921.94	298	0.441481	0.422222	0.00228359	yneB	putative fructose-1,6-bisphosphate aldolase	0.644153	0.473	0.893	0.12	1	0	0	0	0	1
STM4079	9	19	1296.6	378	0.56	0	0.00228329
STM4084	9	14	1852	319	0.472593	0	0.00228004	fpr	ferredoxin-NADP reductase	-1.13453	0.55	0.899	0.25	0	0	0	0	0	0
STM4106	9	6	0	675	1	NA	0.00227569	katG	catalase; hydroperoxidase HPI(I)	-0.124721	0.577	0.917	0.037	0	0	0	0	0	0
STM4127	9	16	927	410	0.607407	0	0.00227422	yijC	putative transcriptional repressor (TetR/AcrR family)	-0.622904	0.553	0.957	0.156	0	0	0	0	0	0
STM4130	9	6	0	675	1	NA	0.00228046	btuB	outer membrane receptor for transport of vitamin B12, E colicins, and bacteriophage BF23	-1.10391	0.518	0.873	0	0	0	0	0	0	0
STM4148	9	8	0	675	1	NA	0.0022707	nusG	component in transcription antitermination	-0.931016	0.545	0.994	0.105	0	0	0	0	0	0
STM4229	9	26	1111.95	389	0.576296	0.833333	0.00228523	malE	ABC superfamily (bind_prot) maltose transport protein, substrate recognition for transport and chemotaxis	-1.13888	0.539	0.93	0.068	0	0	0	0	0	0
STM4262	9	9	0	675	1	NA	0.0022788		putative ABC-type bacteriocin/lantibiotic exporter, contain an N-terminal double-glycine peptidase domain	1.88923	0.353	0.158	0.182	0	0	0	0	1	1
STM4300	9	7	0	675	1	NA	0.00227569	fumB	fumarase B (fumarate hydratase class I), anaerobic isozyme	-0.307328	0.549	0.929	0	0	0	0	0	0	0
STM4301	9	13	927	410	0.607407	0	0.00227923	dcuB	Dcu family, anaerobic C4-dicarboxylate transporter	-0.217507	0.543	0.978	0	0	0	0	0	0	0
STM4340	9	83	7591.81	95	0.140741	0.287879	0.00228609	frdD	fumarate reductase, anaerobic, membrane anchor polypeptide	-0.266277	0.56	0.924	0	0	0	0	0	0	0
STM4341	9	107	10888.1	61	0.0903704	0.233333	0.0022861	frdC	fumarate reductase, anaerobic, membrane anchor polypeptide	0.167952	0.522	0.893	0	0	0	0	0	0	0
STM4342	9	89	4609.31	173	0.256296	0.410256	0.00228485	frdB	fumarate reductase, anaerobic, Fe-S protein subunit	-0.733736	0.537	0.959	0.299	0	0	0	0	0	0
STM4343	9	96	6318.2	122	0.180741	0.32381	0.00228483	frdA	fumarate reductase, anaerobic, flavoprotein subunit	-1.06127	0.572	0.955	0.378	0	0	0	0	0	0
STM4403	9	15	927	410	0.607407	0	0.00227825	cpdB	2':3'-cyclic-nucleotide 2'-phosphodiesterase	-0.831635	0.518	0.906	0.113	0	0	0	0	0	0
STM4410	9	20	2.03594	630	0.933333	0.666667	0.00228272	ytfN	putative periplasmic protein	-0.876111	0.569	0.864	0.153	0	0	0	0	0	0
STM4533	9	45	928.533	409	0.605926	0.571429	0.00228478	tsr	methyl-accepting chemotaxis protein I, serine sensor receptor	-1.18335	0.552	0.866	0.15	0	0	0	0	0	0
STM0761	10	8	0	675	1	NA	0.00228496		fumarate hydratase Class I anaerobic	0.53782	0.426	0.343	0.061	0	0	0	0	0	0
STM1427	11	8	0	675	1	NA	0.00228696	cfa	cyclopropane fatty acyl phospholipid synthase	-0.433293	0.488	0.903	0.141	0	0	0	0	0	0
STM2042	12	17	0	675	1	1	0.00227291	pduE	Propanediol utilization: dehydratase, small subunit	0.740416	0.562	0	0.208	0	0	0	0	0	0
STM2044	12	16	3696	207	0.306667	0	0.00228347	pduH	Propanediol utilization: diol dehydratase reactivation	0.56926	0.583	0.121	0	0	0	0	0	0	0
STM2046	12	25	1852	319	0.472593	0.333333	0.00227643	pduK	Propanediol utilization: polyhedral bodies	0.408839	0.56	0.188	0.163	0	0	1	0	0	1
STM2047	12	16	0	675	1	1	0.00227291	pduL	Propanediol utilization	0.227765	0.603	0	0.214	0	0	0	0	0	0
STM2048	12	16	2775	250	0.37037	0	0.00227995	pduM	Propanediol utilization	0.526317	0.613	0	0	0	0	0	0	0	0
STM3144	13	8	0	675	1	NA	0.00228696	hybF	putative hydrogenase expression/formation protein	0.0345241	0.557	0.85	0.106	0	0	1	0	0	1
STM2971		18	40	582	0.862222	0.333333	0.000741284	sdaB	L-serine dehydratase (L-threonine deaminase 2)	-0.671726	0.563	0.941	0	0	0	0	0	0	0
STM3694		18	36	585	0.866667	0.333333	0.000741283	lldD	L-lactate dehydrogenase	-0.622546	0.598	0.942	0.331	0	0	0	0	0	0
STM0327		39	25.0908	590	0.874074	0.333333	0.000741284		putative cytoplasmic protein	2.06826	0.461	0.673	0.168	1	1	0	0	0	2
STM3339		38	22.4092	592	0.877037	0.4	0.000741284	nanA	N-acetylneuraminate lyase (aldolase)	-0.815225	0.542	0.906	0.296	0	0	0	0	0	0
STM0633		18	22	593	0.878519	0.333333	0.00074128	lipA	lipoate synthase, an iron-sulfur enzyme	-0.749278	0.549	0.972	0.396	0	0	0	0	0	0
STM3385		12	12	604	0.894815	0	0.000741276	fis	site-specific DNA inversion stimulation factor	-0.0882197	0.466	1	0.153	0	0	0	0	0	0
STM2341		32	7.67846	610	0.903704	0.5	0.000741282		putative transketolase	-0.579195	0.561	0.315	0.322	0	0	0	0	0	0
STM0591		25	7	611	0.905185	0	0.000736919	fepG	ABC superfamily (membrane), ferric enterobactin transporter	-1.17891	0.602	0.869	0	0	0	0	0	0	0
STM2217		21	7	611	0.905185	0	0.000736919	yejB	putative ABC-type dipeptide/oligopeptide/nickel transport systems, permease component	-1.03929	0.524	0.962	0.082	0	0	1	0	0	1
STM0872		24	6	615	0.911111	0	0.000736377	grxA	glutaredoxin1 redox coenzyme for glutathione-dependent ribonucleotide reductase	0.22296	0.433	0.759	0.345	0	0	0	0	0	0
STM2456		40	6	615	0.911111	0	0.000736377	eutL	putative carboxysome structural protein, ethanolamine utilization	0.137075	0.595	0.941	0	0	0	0	0	0	0
STM3972		18	5	617	0.914074	0	0.000736377	aarF	putative regulator in ubiquinone biosynthesis	-0.698462	0.507	0.943	0.148	0	0	0	0	0	0
STM4002		25	5	617	0.914074	0	0.000736377
STM0701		24	4.82154	619	0.917037	0.666667	0.000741281	speF	ornithine decarboxylase isozyme, inducible	-0.181211	0.539	0.917	0	0	0	0	0	0	0
STM0415		13	3	622	0.921481	0	0.000736376	ybaD	putative transcriptional regulator	-0.158921	0.501	0.96	0.168	0	0	0	0	0	0
STM1490		25	3	622	0.921481	0	0.000735835		putative chloride channel protein	-1.27466	0.583	0.788	0.193	0	0	1	0	0	1
STM2025		20	3	622	0.921481	0	0.000735835	cbiK	synthesis of vitamin B12 adenosyl cobalamide precursor	0.489049	0.558	0	0	0	0	0	0	0	0
STM2298		22	3	622	0.921481	0	0.000735835	pmrF	putative glycosyl transferase	-0.760218	0.537	0.853	0.205	0	0	0	0	0	0
STM3500		21	3	622	0.921481	0	0.000735835	pckA	phosphoenolpyruvate carboxykinase	-0.642228	0.537	0.939	0	0	0	1	0	0	1
STM3898		17	3	622	0.921481	0	0.000736376	yifE	putative LysR type transcriptional regulator with pssR	0.370293	0.491	0.955	0	0	0	0	0	0	0
STM0093		12	2	631	0.934815	0	0.000735835	imp	Organic solvent tolerance protein	-0.587068	0.528	0.911	0.043	0	0	1	0	0	1
STM0386		15	2	631	0.934815	0	0.000735835	proC	pyrroline-5-carboxylate reductase	-0.598059	0.566	0.952	0.383	0	0	0	0	0	0
STM1070		12	2	631	0.934815	0	0.000735835	ompA	putative hydrogenase, membrane component	-0.493157	0.542	0.929	0	0	0	0	0	0	0
STM1839		17	2	631	0.934815	0	0.000735835		putative periplasmic or exported protein	1.1612	0.495	0.737	0.263	0	0	0	0	0	0
STM1923		13	2	631	0.934815	0	0.000735835	motA	proton conductor component of motor, torque generator	-0.174616	0.513	0.936	0	0	0	0	0	0	0
STM2304		17	2	631	0.934815	0	0.000735835	pmrD	polymyxin resistance protein B	1.42657	0.482	0.553	0	0	0	1	0	0	1
STM2392		12	2	631	0.934815	0	0.000735835	vacJ	lipoprotein precursor	-0.583285	0.543	0.94	0	0	0	0	0	0	0
STM3597		15	2	631	0.934815	0	0.000735835	gor	glutathione oxidoreductase	-0.882604	0.553	0.947	0.571	0	0	0	0	0	0
STM3837		13	2	631	0.934815	0	0.000735835	dnaN	DNA polymerase III, beta-subunit	-1.22844	0.567	0.959	0	0	0	0	0	0	0
STM4364		14	2	631	0.934815	0	0.000735835	hflC	with HflK, part of modulator for protease specific for FtsH phage lambda cII repressor	-0.970993	0.543	0.958	0.201	0	0	0	0	0	0
STM0247		18	1	647	0.958519	0	0.000735294	abc	putative ABC superfamily (atp_bind) transport system	-0.705568	0.525	0.953	0	0	0	0	0	0	0
STM0313		16	1	647	0.958519	0	0.000735294	dinP	DNA polymerase IV, devoid of proofreading, damage-inducible protein P	-1.00463	0.515	0.912	0.302	1	1	0	0	1	3
STM0554		16	1	647	0.958519	0	0.000735294		homology to integrase protein of phage	2.18834	0.441	0.565	0	0	0	0	0	0	0
STM0578		14	1	647	0.958519	0	0.000735294	nfnB	dihydropteridine reductase/oxygen-insensitive NAD(P)H nitroreductase	-0.056882	0.545	0.885	0.18	1	0	0	0	0	1
STM0774		12	1	647	0.958519	0	0.000735294	galK	galactokinase	-0.651839	0.571	0.906	0.44	0	0	0	0	0	0
STM1131		12	1	647	0.958519	0	0.000735294		putative outer membrane protein	2.21099	0.361	0.274	0.178	1	1	0	0	0	2
STM1140		16	1	647	0.958519	0	0.000735294	csgF	curli production assembly/transport component, 2nd curli operon	1.8172	0.447	0.899	0.174	1	1	0	0	0	2
STM1242		17	1	647	0.958519	0	0.000735294	envE	putative envelope protein	1.69011	0.453	0	0.191	0	0	0	0	0	0
STM1461.S		16	1	647	0.958519	0	0.000735294
STM1613		16	1	647	0.958519	0	0.000735294		putative PTS system, enzymeIIB component	0.158955	0.502	0.344	0	0	0	0	0	0	0
STM1623		13	1	647	0.958519	0	0.000735294		putative carboxylesterase	0.0982731	0.572	0	0.361	0	0	0	0	0	0
STM1643		12	1	647	0.958519	0	0.000735294		putative inner membrane protein	0.629072	0.501	0	0.268	0	0	0	0	0	0
STM1649		18	1	647	0.958519	0	0.000735294		putative cytoplasmic protein	0.343556	0.574	0	0	0	0	0	0	0	0
STM2208		16	1	647	0.958519	0	0.000735294		putative inner membrane protein	2.94985	0.385	0.195	0.136	1	0	0	0	0	1
STM2752		16	1	647	0.958519	0	0.000735294		putative PTS enzyme III glucitol	0.262017	0.629	0.445	0	0	0	0	0	0	0
STM2896		13	1	647	0.958519	0	0.000735294	invA	invasion protein	0.652844	0.456	0.337	0	1	1	0	0	0	2
STM3342		13	1	647	0.958519	0	0.000735294	sspA	stringent starvation protein A, regulator of transcription	-1.03183	0.517	0.976	0.236	0	0	0	0	0	0
STM3554		12	1	647	0.958519	0	0.000735294	ugpC	ABC superfamily (atp_bind), sn-glycerol 3-phosphate transport protein	-1.17891	0.58	0.882	0	0	0	0	0	0	0
STM3666		16	1	647	0.958519	0	0.000735294	ysaA	paral putative oxidoreductase	-0.512123	0.609	0.72	0.191	0	0	0	0	0	0
STM3835		13	1	647	0.958519	0	0.000735294	gyrB	DNA gyrase, subunit B (type II topoisomerase)	-0.385187	0.555	0.966	0.177	0	0	0	0	0	0
STM3850		16	1	647	0.958519	0	0.000735294	yieF	putative oxidoreductase	-0.621524	0.555	0.892	0.129	0	0	0	0	0	0
STM4578		15	1	647	0.958519	0	0.000735294	serB	3-phosphoserine phosphatase	-0.366783	0.572	0.935	0.168	0	0	0	0	0	0
PSLT011		6	0	675	1	NA	0.000734754	srgA	sdiA-regulated gene; putative thiol-disulfide isomerase or thioredoxin	-0.0236527	0.564	0.295	0.101	1	0	0	0	1	2
PSLT013		10	0	675	1	NA	0.000734754	pefI	plasmid-encoded fimbriae; regulatory	1.19423	0.505	0	0	0	0	0	0	0	0
PSLT014		17	0	675	1	1	0.0022797
PSLT015		17	0	675	1	1	0.0022797	orf5	putative outer membrane protein	1.15087	0.503	0	0.065	0	0	0	0	0	0
PSLT026		10	0	675	1	NA	0.000734754		putative periplasmic protein	1.59226	0.447	0	0.15	0	1	1	0	1	3
PSLT050.1N		9	0	675	1	NA	0.000734754
PSLT051		8	0	675	1	NA	0.000734754	samB	putative cytoplasmic protein	-0.0603582	0.539	0.524	0.118	0	1	0	0	0	1
PSLT052		6	0	675	1	NA	0.000734754	parA	plasmid partition protein A	0.925017	0.469	0	0	0	0	0	0	0	0
PSLT079		8	0	675	1	NA	0.000734754	traE	conjugative transfer: assembly	1.07511	0.489	0	0.144	1	0	0	0	0	1
PSLT085		8	0	675	1	NA	0.000734754	traR	conjugative transfer	0.664346	0.489	0.356	0.233	1	0	0	0	0	1
PSLT094		8	0	675	1	NA	0.000734754	trbC	conjugative transfer: assembly	0.514508	0.578	0	0	0	0	0	0	0	0
PSLT103		6	0	675	1	NA	0.000735834	traT	conjugative transfer: surface exclusion	1.02552	0.502	0	0.119	0	0	0	0	0	0
STM0002		6	0	675	1	NA	0.000734754	thrA	aspartokinase I , bifunctional enxyme N-terminal is aspartokinaseI and C-terminal is homoserine dehydrogenase I	-0.922428	0.56	0.293	0.03	0	0	0	0	0	0
STM0021		8	0	675	1	NA	0.000735834	bcfA	fimbrial subunit	-0.128708	0.518	0.417	0.139	0	0	0	0	0	0
STM0027		8	0	675	1	NA	0.000734754	bcfG	fimbrial chaparone	0.138097	0.54	0.399	0.095	0	0	0	0	0	0
STM0046		8	0	675	1	NA	0.000735294	ileS	isoleucine tRNA synthetase	-1.21485	0.548	0.872	0.389	0	0	0	0	0	0
STM0058		9	0	675	1	NA	0.000734754	citC2	putative citrate lyase synthetase (citrate (pro-3S)-lyase ligase	0.65811	0.538	0.47	0.072	0	0	0	0	0	0
STM0060		8	0	675	1	NA	0.000734754	citE2	putative citrate lyase beta chain (acyl lyase subunit)	-0.62592	0.557	0.637	0.287	0	0	0	0	0	0
STM0087		8	0	675	1	NA	0.000736917	folA	dihydrofolate reductase type I; trimethoprim resistance	-0.85193	0.539	0.969	0.34	0	0	0	0	0	0
STM0088		8	0	675	1	NA	0.000734754	apaH	diadenosine tetraphosphatase	-0.914861	0.564	0.922	0.149	0	0	0	0	0	0
STM0096		6	0	675	1	NA	0.000734754	hepA	RNA polymerase associated protein, putative SNF2 family RNA helicase	-0.121858	0.57	0.931	0.123	0	1	0	0	0	1
STM0109		8	0	675	1	NA	0.000734754	yabN	paral putative periplasmic binding protein of transport system	-0.704137	0.567	0.859	0	0	0	0	0	0	0
STM0112		8	0	675	1	NA	0.000735294	leuB	3-isopropylmalate dehydrogenase	-1.34863	0.56	0.945	0.333	0	0	0	0	0	0
STM0113		8	0	675	1	NA	0.000734754	leuA	2-isopropylmalate synthase	-1.04144	0.549	0.929	0.124	0	0	0	0	0	0
STM0121		8	0	675	1	NA	0.000734754	ftsL	cell division protein; ingrowth of wall at septum	0.0202611	0.521	0.983	0	0	0	0	0	0	0
STM0128		6	0	675	1	NA	0.000734754	murG	UDP-N-acetylglucosamine:N-acetylmuramyl-(pentapeptide) pyrophosphoryl-undecaprenol N-acetylglucosamine transferase	-1.5183	0.609	0.918	0.141	0	0	0	0	0	0
STM0133		8	0	675	1	NA	0.000734754	ftsZ	tubulin-like GTP-binding protein and GTPase, forms circumferential ring in cell division	-0.58625	0.568	0.987	0.091	0	0	0	0	0	0
STM0141		6	0	675	1	NA	0.000734754	guaC	GMP reductase	-0.260092	0.532	0.951	0.674	0	0	0	0	0	0
STM0146		8	0	675	1	NA	0.000734754	ampD	N-acetyl-anhydromuramyl-L-alanine amidase	-0.42726	0.552	0.861	0.15	0	0	0	0	0	0
STM0154		6	0	675	1	NA	0.000734754	lpdA	lipoamide dehydrogenase (NADH); component of 2-oxodehydrogenase and pyruvate complexes; L protein of glycine cleavage complex second part	-1.25937	0.542	0.985	0.418	0	0	0	0	0	0
STM0159		8	0	675	1	NA	0.000734754
STM0172		6	0	675	1	NA	0.000736375	yadG	putative ABC-type multidrug transport system, ATPase component	-0.845898	0.498	0.951	0.318	0	0	0	0	0	0
STM0226		8	0	675	1	NA	0.000734754	lpxD	UDP-3-O-(3-hydroxymyristoyl)-glucosamine n-acyltransferase	-0.843597	0.52	0.956	0.132	0	0	0	0	0	0
STM0245		9	0	675	1	NA	0.000735294	yaeC	putative outer membrane lipoprotein	-0.470663	0.488	0.967	0.177	0	0	0	0	0	0
STM0246		9	0	675	1	NA	0.000735294	yaeE	putative ABC superfamily (membrane) transport protein	-1.11654	0.534	0.931	0	0	1	0	0	0	1
STM0248		24	0	675	1	1	0.000735835	yaeD	putative dehydratase	-0.62817	0.514	0.947	0.202	0	0	0	0	0	0
STM0259		9	0	675	1	NA	0.000734754	yafE	putative methyltransferase in menaquinone/biotin biosynthesis	-0.342654	0.525	0.566	0.191	0	0	1	0	0	1
STM0278		13	0	675	1	NA	0.000736376		putative periplasmic protein	2.40316	0.376	0	0	0	0	0	0	0	0
STM0311		9	0	675	1	NA	0.000734754	yafJ	putative glutamine amidotransferase	-0.55481	0.518	0.933	0.18	1	0	0	0	0	1
STM0317		6	0	675	1	NA	0.000735294	gpt	guanine-hypoxanthine phosphoribosyltransferase	-0.681643	0.533	0.98	0.211	0	0	0	0	0	0
STM0319		6	0	675	1	NA	0.000734754	crl	transcriptional regulator of cryptic csgA gene for curli surface fibers	0.588328	0.501	0.835	0	0	0	0	0	0	0
STM0326		8	0	675	1	NA	0.000734754
STM0347		8	0	675	1	NA	0.000735294		putative response regulator	2.53081	0.398	0.122	0.052	0	0	0	0	0	0
STM0408		6	0	675	1	NA	0.000741271	secF	preprotein translocase, IISP family, membrane subunit	-0.937048	0.543	0.954	0.155	1	1	0	0	0	2
STM0416		8	0	675	1	NA	0.000734754	ribD	bifunctional pyrimidine deaminase/reductase in pathway of riboflavin synthesis	-1.07298	0.604	0.896	0.12	0	0	0	0	0	0
STM0420		8	0	675	1	NA	0.000734754	pgpA	phosphatidylglycerophosphatase A	-0.474395	0.542	0.953	0.175	0	1	0	0	0	1
STM0421		10	0	675	1	NA	0.000734754	yajO	putative oxidoreductase / K + channel protein	-1.12625	0.57	0.929	0.324	0	0	0	0	0	0
STM0438		8	0	675	1	NA	0.000734754		putative TPR repeat protein	2.65018	0.396	0.136	0.155	1	0	0	0	1	2
STM0445		9	0	675	1	NA	0.000734754	yajG	putative lipoprotein	-0.0441526	0.511	0.848	0	0	0	0	0	0	0
STM0497		8	0	675	1	NA	0.000735294		putative periplasmic protein	2.57661	0.432	0	0	0	0	0	0	0	0
STM0499		6	0	675	1	NA	0.000734754	ybbI	putative heavy metal transcriptional repressor (MerR family)	-0.0569842	0.524	0.891	0.188	0	0	0	0	0	0
STM0510		6	0	675	1	NA	0.000734754	sfbA	putative ABC-type transport system ATPase component/cell division protein	0.283232	0.527	0.341	0	0	0	0	0	0	0
STM0511		6	0	675	1	NA	0.000734754	sfbB	putative ABC-type transport system ATPase component/cell division protein	-0.56713	0.562	0.459	0	0	0	0	0	1	1
STM0513		8	0	675	1	NA	0.000734754	ybbB	putative ATPase	-0.101665	0.559	0.78	0.088	0	0	0	0	0	0
STM0517		6	0	675	1	NA	0.000734754	gcl	glyoxylate carboligase	-1.04088	0.544	0.965	0.238	0	0	0	0	0	0
STM0522		8	0	675	1	NA	0.000736376	allP	putative NCS1 family, allantoin transport protein	0.365948	0.46	0.924	0.114	0	0	0	0	0	0
STM0531		8	0	675	1	NA	0.000734754	ylbF	putative cytoplasmic protein	0.881103	0.574	0.654	0	0	0	0	0	0	0
STM0535		8	0	675	1	NA	0.000734754	lpxH	UDP-2,3-diacylglucosamine hydrolase	-1.13397	0.555	0.842	0.138	0	0	0	0	0	0
STM0537		6	0	675	1	NA	0.000736376	cysS	cysteine tRNA synthetase	-0.92437	0.549	0.944	0.33	0	0	0	0	0	0
STM0557		8	0	675	1	NA	0.000735294		putative inner membrane protein	2.66562	0.368	0	0	0	0	0	0	1	1
STM0559		8	0	675	1	NA	0.000735294	rfbI	putative glycosyl translocase	1.16974	0.467	0.817	0	0	0	0	0	0	0
STM0573		8	0	675	1	NA	0.000734754		putative inner membrane protein	-0.46872	0.582	0.196	0.225	0	0	0	0	0	0
STM0579		8	0	675	1	NA	0.000734754	ybdF	putative cytoplasmic protein	0.0727633	0.511	0.746	0.148	0	0	0	0	0	0
STM0590		8	0	675	1	NA	0.000734754	fepC	ABC s+uperfamily (atp_bind), enterobactin transporter	-0.94487	0.568	0.917	0.265	0	0	0	0	0	0
STM0592		9	0	675	1	NA	0.000734754	fepD	ABC superfamily (membrane), ferric enterobactin (enterochelin) transporter	-1.25257	0.613	0.881	0.075	0	0	0	0	0	0
STM0594		9	0	675	1	NA	0.000734754	fepB	ABC superfamily (peri_perm), ferric enterobactin (enterochelin) tranporter	-1.2311	0.579	0.796	0.151	0	0	0	0	0	0
STM0601		9	0	675	1	NA	0.000734754	ybdD	putative cytoplasmic protein	0.315593	0.528	0.754	0	0	0	0	0	0	0
STM0609		6	0	675	1	NA	0.000735294	ahpF	alkyl hydroperoxide reductase, F52a subunit; detoxification of hydroperoxides	-0.0153709	0.55	0.954	0.159	0	0	0	0	0	0
STM0610		8	0	675	1	NA	0.000734754		putative component of anaerobic dehydrogenases	1.6283	0.434	0.194	0	0	0	0	0	0	0
STM0631		8	0	675	1	NA	0.000734754	ybeM	putative hydrolase	-0.692941	0.565	0.55	0.34	0	0	0	0	0	0
STM0652		9	0	675	1	NA	0.000734754		putative sigma-54 dependent transcriptional regulator	0.801864	0.501	0.231	0.117	0	0	0	0	0	0
STM0654		8	0	675	1	NA	0.000735834	ybeQ	putative TPR repeat protein	0.608266	0.475	0.483	0.266	0	0	0	0	0	0
STM0658		10	0	675	1	NA	0.000734754	ybeV	putative molecular chaperone, DnaJ family	0.65586	0.541	0.522	0.073	0	0	0	0	0	0
STM0660		9	0	675	1	NA	0.000734754		putative cytoplasmic protein	1.15093	0.541	0	0	0	0	0	0	0	0
STM0665		6	0	675	1	NA	0.000734754	gltI	ABC superfamily (bind_prot), glutamate/aspartate transporter	-0.660734	0.512	0.916	0.117	0	0	0	0	0	0
STM0717		8	0	675	1	NA	0.000734754		putative inner membrane protein	1.47995	0.555	0	0	0	0	0	0	0	0
STM0720		8	0	675	1	NA	0.000734754		putative glycosyl transferase	1.70043	0.371	0.101	0.131	0	0	0	0	0	0
STM0730		9	0	675	1	NA	0.000735834	gltA	citrate synthase	-0.893544	0.528	0.963	0.265	0	0	0	0	0	0
STM0738		6	0	675	1	NA	0.000734754	sucC	succinyl-CoA synthetase, beta subunit	-1.11971	0.566	0.985	0.469	0	0	0	0	0	0
STM0739		6	0	675	1	NA	0.000734754	sucD	succinyl-CoA synthetase, alpha subunit	-0.977895	0.567	0.952	0.675	0	0	0	0	0	0
STM0744		8	0	675	1	NA	0.000734754	ybgC	putative esterase	-0.721723	0.505	0.925	0.179	0	0	0	0	0	0
STM0775		8	0	675	1	NA	0.000734754	galT	galactose-1-phosphate uridylyltransferase	-0.483648	0.585	0.934	0.563	0	0	0	0	0	0
STM0800		8	0	675	1	NA	0.000734754	slrP	leucine-rich repeat protein	1.37325	0.46	0.075	0.131	0	0	0	0	0	0
STM0802		8	0	675	1	NA	0.000735834	moaA	molybdopterin biosynthesis, protein A	-1.03382	0.542	0.924	0.377	0	0	0	0	0	0
STM0808		8	0	675	1	NA	0.000734754	ybhM	putative integral membrane protein	1.02614	0.438	0.251	0.17	0	1	0	0	1	2
STM0823		8	0	675	1	NA	0.000734754	ybiJ	putative periplasmic protein	-0.132185	0.519	0.802	0.128	0	0	0	0	0	0
STM0842		6	0	675	1	NA	0.000734754	ybiV(1)	putative hydrolase of the HAD superfamily	-0.436309	0.494	0.888	0.164	0	0	0	0	0	0
STM0843		8	0	675	1	NA	0.000734754	pflF	putative pyruvate formate lyase	-0.56483	0.557	0.958	0.041	0	0	0	0	0	0
STM0852		6	0	675	1	NA	0.000735834	yliG	putative Fe-S oxidoreductases family 1	-0.830715	0.542	0.975	0.283	0	0	0	0	0	0
STM0882		9	0	675	1	NA	0.000734754	ybjF	putative tRNA (uracil-5-)-methyltransferase	-0.813538	0.558	0.87	0.149	0	0	0	0	0	0
STM0889		9	0	675	1	NA	0.000735294	artQ	ABC superfamily (membrane), arginine 3rd transport system	-1.13586	0.55	0.941	0.143	0	0	0	0	0	0
STM0890		7	0	675	1	NA	0.000735834	artI	ABC superfamily (bind_prot), arginine transport system	-1.08157	0.518	0.951	0.169	0	0	0	0	0	0
STM0891		6	0	675	1	NA	0.000736375	artP	ABC superfamily (atp&memb), arginine transport system	-0.571271	0.537	0.95	0	0	0	0	0	0	0
STM0917		9	0	675	1	NA	0.000734754		Fels-1 prophage; putative minor tail protein	0.525346	0.584	0	0	0	0	0	0	0	0
STM0918		6	0	675	1	NA	0.000734754		Fels-1 prophage; putative minor tail protein	0.0224593	0.572	0	0.119	0	0	0	0	0	0
STM0919		8	0	675	1	NA	0.000734754		Fels-1 prophage; putative minor tail protein	0.322341	0.556	0	0.11	0	0	0	0	0	0
STM0933		8	0	675	1	NA	0.000734754	ybjT	putative nucleoside-diphosphate-sugar epimerase	-0.549442	0.581	0.841	0.132	0	0	0	0	0	0
STM0969		10	0	675	1	NA	0.000734754	ycaM	putative APC family, amino-acid transporter	0.779269	0.473	0.924	0.144	0	0	0	0	0	0
STM0973		7	0	675	1	NA	0.000735294	pflB	pyruvate formate lyase I, induced anaerobically	-0.128402	0.517	0.961	0	0	0	0	0	0	0
STM0993		6	0	675	1	NA	0.000734754	mukE	putative chromosome partitioning	0.456842	0.536	0.957	0.115	0	0	0	0	0	0
STM0997		8	0	675	1	NA	0.000734754	ycbL	putative Metallo-beta-lactamase	-1.26459	0.552	0.916	0.335	0	0	0	0	0	0
STM1001		8	0	675	1	NA	0.000734754		putative leucine response regulator	-0.123034	0.49	0.307	0.098	0	0	0	0	0	0
STM1043		8	0	675	1	NA	0.000735294		Gifsy-2 prophage; attachment and invasion protein homolog	0.983347	0.443	0.309	0	0	0	0	0	1	1
STM1078		6	0	675	1	NA	0.000734754		putative cytoplasmic protein	-0.370566	0.558	0.913	0.123	0	0	0	0	0	0
STM1080		8	0	675	1	NA	0.000734754	yccW	putative SAM-dependent methyltransferase	-0.663648	0.543	0.849	0.136	0	0	0	0	0	0
STM1084		8	0	675	1	NA	0.000734754	yccK	putative sulfite reductase, gamma subunit	0.166316	0.505	0.908	0.11	0	0	0	0	0	0
STM1093		8	0	675	1	NA	0.000734754		putative cytoplasmic protein	2.17551	0.445	0	0	0	0	0	0	0	0
STM1115		8	0	675	1	NA	0.000734754	scsC	Suppression of copper sensitivity: lipoprotein modification in lgt mutants of E. coli	0.381795	0.523	0.155	0.111	0	0	0	0	0	0
STM1125		6	0	675	1	NA	0.000735294	putP	SSS family, major sodium/proline symporter	-0.508442	0.541	0.944	0.243	0	0	0	0	0	0
STM1150		9	0	675	1	NA	0.000734754	mdoG	periplasmic glucans biosynthesis protein	0.169537	0.511	0.937	0	0	0	0	0	0	0
STM1155		8	0	675	1	NA	0.000734754	htrB	lauroyl/myristoyl acyltransferase involved in lipid A biosynthesis	-0.928767	0.538	0.837	0.059	0	0	0	0	0	0
STM1161.S		8	0	675	1	NA	0.000734754
STM1167		6	0	675	1	NA	0.000736917	rimJ	acetylation of N-terminal alanine of 30S ribosomal subunit protein S5	-1.1079	0.512	0.954	0.134	0	0	0	0	0	0
STM1174		8	0	675	1	NA	0.000734754	flgB	flagellar biosynthesis, cell-proximal portion of basal-body rod	-0.683841	0.524	0.812	0.145	0	0	0	0	0	0
STM1210		7	0	675	1	NA	0.000735294	ycfP	putative esterase	0.33461	0.478	0.944	0.144	0	0	0	0	0	0
STM1238		6	0	675	1	NA	0.000734754	icdA	isocitrate dehydrogenase in e14 prophage, specific for NADP+	-0.734094	0.518	0.966	0.291	1	0	0	0	0	1
STM1249		7	0	675	1	NA	0.000734754		putative periplasmic protein	1.20281	0.422	0	0.14	0	0	0	0	0	0
STM1265		8	0	675	1	NA	0.000734754		putative response regulators consisting of a CheY-like receiver domain and a HTH DNA-binding domain	3.15695	0.361	0.091	0.122	0	0	0	0	0	0
STM1277		11	0	675	1	NA	0.000734754	yeaO	putative cytoplasmic protein	0.259767	0.516	0.739	0.157	0	0	0	0	0	0
STM1310		8	0	675	1	NA	0.000734754	nadE	NAD synthetase, prefers NH3 over glutamine	-0.446124	0.531	0.895	0.16	0	0	0	0	0	0
STM1326		8	0	675	1	NA	0.000734754	pfkB	6-phosphofructokinase II	-0.904893	0.572	0.916	0.216	0	0	0	0	0	0
STM1337		6	0	675	1	NA	0.000736376	pheS	phenylalanine tRNA synthetase, alpha-subunit	-0.8323	0.539	0.976	0.281	0	0	0	0	0	0
STM1343		8	0	675	1	NA	0.000734754	nlpC	lipoprotein	0.0230216	0.487	0.864	0.169	1	1	0	0	0	2
STM1349		6	0	675	1	NA	0.000735294	pps	phosphoenolpyruvate synthase	-0.979582	0.554	0.97	0	0	0	0	0	0	0
STM1351		8	0	675	1	NA	0.000734754	ydiT	putative ferredoxin	-0.0998755	0.485	0.804	0.268	0	0	0	0	0	0
STM1405		9	0	675	1	NA	0.000734754	sseG	Secretion system effector	1.77834	0.478	0	0.096	0	0	0	0	0	0
STM1414		6	0	675	1	NA	0.000735294	ssaV	Secretion system apparatus: homology with the LcrD family of proteins	0.62943	0.466	0.33	0.07	0	1	1	1	1	4
STM1442		7	0	675	1	NA	0.000734754	ydhJ	putative multidrug resistance efflux pump	-0.570555	0.501	0.819	0.101	0	0	0	0	0	0
STM1466		6	0	675	1	NA	0.000735834	ydgA	putative periplasmic protein	-0.141591	0.525	0.799	0	0	0	0	0	0	0
STM1469		6	0	675	1	NA	0.000734754	fumC	fumarase C (fumarate hydratase Class II)	-0.675611	0.555	0.919	0.597	0	0	0	0	0	0
STM1473		8	0	675	1	NA	0.000734754	ompN	outer membrane protein N, non-specific porin	-0.0939965	0.477	0.822	0	0	0	0	0	1	1
STM1484		9	0	675	1	NA	0.000735834		putative protease	-0.810982	0.568	0.773	0.212	0	0	0	0	0	0
STM1494		8	0	675	1	NA	0.000734754		ABC-type transport systems, permease components	-0.850959	0.548	0.36	0	0	0	0	0	0	0
STM1512		6	0	675	1	NA	0.000734754	dcp	dipeptidyl carboxypeptidase II	-0.350169	0.538	0.787	0.244	1	0	0	0	0	1
STM1519.S		12	0	675	1	NA	0.000734754
STM1520		12	0	675	1	NA	0.000734754	marR	transcriptional repressor of marRAB operon, multiple antibiotic resistance protein	-0.104885	0.482	0.292	0	0	0	0	0	0	0
STM1526		8	0	675	1	NA	0.000734754	yneG	putative cytoplasmic protein	0.810146	0.549	0.798	0	0	0	0	0	0	0
STM1530		8	0	675	1	NA	0.000734754		putative outer membrane protein	0.340284	0.464	0.632	0	1	1	0	0	0	2
STM1531		8	0	675	1	NA	0.000734754		putative hydrogenase	0.138813	0.504	0.381	0.212	0	0	0	0	0	0
STM1548.s		8	0	675	1	NA	0.00228339
STM1551.1n		10	0	675	1	NA	0.000736376
STM1566		8	0	675	1	NA	0.000734754	sfcA	NAD-linked malate dehydrogenase	-0.851879	0.531	0.926	0.409	0	0	0	0	0	0
STM1567		9	0	675	1	NA	0.000734754	adhP	alcohol dehydrogenase, propanol preferring	-0.781484	0.529	0.926	0.315	0	0	0	0	0	0
STM1571		8	0	675	1	NA	0.000734754	yddG	putative permease	0.0632035	0.508	0.854	0.146	1	1	0	0	0	2
STM1587		8	0	675	1	NA	0.000734754	yncD	paral putative outer membrane receptor	-0.458343	0.53	0.846	0.035	0	1	0	0	0	1
STM1607		8	0	675	1	NA	0.000734754		putative outer membrane lipoprotein	0.737553	0.494	0.847	0	0	0	1	0	0	1
STM1618		9	0	675	1	NA	0.000736917		putative transcriptional repressor of sgc operon (DeoR family)	-0.562989	0.52	0.871	0.072	0	0	0	0	0	0
STM1627		6	0	675	1	NA	0.000735294		alcohol dehydrogenase class III	-0.157388	0.534	0.801	0.642	0	0	0	0	0	0
STM1653		8	0	675	1	NA	0.000735294		putative membrane transporter of cations	0.830748	0.417	0.562	0.214	0	0	0	0	0	0
STM1673		8	0	675	1	NA	0.000734754		putative outer membrane lipoprotein	1.39933	0.472	0.274	0	0	0	0	0	0	0
STM1675		11	0	675	1	NA	0.000734754		putative short-chain alcohol dehydrogenase	-1.07886	0.575	0.802	0.342	0	0	0	0	0	0
STM1697		8	0	675	1	NA	0.000734754		putative Diguanylate cyclase/phosphodiesterase domain 2	0.673293	0.483	0.197	0	0	0	0	0	0	0
STM1708		6	0	675	1	NA	0.000734754
STM1715		6	0	675	1	NA	0.000734754	yciN	putative cytoplasmic protein	0.804012	0.478	0.928	0.145	0	0	0	0	0	0
STM1743		8	0	675	1	NA	0.000734754	oppD	ABC superfamily (atp-binding), oligopeptide transport protein	-0.829743	0.525	0.928	0	0	0	0	0	0	0
STM1751		6	0	675	1	NA	0.000734754	hns	DNA-binding protein HLP-II (HU, BH2, HD, NS); pleiotropic regulator	0.552645	0.455	0.949	0.212	0	0	0	0	1	1
STM1760		8	0	675	1	NA	0.000734754		putative TPR repeat protein	0.723494	0.495	0.198	0.232	0	0	0	0	0	0
STM1763		12	0	675	1	1	0.000741277	narH	nitrate reductase 1, FeS (beta) subunit	0.0877931	0.558	0.93	0	0	0	0	0	0	0
STM1776		8	0	675	1	NA	0.000734754	prfA	peptide chain release factor RF-1	-1.27456	0.576	0.969	0.397	0	0	0	0	0	0
STM1788		8	0	675	1	NA	0.000734754		putative Ni/Fe-hydrogenase 1 b-type cytochrome subunit	-0.0701737	0.554	0.786	0.136	0	0	0	0	0	0
STM1804.S		8	0	675	1	NA	0.000734754
STM1825		8	0	675	1	NA	0.000734754	yeaB	putative NTP pyrophosphohydrolase	-1.01153	0.59	0.875	0.333	0	0	0	0	0	0
STM1837		6	0	675	1	NA	0.000734754	cspC	cold shock protein, multicopy suppresses mukB mutants, putative regulator	-0.579604	0.474	1	0.464	1	0	0	0	0	1
STM1848		8	0	675	1	NA	0.000734754	yebS	putative inner membrane protein	-0.0261577	0.524	0.857	0	0	0	0	0	0	0
STM1863		8	0	675	1	NA	0.000734754		putative inner membrane protein	2.53705	0.405	0	0	0	0	0	0	0	0
STM1864		9	0	675	1	NA	0.000735294		putative inner membrane protein	1.8699	0.433	0	0.142	0	0	0	0	1	1
STM1882		9	0	675	1	NA	0.000734754	yebG	DNA damage-inducible gene in SOS regulon, dependent on cyclic AMP and H-NS	0.744812	0.521	0.792	0.208	0	0	0	0	0	0
STM1884		6	0	675	1	NA	0.000734754	eda	multifunctional:2-keto-3-deoxygluconate 6-phosphate aldolase; 2-keto-4-hydroxyglutarate aldolase; oxaloacetate decarboxylase	-0.637678	0.577	0.967	0.141	0	0	0	0	0	0
STM1893		8	0	675	1	NA	0.000734754	zunB	ABC superfamily (atp_bind) high affinity Zn transport protein	-1.0214	0.555	0.962	0.096	0	1	0	0	0	1
STM1899		7	0	675	1	NA	0.000735294	yebC	putative cytoplasmic protein	-0.74892	0.541	0.984	0.325	0	0	0	0	0	0
STM1901		6	0	675	1	NA	0.000734754	aspS	aspartate tRNA synthetase	-1.00857	0.567	0.944	0.414	0	0	0	0	0	0
STM1902		8	0	675	1	NA	0.000735294	yecD	putative isochorismatase	-0.946097	0.56	0.809	0.202	0	0	0	0	0	0
STM1924.S		8	0	675	1	NA	0.000734754
STM1929		6	0	675	1	NA	0.000734754	otsB	trehalose-6-phosphate phophatase, biosynthetic	-0.28918	0.542	0.73	0.131	0	0	0	0	0	0
STM1934		6	0	675	1	NA	0.000734754		putative outer membrane lipoprotein	1.35572	0.531	0.505	0.144	1	0	0	0	0	1
STM1936		8	0	675	1	NA	0.000734754	yecH	putative cytoplasmic protein	0.848283	0.519	0.873	0.19	0	0	0	0	0	0
STM1941		8	0	675	1	NA	0.000734754		putative inner membrane protein	3.04504	0.37	0	0	0	0	0	0	0	0
STM1949		6	0	675	1	NA	0.000735834	yecF	putative cytoplasmic protein	0.887391	0.487	0.878	0	0	0	0	0	0	0
STM1971		8	0	675	1	NA	0.000734754	fliH	flagellar biosynthesis; possible export of flagellar proteins	-0.273179	0.605	0.821	0.157	0	0	0	0	0	0
STM1988		8	0	675	1	NA	0.000734754
STM1994		8	0	675	1	NA	0.000734754		putative inner membrane protein	0.84087	0.559	0.505	0	0	0	0	0	0	0
STM2001		8	0	675	1	NA	0.000734754	yeeI	putative inner membrane protein	0.092752	0.512	0.804	0.094	0	0	0	0	0	0
STM2032cbiD		8	0	675	1	NA	0.000734754
STM2035		8	0	675	1	NA	0.000734754	cbiA	synthesis of vitamin B12 adenosyl cobalamide precursor	-0.373327	0.558	0.118	0	0	0	0	0	0	0
STM2050		8	0	675	1	NA	0.000734754	pduO	Propanediol utilization: B12 related	0.469418	0.615	0	0.188	0	0	0	0	0	0
STM2062		6	0	675	1	NA	0.000734754	dacD	DD-carboxypeptidase, penicillin-binding protein 6b	-0.846818	0.529	0.877	0	0	0	0	0	0	0
STM2081		8	0	675	1	NA	0.000734754	gnd	gluconate-6-phosphate dehydrogenase, decarboxylating	-0.413509	0.522	0.966	0.534	0	0	0	0	0	0
STM2095		6	0	675	1	NA	0.000735294
STM2096		8	0	675	1	NA	0.000734754	rfbD	TDP-rhamnose synthetase	-0.659814	0.504	0.849	0.227	0	0	0	0	0	0
STM2145		6	0	675	1	NA	0.000735834	yegW	putative regulatory protein, gntR family	-0.263108	0.529	0.923	0.101	0	0	0	0	0	0
STM2168		6	0	675	1	NA	0.000735294	pbpG	D-alanyl-D-alanine endopeptidase; penicillin-binding protein 7 and penicillin-binding protein 8	-0.583898	0.54	0.87	0.079	0	0	0	0	0	0
STM2186		8	0	675	1	NA	0.000734754		putative NADPH-dependent glutamate synthase beta chain or related oxidoreductase	-0.248385	0.511	0.84	0.32	0	0	0	0	0	0
STM2191		6	0	675	1	NA	0.000736376	galS	transcriptional repressor of mgl operon (GalR/LacI family)	-0.851726	0.558	0.888	0.126	0	0	0	0	0	0
STM2195		8	0	675	1	NA	0.000734754		putative transcriptional regulator	0.635565	0.517	0.132	0.194	0	0	0	0	0	0
STM2201		9	0	675	1	NA	0.000734754	yeiE	putative transcriptional regulator, LysR family	-0.878054	0.547	0.913	0	0	1	0	0	0	1
STM2211		7	0	675	1	NA	0.000734754
STM2220		17	0	675	1	1	0.000735294	yejG	putative cytoplasmic protein	0.953799	0.523	0.912	0	1	0	0	0	0	1
STM2231		8	0	675	1	NA	0.000735294		homologue of msgA; ssrB-regulated factor	1.06703	0.479	0.281	0.208	0	0	0	0	0	0
STM2236		8	0	675	1	NA	0.000735294		putative phage protein	0.219688	0.552	0.07	0.087	0	1	0	0	0	1
STM2264		8	0	675	1	NA	0.000734754	alkB	DNA repair system specific for alkylated DNA	-0.59448	0.589	0.796	0.204	0	0	0	0	0	0
STM2302		8	0	675	1	NA	0.000735834		putative inner membrane protein	0.0436749	0.603	0.171	0.18	0	0	0	0	0	0
STM2303		8	0	675	1	NA	0.000735834		putative inner membrane protein	0.23436	0.544	0.672	0	0	0	0	0	0	0
STM2330		8	0	675	1	NA	0.000734754	lrhA	NADH dehydrogenase transcriptional repressor (LysR family)	-0.76717	0.529	0.862	0	0	0	0	0	0	0
STM2340		14	0	675	1	1	0.00074128		putative transketolase	-0.710425	0.545	0.262	0.328	0	0	0	0	0	0
STM2390		6	0	675	1	NA	0.000735294	yfcZ	putative cytoplasmic protein	0.234104	0.532	0.936	0.117	0	0	0	0	0	0
STM2415		6	0	675	1	NA	0.000735294	gltX	glutamate tRNA synthetase, catalytic subunit	-0.859036	0.553	0.951	0.318	0	0	0	0	0	0
STM2423		8	0	675	1	NA	0.000734754	yfeN	putative outer membrane protein	0.803858	0.459	0.81	0	0	0	0	0	0	0
STM2433		6	0	675	1	NA	0.000735294	crr	PTS family, glucose-specific IIA component	0.0780288	0.475	0.982	0.124	0	0	0	0	0	0
STM2444		6	0	675	1	NA	0.000734754	cysP	ABC superfamily (bind_prot), thiosulfate transport protein	-0.823404	0.538	0.947	0	0	0	0	0	0	0
STM2452		8	0	675	1	NA	0.000734754		putative inner membrane protein	2.1795	0.435	0	0.229	0	0	0	0	0	0
STM2542		6	0	675	1	NA	0.000734754	nifU	NifU homologs involved in Fe-S cluster formation	-0.267453	0.513	0.984	0.75	0	0	0	0	0	0
STM2568		9	0	675	1	NA	0.000734754	yfhC	putative Cytosine/adenosine deaminase	-0.704392	0.566	0.847	0.279	0	0	0	0	0	0
STM2578		6	0	675	1	NA	0.000734754	pdxJ	carries out condensation and ring closure step after PdxA in pyridoxine biosynthesis	-0.868341	0.576	0.938	0.082	0	0	0	0	0	0
STM2623		9	0	675	1	NA	0.000734754
STM2653		8	0	675	1	NA	0.000734754	yfiM	putative outer membrane lipoprotein	0.197961	0.56	0.673	0.168	0	0	1	0	0	1
STM2655		26	0	675	1	1	0.000735835		putative cytoplasmic protein	1.1408	0.497	0	0	0	1	0	0	0	1
STM2662		9	0	675	1	NA	0.000734754	rluD	pseudouridine synthase (pseudouridines 1911, 1915, 1917 in 23S RNA)	-0.75894	0.533	0.933	0.242	0	0	0	0	0	0
STM2665		9	0	675	1	NA	0.000741279	yfiA	ribosome associated factor, stabilizes ribosomes against dissociation	0.253991	0.47	0.92	0.107	0	0	0	0	0	0
STM2670		9	0	675	1	NA	0.000734754	aroF	3-deoxy-D-arabinoheptulosonate-7-phosphate synthase (DAHP synthetase), tyrosine repressible	-0.504403	0.531	0.963	0.062	0	0	0	0	0	0
STM2681		8	0	675	1	NA	0.000734754	grpE	molecular chaparone; heat shock protein	-0.676071	0.532	0.923	0.26	0	0	0	0	0	0
STM2695		8	0	675	1	NA	0.000734754		Fels-2 prophage: similar to late control gene in phage	0.706471	0.537	0	0	0	0	0	0	0	0
STM2699		8	0	675	1	NA	0.000734754		Fels-2 prophage: similar to genes in P2-like phages	0.453775	0.56	0	0	0	0	0	0	0	0
STM2708		8	0	675	1	NA	0.000734754		Fels-2 prophage: similar to tail fiber protein (gpI) in phage P2	0.4686	0.588	0	0.103	0	0	0	0	0	0
STM2720		8	0	675	1	NA	0.000734754		Fels-2 prophage: similar to gpN, major capsid, in phage P2	0.78801	0.542	0	0	0	0	0	0	0	0
STM2738		9	0	675	1	NA	0.000736376		Fels-2 prophage: similar to E. coli retron	1.90605	0.43	0	0.062	0	0	0	0	0	0
STM2750		9	0	675	1	NA	0.000734754		putative PTS system, glucitol/sorbitol-specific enzyme II	0.280165	0.597	0.358	0.11	0	0	0	0	0	0
STM2771		16	0	675	1	1	0.000735294	fljB	Flagellar synthesis: phase 2 flagellin (filament structural protein)	0.545232	0.507	0.547	0.13	0	1	0	0	1	2
STM2784		8	0	675	1	NA	0.000734754	tctE	tricarboxylic transport: regulatory protein	-0.838588	0.562	0.193	0	0	0	0	0	0	0
STM2800		9	0	675	1	NA	0.000734754		putative inner membrane protein	0.535212	0.503	0.872	0	0	0	0	0	0	0
STM2820		8	0	675	1	NA	0.000734754	yqaB	putative phosphoglucomutase	-1.22067	0.565	0.878	0.335	0	0	0	0	0	0
STM2835		7	0	675	1	NA	0.000734754	srlD	glucitol (sorbitol)-6-phosphate dehydrogenase	-0.876213	0.548	0.977	0.34	0	0	0	0	0	0
STM2853		8	0	675	1	NA	0.000734754	hycA	transcriptional repressor of hyc and hyp operons	1.45643	0.51	0.882	0.078	0	0	0	0	0	0
STM2862		10	0	675	1	NA	0.000734754	sitB	Salmonella iron transporter: fur regulated	-0.72934	0.546	0.275	0.293	0	0	0	0	0	0
STM2863		10	0	675	1	NA	0.000734754	sitC	Salmonella iron transporter: fur regulated	-0.728369	0.549	0.22	0.14	0	0	0	0	0	0
STM2908		8	0	675	1	NA	0.000734754		putative cytoplasmic protein	2.58188	0.436	0	0	0	0	0	0	0	0
STM2911		8	0	675	1	NA	0.000734754		putative permease	-0.400984	0.545	0.271	0.209	0	0	0	0	0	0
STM2918		8	0	675	1	NA	0.000735294
STM2920		8	0	675	1	NA	0.000734754		putative transcriptional regulator	-0.264079	0.527	0.216	0.284	0	0	0	0	0	0
STM2928		8	0	675	1	NA	0.000734754	ygbO	paral putative hydrogenase subunit	-0.425062	0.538	0.891	0.138	0	0	0	0	0	0
STM2965		9	0	675	1	NA	0.000736375	yqcC	putative cytoplasmic protein	-0.00923631	0.574	0.807	0.119	0	0	0	0	0	0
STM2969		6	0	675	1	NA	0.000735294	ygdH	putative nucleotide binding	0.0611586	0.554	0.943	0.108	0	0	0	0	0	0
STM2979		8	0	675	1	NA	0.000734754	fucR	positive regulator of the fuc operon (DeoR family)	-0.382784	0.497	0.886	0.089	0	0	0	0	0	0
STM2992		8	0	675	1	NA	0.000734754	argA	N-alpha-acetylglutamate synthase (amino-acid acetyltransferase)	-0.390862	0.529	0.932	0.102	0	0	0	0	0	0
STM2996		9	0	675	1	NA	0.000734754	recC	exonuclease V, subunit	-0.62091	0.538	0.884	0.07	0	0	0	0	0	0
STM2997		9	0	675	1	NA	0.000735294	ppdC	prepilin peptidase dependent protein C, putative component in type IV pilin biogenesis	0.185589	0.537	0.698	0	0	0	0	0	0	0
STM3002		6	0	675	1	NA	0.000735294	lgt	phosphatidylglycerol-prolipoprotein diacylglyceryl transferase	-0.864966	0.537	0.928	0.151	0	0	0	0	0	0
STM3008		8	0	675	1	NA	0.000734754	tas	putative aldo/keto reductase	-0.785932	0.548	0.913	0.306	0	0	0	0	0	0
STM3043		6	0	675	1	NA	0.000736376	dsbC	protein disulfide isomerase II	-0.493054	0.504	0.835	0.084	0	0	0	0	0	0
STM3051		10	0	675	1	NA	0.000734754	bglA	6-phospho-beta-glucosidase A	-0.987506	0.51	0.954	0.323	0	0	0	0	0	0
STM3074		9	0	675	1	NA	0.000734754		putative ABC-type cobalt transport system, ATPase component	-0.403182	0.56	0.298	0.284	0	0	0	0	0	0
STM3093		9	0	675	1	NA	0.000734754	endA	DNA-specific endonuclease I	-0.373582	0.557	0.872	0.064	0	0	0	0	0	0
STM3095		6	0	675	1	NA	0.000734754	gshB	glutathione synthetase	-0.529249	0.546	0.895	0.175	0	0	0	0	0	0
STM3122		8	0	675	1	NA	0.000735294		putative arylsulfatase	0.10359	0.486	0.152	0.237	0	0	0	0	0	0
STM3143		8	0	675	1	NA	0.000734754	hybG	hydrogenase-2 operon protein	0.33737	0.528	0.939	0	0	0	0	0	0	0
STM3170		8	0	675	1	NA	0.000734754		putative inner membrane protein	0.681063	0.475	0.219	0.106	0	0	0	0	0	0
STM3176		6	0	675	1	NA	0.000734754	ygiW	putative outer membrane protein	-0.49423	0.543	0.892	0.231	0	0	0	0	0	0
STM3195		6	0	675	1	NA	0.000734754	ribB	3,4 dihydroxy-2-butanone-4-phosphate synthase	-0.813742	0.562	0.963	0.097	0	0	0	0	0	0
STM3197		8	0	675	1	NA	0.000735834	glgS	glycogen biosynthesis, rpoS dependent	1.72727	0.483	0.739	0	0	0	0	0	0	0
STM3198		8	0	675	1	NA	0.000734754		putative inner membrane protein	0.716337	0.531	0.709	0.126	0	0	0	0	0	0
STM3215		8	0	675	1	NA	0.000734754	yqjI	putative transcriptional regulator	0.552798	0.536	0.684	0.177	0	0	0	0	0	0
STM3223		8	0	675	1	NA	0.000734754	ygjR	putative dehydrogenase	-0.705773	0.538	0.819	0.274	0	0	0	0	0	0
STM3227		8	0	675	1	NA	0.000735294	yqjB	putative outer membrane protein	0.59983	0.512	0.677	0.189	0	0	0	0	0	0
STM3240		6	0	675	1	NA	0.000734754	tdcG	L-serine deaminase	-0.535332	0.565	0.868	0.033	0	0	0	0	0	0
STM3242		7	0	675	1	NA	0.000734754	tdcD	propionate kinase/acetate kinase II, anaerobic	-0.163982	0.498	0.828	0.052	0	0	0	0	0	0
STM3264		6	0	675	1	NA	0.000735834	yraM	paral putative transglycosylase	-0.279314	0.583	0.793	0.091	0	0	0	0	0	0
STM3267		10	0	675	1	NA	0.000734754	yraP	paral putative periplasmic protein	-1.11378	0.563	0.927	0	0	0	0	0	0	0
STM3274		8	0	675	1	NA	0.000734754	yhbU	putative protease	-0.951618	0.591	0.97	0	0	0	0	0	0	0
STM3284		6	0	675	1	NA	0.000734754	truB	tRNA pseudouridine 5S synthase	-0.749022	0.556	0.939	0.245	0	0	0	0	0	0
STM3286		8	0	675	1	NA	0.000734754	infB	protein chain initiation factor IF-2	-0.834089	0.555	0.965	0.279	0	0	0	0	0	0
STM3323		6	0	675	1	NA	0.000734754	yhbJ	putative P-loop-containing kinase	-0.0932808	0.535	0.986	0.165	0	0	0	0	0	0
STM3337		12	0	675	1	1	0.00074128	nanE	putative ManNAc-6P epimerase	-0.706846	0.591	0.795	0.109	0	0	0	0	0	0
STM3341		7	0	675	1	NA	0.000734754	sspB	stringent starvation protein B	-0.316428	0.556	0.723	0.12	0	0	0	0	0	0
STM3349		8	0	675	1	NA	0.000734754	degS	periplasmic serine endoprotease	-0.854486	0.545	0.916	0.32	0	0	0	0	0	0
STM3354		8	0	675	1	NA	0.000734754		putative tartrate dehydratase beta subunit	0.515173	0.467	0.688	0.063	0	0	0	0	0	0
STM3370		10	0	675	1	NA	0.000734754	cafA	RNase G	-0.799888	0.528	0.967	0	0	0	0	0	0	0
STM3374		7	0	675	1	NA	0.000735294	mreB	rod shape-determining protein; HSP70 class molecular chaperones involved in cell morphogenesis	-0.862104	0.562	1	0.222	0	0	0	0	0	0
STM3379		6	0	675	1	NA	0.000734754
STM3392		25	0	675	1	1	0.000735835	yhdV	putative outer membrane lipoprotein	0.94976	0.498	0.986	0	0	0	0	0	0	0
STM3407		9	0	675	1	NA	0.000734754	fmt	10-formyltetrahydrofolate:L-methionyl-tRNA(fMet) N-formyltransferase	-0.923143	0.549	0.917	0.305	0	0	0	0	0	0
STM3471		6	0	675	1	NA	0.000734754	yhfG	putative cytoplasmic protein	1.11759	0.515	0.8	0	0	0	0	0	0	0
STM3492		9	0	675	1	NA	0.000734754	yrfD	putative periplasmic protein	0.131605	0.583	0.653	0	0	0	0	0	0	0
STM3493		6	0	675	1	NA	0.000735834	mrcA	transpeptidase of penicillin-binding protein 1a (peptidoglycan synthetase)	-0.967517	0.564	0.925	0.047	0	0	0	0	0	0
STM3499		8	0	675	1	NA	0.000734754	yhgE	putative inner membrane protein	0.459603	0.551	0.564	0.062	0	0	0	0	0	0
STM3509		7	0	675	1	NA	0.000736917	bioH	putative hydrolase, biotin biosynthesis; reaction prior to pimeloyl CoA	-1.14563	0.57	0.801	0.242	0	0	0	0	0	0
STM3513		7	0	675	1	NA	0.000736375	malQ	4-alpha-glucanotransferase (amylomaltase)	-0.474957	0.581	0.842	0.045	0	0	0	0	0	0
STM3523		8	0	675	1	NA	0.000734754	glpR	transcriptional repressor of the glp operon (DeoR family)	-1.16096	0.54	0.937	0	0	0	0	0	0	0
STM3531		8	0	675	1	NA	0.000734754		putative dihydroxyacid dehydratase	-0.402875	0.538	0.364	0.033	0	0	0	0	0	0
STM3568		8	0	675	1	NA	0.000734754	rpoH	sigma H (sigma 32) factor of RNA polymerase; transcription of heat shock proteins induced by cytoplasmic stress	-0.787772	0.539	0.968	0.148	0	0	0	0	0	0
STM3578		8	0	675	1	NA	0.000734754	yhhP	small ubiquitous protein required for normal growth	-0.587732	0.539	0.889	0.272	0	0	0	0	0	0
STM3601		6	0	675	1	NA	0.000734754		putative phosphosugar isomerase	0.318149	0.504	0.231	0.194	0	0	0	0	0	0
STM3605		9	0	675	1	NA	0.000734754		putative phage endolysin	2.11902	0.489	0	0	0	0	0	0	0	0
STM3612		6	0	675	1	NA	0.000734754	kdgK	ketodeoxygluconokinase	-1.40221	0.565	0.922	0.243	0	0	0	0	0	0
STM3640		8	0	675	1	NA	0.000734754	lpfA	long polar fimbria	0.584187	0.465	0.348	0.202	0	0	0	0	0	0
STM3663		8	0	675	1	NA	0.000734754	bax	gene transcribed divergently from malS	0.241006	0.523	0.901	0.131	0	0	0	0	0	0
STM3673		8	0	675	1	NA	0.000734754	yiaO	putative dicarboxylate-binding periplasmic protein	-0.47874	0.501	0.875	0.107	1	0	0	0	0	1
STM3695		9	0	675	1	NA	0.000734754	yibK	putative tRNA/rRNA methyltransferase	-1.05223	0.564	0.936	0.223	0	0	0	0	0	0
STM3703		6	0	675	1	NA	0.000734754	yibN	putative Rhodanese-related sulfurtransferases	-0.74892	0.501	0.937	0.21	0	0	0	0	0	0
STM3704		6	0	675	1	NA	0.000734754	pmgI	phosphoglyceromutase	-0.829488	0.551	0.947	0	0	0	0	0	0	0
STM3712		8	0	675	1	NA	0.000734754	rfaC	heptosyl transferase I	-0.522092	0.554	0.839	0.082	0	0	0	0	0	0
STM3717		10	0	675	1	NA	0.000734754	rfaJ	UDP-D-glucose:(galactosyl)lipopolysaccharide glucosyltransferase	2.01494	0.347	0.589	0.182	0	0	0	0	0	0
STM3719		10	0	675	1	NA	0.000734754	rfaB	UDP-D-galactose:(glucosyl)lipopolysaccharide-1,6-D-galactosyltransferase	1.05778	0.396	0.641	0.159	1	0	1	0	1	3
STM3721		6	0	675	1	NA	0.000734754	rfaP	lipopolysaccharide core biosynthesis; phosphorylation of core heptose	1.21892	0.462	0.83	0.166	0	0	0	0	0	0
STM3730		6	0	675	1	NA	0.000734754	dfp	flavoprotein affecting synthesis of DNA and pantothenate metabolism	-1.01792	0.551	0.929	0.155	0	0	0	0	0	0
STM3732		8	0	675	1	NA	0.000734754	ttk	putative transcriptional regulator (TetR/ArcR family)	-0.640234	0.517	0.97	0.146	0	0	0	0	0	0
STM3736		8	0	675	1	NA	0.000734754		putative transcriptional regulator, LysR family	-0.212395	0.528	0.217	0	0	0	0	0	0	0
STM3744		8	0	675	1	NA	0.000734754	recG	DNA helicase, resolution of Holliday junctions, branch migration	-1.45292	0.585	0.944	0.144	0	0	1	0	0	1
STM3769.S		9	0	675	1	NA	0.000734754
STM3771		8	0	675	1	NA	0.000734754		putative phosphotransferase system enzyme IIB	0.389566	0.52	0.335	0	0	0	0	0	0	0
STM3784		10	0	675	1	NA	0.000735294		putative phosphotransferase system mannitol/fructose-specific IIA domain	0.90692	0.442	0.229	0.096	0	0	0	0	1	1
STM3795		8	0	675	1	NA	0.000734754	ilvN	acetolactate synthase I, small subunit	-0.344545	0.497	0.906	0.125	0	0	0	0	0	0
STM3797		8	0	675	1	NA	0.000734754
STM3808.S		8	0	675	1	NA	0.000734754
STM3809.S		8	0	675	1	NA	0.000734754
STM3820		6	0	675	1	NA	0.000735294		putative cytochrome c peroxidase	0.0514966	0.483	0.811	0.073	0	0	0	1	0	1
STM3827		9	0	675	1	NA	0.000734754	dgoT	MFS family, D-galactonate transport protein	-0.598468	0.541	0.906	0.243	0	0	0	0	0	0
STM3829		8	0	675	1	NA	0.000734754	dgoK	2-oxo-3-deoxygalactonate kinase	-0.0299918	0.564	0.818	0	0	0	1	0	0	1
STM3831		6	0	675	1	NA	0.000734754	yidA	putative hydrolase of the HAD superfamily	-1.00024	0.521	0.9	0.167	0	0	0	0	0	0
STM3842		6	0	675	1	NA	0.000734754	yidC	putative Preprotein translocase subunit YidC	-0.959235	0.544	0.953	0.104	0	0	0	0	0	0
STM3903		6	0	675	1	NA	0.000734754	ilvE	branched-chain amino-acid aminotransferase	-1.25666	0.546	0.977	0.291	0	0	0	0	0	0
STM3910		6	0	675	1	NA	0.000734754	ppiC	peptidyl-prolyl cis-trans isomerase C (rotamase C)	-0.839917	0.463	0.935	0.366	1	0	0	0	0	1
STM3914		12	0	675	1	1	0.000741279	rhlB	putative helicase	-1.19889	0.548	0.969	0.337	0	0	0	0	0	0
STM3915		7	0	675	1	NA	0.000735294	trxA	thioredoxin 1, redox factor	-1.1557	0.495	1	0.339	0	0	0	0	0	0
STM3917		8	0	675	1	NA	0.000734754	rho	transcription termination factor Rho; polarity suppressor	-0.761649	0.529	0.995	0.165	0	0	0	0	0	0
STM3920wecB		9	0	675	1	NA	0.000734754
STM3926		8	0	675	1	NA	0.000734754	wzxE	O-antigen translocase in LPS biosyntesis	-0.426954	0.558	0.894	0	0	0	0	0	0	0
STM3928		8	0	675	1	NA	0.000734754	wecF	TDP-Fuc4NAc:lipidII transferase	0.711481	0.524	0.938	0	0	0	0	0	0	0
STM3940		8	0	675	1	NA	0.000734754
STM3993		9	0	675	1	NA	0.000734754	mobB	molybdopterin-guanine dinucleotide biosynthesis protein B, GTP-binding	-0.267709	0.497	0.754	0.175	0	0	0	0	0	0
STM3994		9	0	675	1	NA	0.000734754
STM4003		9	0	675	1	NA	0.000736375	yihI	putative cytoplasmic protein	0.10405	0.524	0.825	0.199	0	0	0	0	0	0
STM4016		8	0	675	1	NA	0.000734754	yshA	putative outer membrane protein	1.89848	0.396	0.883	0	0	0	0	0	0	0
STM4030.S		9	0	675	1	NA	0.000734754
STM4035		8	0	675	1	NA	0.000734754	fdoI	formate dehydrogenase, cytochrome B556 (FDO) subunit	-0.553378	0.524	0.962	0.109	0	0	0	0	0	0
STM4055		7	0	675	1	NA	0.000735834	sodA	superoxide dismutase, manganese	-0.662319	0.544	0.976	0.442	0	0	0	0	0	0
STM4072		6	0	675	1	NA	0.000734754	ydeV	putative sugar kinase	-0.771822	0.55	0.826	0.219	0	0	0	0	0	0
STM4085		7	0	675	1	NA	0.000734754	glpX	unknown function in glycerol metabolism	-0.563347	0.585	0.943	0.14	0	0	0	0	0	0
STM4107		8	0	675	1	NA	0.000734754	yijF	putative periplasmic protein	1.33875	0.498	0.638	0	0	0	0	0	0	0
STM4108		6	0	675	1	NA	0.000735834	gldA	glycerol dehydrogenase, NAD	-0.621882	0.582	0.916	0.172	0	0	0	0	0	0
STM4116		8	0	675	1	NA	0.000734754	frwD	PTS system fructose-like IIB component 2	-0.359166	0.567	0.795	0.12	0	0	0	0	0	0
STM4123		6	0	675	1	NA	0.000734754	argH	argininosuccinate lyase	-1.07329	0.568	0.945	0.448	0	0	0	0	0	0
STM4125		8	0	675	1	NA	0.000734754	oxyR	regulatory protein sensor for oxidative stress, regulates intracellular hydrogen peroxide (LysR family)	-1.28396	0.566	0.957	0	0	0	0	0	0	0
STM4174		8	0	675	1	NA	0.000734754	hydG	response regulator in two-component reguatory system with HydH, regulates hydrogenase 3 activity (EBP family)	-0.969715	0.555	0.887	0.054	0	0	0	0	0	0
STM4181		25	0	675	1	1	0.000735835	yjaB	putative acetyltransferase	0.0806872	0.487	0.807	0.269	0	0	0	0	0	0
STM4212		9	0	675	1	NA	0.000734754		putative phage tail core protein	1.48991	0.447	0	0.155	0	0	1	0	0	1
STM4214		8	0	675	1	NA	0.000734754		putative cytoplasmic protein	1.50326	0.523	0	0.338	1	0	0	0	0	1
STM4224		8	0	675	1	NA	0.000735294	yjbG	putative periplasmic protein	0.0897358	0.597	0.743	0.11	0	0	0	0	0	0
STM4237		8	0	675	1	NA	0.000734754	lexA	SOS response regulator, transcriptional repressor (LexA family)	-0.721314	0.549	0.97	0	0	0	0	0	0	0
STM4242		8	0	675	1	NA	0.000734754		putative outer membrane or exported	0.678916	0.522	0	0.076	1	0	0	0	0	1
STM4250		6	0	675	1	NA	0.000734754	yjbQ	putative cytoplasmic protein	0.178688	0.517	0.79	0.159	0	0	0	0	0	0
STM4261		6	0	675	1	NA	0.000734754		putative inner membrane protein	1.67922	0.485	0.054	0.114	1	1	0	0	1	3
STM4267		9	0	675	1	NA	0.000734754		putative glutathione S-transferase	-0.448834	0.548	0.252	0.23	0	0	0	0	0	0
STM4279		8	0	675	1	NA	0.000734754	nrfC	putative nitrite reductase; formate-dependent, Fe-S centers	-0.935566	0.577	0.91	0.148	0	0	0	0	0	0
STM4290		6	0	675	1	NA	0.000734754	proP	MFS family, low-affinity proline transporter (proline permease II)	-0.630623	0.529	0.952	0.192	0	0	0	0	0	0
STM4292		8	0	675	1	NA	0.000735834	basR	response regulator in two-component regulatory system with BasS (OmpR family)	-0.872993	0.54	0.905	0	0	0	0	0	0	0
STM4310		8	0	675	1	NA	0.000734754		putative inner membrane protein	0.925068	0.467	0.322	0.153	1	0	0	0	0	1
STM4326		6	0	675	1	NA	0.000735834	aspA	aspartate ammonia-lyase (aspartase)	-0.569073	0.507	0.971	0.368	0	0	1	0	0	1
STM4327		8	0	675	1	NA	0.000734754	fxsA	suppresses F exclusion of bacteriophage T7	0.315286	0.493	0.673	0.164	0	0	0	0	0	0
STM4335		9	0	675	1	NA	0.000734754	ecnA	putative entericidin A precursor	0.570691	0.534	0.586	0	0	0	0	0	0	0
STM4362		8	0	675	1	NA	0.000734754	hflX	putative GTP-ase, together with HflCK possibly involved in phage lambda cII repressor stability	-0.834856	0.539	0.969	0.258	0	0	0	0	0	0
STM4363		8	0	675	1	NA	0.000735834	hflK	with HflC, part of modulator for protease specific for FtsH phage lambda cII repressor	-0.498115	0.567	0.936	0.141	0	0	0	0	0	0
STM4371		8	0	675	1	NA	0.000735294	yjfJ	putative Phage shock protein A, IM30, suppresses sigma54-dependent transcription	-0.00473757	0.544	0.884	0.272	0	0	0	0	0	0
STM4380		8	0	675	1	NA	0.000734754	yjfP	putative hydrolase of the alpha/beta superfamily	-0.855151	0.586	0.719	0.233	0	0	0	0	0	0
STM4388		8	0	675	1	NA	0.000734754	sgaE	putative L-ribulose 5-phosphate 4-epimerase	-0.609817	0.561	0.921	0.228	0	0	0	0	0	0
STM4411		8	0	675	1	NA	0.000734754	ytfP	putative cytoplasmic protein	0.0998068	0.497	0.921	0.246	0	0	0	0	0	0
STM4426		8	0	675	1	NA	0.000735294	srfJ	activated by transcription factor SsrB, similar to Homo sapiens lysosomal glucosyl ceramidase	0.712197	0.535	0	0.302	0	0	0	0	0	0
STM4438		6	0	675	1	NA	0.000734754	pmbA	putative peptide maturation protein, maturation of antibiotic MccB17, see tld genes	-0.839048	0.556	0.958	0.073	0	0	0	0	0	0
STM4447		7	0	675	1	NA	0.000734754		putative periplasmic protein	0.455462	0.585	0	0	0	0	0	0	0	0
STM4449		8	0	675	1	NA	0.000735294		putative helix-turn-helix protein, copG family	0.492986	0.5	0.463	0.237	0	0	0	0	0	0
STM4453		10	0	675	1	NA	0.000734754	treC	trehalose- 6-P hydrolase, alternative inducer of maltose system, cytoplasmic	-0.558235	0.553	0.842	0.32	0	0	0	0	0	0
STM4459		6	0	675	1	NA	0.000734754	pyrI	aspartate carbamoyltransferase, regulatory subunit (allosteric regulation)	0.0931098	0.49	0.941	0.131	0	0	0	0	0	0
STM4495		6	0	675	1	NA	0.000734754		putative type II restriction enzyme, methylase subunit	1.7101	0.457	0.015	0.015	0	1	0	0	0	1
STM4496		13	0	675	1	1	0.000735294		putative ATPase involved in DNA repair	1.24453	0.501	0	0.118	0	0	0	0	0	0
STM4525		9	0	675	1	NA	0.000734754	hsdM	DNA methylase M, host modification	-0.291327	0.576	0.943	0	0	0	0	0	0	0
STM4528		8	0	675	1	NA	0.000734754		putative inner membrane protein	1.14443	0.498	0	0	0	0	0	0	0	0
STM4531		8	0	675	1	NA	0.000734754	yjiX	putative cytoplasmic protein	0.894446	0.483	0.94	0.224	0	0	0	0	0	0
STM4542		8	0	675	1	NA	0.000734754	yjjA	putative outer membrane protein	0.676871	0.54	0.725	0.17	0	0	0	0	0	0
STM4570		6	0	675	1	NA	0.000735834	deoD	purine-nucleoside phosphorylase	-0.866398	0.548	0.967	0.238	0	0	0	0	0	0
STM4584		8	0	675	1	NA	0.000734754	yjjX	putative cytoplasmic protein	0.155836	0.565	0.883	0.205	0	0	0	0	0	0
STM4594		8	0	675	1	NA	0.000734754	sthA	putative fimbrial chaparone protein	0.566448	0.461	0.308	0.167	1	0	0	0	0	1
